# Supplementary material for: Frictiotaxis underlies focal adhesion-independent durotaxis
Source: Nat Commun. 2025 Apr 23;16:3811. doi: 10.1038/s41467-025-58912-1 (PMC12019219; doi:10.1038/s41467-025-58912-1)
Supplement: Supplementary file 18 — Source Data [file 41467_2025_58912_MOESM18_ESM.zip]

Archive with 74 entries (73 files):
- Source data/
- __MACOSX/._Source data
- Source data/Figure 3a.xlsx
- __MACOSX/Source data/._Figure 3a.xlsx
- Source data/Figure 7a.xlsx
- __MACOSX/Source data/._Figure 7a.xlsx
- Source data/Figure 2f.xlsx
- __MACOSX/Source data/._Figure 2f.xlsx
- Source data/Supplement Figure 9c.xlsx
- __MACOSX/Source data/._Supplement Figure 9c.xlsx
- Source data/Supplement Figure 1a.xlsx
- __MACOSX/Source data/._Supplement Figure 1a.xlsx
- Source data/Figure 5f.xlsx
- __MACOSX/Source data/._Figure 5f.xlsx
- Source data/Figure 7j.xlsx
- __MACOSX/Source data/._Figure 7j.xlsx
- Source data/Figure 5j.xlsx
- __MACOSX/Source data/._Figure 5j.xlsx
- Source data/modelsolver.m
- __MACOSX/Source data/._modelsolver.m
- Source data/Figure 6.xlsx
- __MACOSX/Source data/._Figure 6.xlsx
- Source data/Figure 7f.xlsx
- __MACOSX/Source data/._Figure 7f.xlsx
- Source data/Figure 7g.xlsx
- __MACOSX/Source data/._Figure 7g.xlsx
- Source data/Figure 3f.xlsx
- __MACOSX/Source data/._Figure 3f.xlsx
- Source data/Supplement Figure 9e.xlsx
- __MACOSX/Source data/._Supplement Figure 9e.xlsx
- Source data/Figure 5k.xlsx
- __MACOSX/Source data/._Figure 5k.xlsx
- Source data/Figure 1f.xlsx
- __MACOSX/Source data/._Figure 1f.xlsx
- Source data/Figure 5g.xlsx
- __MACOSX/Source data/._Figure 5g.xlsx
- Source data/Supplement Figure 6c.xlsx
- __MACOSX/Source data/._Supplement Figure 6c.xlsx
- Source data/Supplement Figure 2b.xlsx
- __MACOSX/Source data/._Supplement Figure 2b.xlsx
- Source data/Figure 3e.xlsx
- __MACOSX/Source data/._Figure 3e.xlsx
- Source data/Supplement Figure 1d.xlsx
- __MACOSX/Source data/._Supplement Figure 1d.xlsx
- Source data/Supplement Figure 1e.xlsx
- __MACOSX/Source data/._Supplement Figure 1e.xlsx
- Source data/Figure 1h.xlsx
- __MACOSX/Source data/._Figure 1h.xlsx
- Source data/Figure 2b.xlsx
- __MACOSX/Source data/._Figure 2b.xlsx
- Source data/Figure 7e.xlsx
- __MACOSX/Source data/._Figure 7e.xlsx
- Source data/Figure 5e.xlsx
- __MACOSX/Source data/._Figure 5e.xlsx
- Source data/Figure 4c.xlsx
- __MACOSX/Source data/._Figure 4c.xlsx
- Source data/Figure 7b.xlsx
- __MACOSX/Source data/._Figure 7b.xlsx
- Source data/Figure 2e.xlsx
- __MACOSX/Source data/._Figure 2e.xlsx
- Source data/Supplement Figure 7c.xlsx
- __MACOSX/Source data/._Supplement Figure 7c.xlsx
- Source data/Figure 1c.xlsx
- __MACOSX/Source data/._Figure 1c.xlsx
- Source data/Figure 4d.xlsx
- __MACOSX/Source data/._Figure 4d.xlsx
- Source data/Supplement Figure 1c.xlsx
- __MACOSX/Source data/._Supplement Figure 1c.xlsx
- Source data/Supplement Figure 5b.xlsx
- __MACOSX/Source data/._Supplement Figure 5b.xlsx
- Source data/Figure 3b.xlsx
- __MACOSX/Source data/._Figure 3b.xlsx
- Source data/Figure 2d.xlsx
- __MACOSX/Source data/._Figure 2d.xlsx
