# Supplementary material for: Frictiotaxis underlies focal adhesion-independent durotaxis
Source: Nat Commun. 2025 Apr 23;16:3811. doi: 10.1038/s41467-025-58912-1 (PMC12019219; doi:10.1038/s41467-025-58912-1)
Supplement: Supplementary file 18 — Source Data [file 41467_2025_58912_MOESM18_ESM.zip › Source data/Figure 3a.xlsx]

## Sheet: Stiffness
Distance (mm)	Stiffness_Gradient						Stiffness_Uniform
0	13.0064	13.4306	13.8809	13.9458	14.9638		21.9672	23.2809	22.2288	22.6836	22.6297
0.1	15.2041	15.484	16.2757	15.8946	18.7678		21.8149	22.1314	22.3196	23.3021	23.075
0.2	26.3815	25.7403	25.4634	29.6809	28.0823		20.9306	23.1171	21.7669	23.6766	23.8976
0.3	45.8638	41.9594	44.222	49.2185	55.5957		20.3505	22.1773	22.0431	22.1809	22.5509
0.4	64.4213	53.311	60.0476	63.7424	70.9218		21.2373	23.7265	23.0158	22.6571	21.8014
0.5	80.0205	72.7214	75.6312	75.2517	77.397		21.344	22.8845	22.1243	22.0736	22.1372
0.6	88.7071	83.9853	83.8651	83.2902	81.505		21.6972	21.6936	21.7523	21.8572	21.5481
0.7	91.4773	90.3691	88.1104	84.9307	86.1389		22.1793	22.2602	21.1064	21.7883	23.0243
0.8	97.4917	92.0076	93.2452	89.1525	91.2486		20.9823	22.0187	21.1882	22.0247	23.2704
0.9	101.913	96.7425	94.5863	95.3096	98.2347		20.494	19.7047	21.7195	22.6547	22.1934
1	105.371	100.87	96.8064	95.5005	93.6866		21.1671	22.7349	22.2172	20.5378	21.7633
1.1	101.466	99.2434	102.739	96.5609	99.7082		21.1314	22.2717	22.0384	22.0557	21.3859
1.2	103.552	93.8416	102.197	101.926	106.962		20.8393	20.8233	21.606	21.732	21.024
