# Supplementary material for: Frictiotaxis underlies focal adhesion-independent durotaxis
Source: Nat Commun. 2025 Apr 23;16:3811. doi: 10.1038/s41467-025-58912-1 (PMC12019219; doi:10.1038/s41467-025-58912-1)
Supplement: Supplementary file 18 — Source Data [file 41467_2025_58912_MOESM18_ESM.zip › Source data/Figure 7a.xlsx]

## Sheet: Lateral Force
Agarose stiffness [kPa]	Lateral Force nN]
10.9815	0.01	0.013
20	0.026	0.021	0.022	0.021	0.027
120	0.033	0.037	0.032	0.039	0.038
