# Supplementary material for: Frictiotaxis underlies focal adhesion-independent durotaxis
Source: Nat Commun. 2025 Apr 23;16:3811. doi: 10.1038/s41467-025-58912-1 (PMC12019219; doi:10.1038/s41467-025-58912-1)
Supplement: Supplementary file 18 — Source Data [file 41467_2025_58912_MOESM18_ESM.zip › Source data/Supplement Figure 9c.xlsx]

## Sheet: PLL-PEG intensity
Distance (µm)	PEG											Control
0	84	87	78	96	87	113	80	82	81	104		2	3	4	5	2	5	4	3	3	1
0.207	73	100	71	100	62	77	85	87	108	88		1	4	2	2	2	3	6	3	5	6
0.414	61	88	85	90	84	102	101	88	90	73		3	2	4	0	7	4	2	4	1	4
0.621	81	93	80	82	80	83	86	79	82	79		0	3	2	0	9	1	0	5	1	1
0.829	85	84	89	84	88	95	86	104	67	72		2	3	2	6	2	1	1	3	3	3
1.036	75	99	83	83	91	87	89	88	92	71		4	3	1	5	3	4	0	2	2	2
1.243	86	110	97	91	95	104	97	102	77	96		8	4	3	3	2	5	2	6	4	5
1.45	81	83	79	98	91	88	114	111	78	88		1	1	2	1	4	2	4	4	2	4
1.657	103	99	75	82	95	85	88	73	70	75		2	3	1	3	3	2	0	2	5	5
1.864	79	95	78	81	77	88	96	105	89	94		7	4	2	2	2	3	7	6	2	1
2.072	66	95	79	92	114	77	79	113	82	76		2	1	7	3	6	1	5	6	4	3
2.279	73	85	81	91	77	82	80	84	87	73		2	2	0	2	1	6	3	3	6	2
2.486	84	102	80	78	110	87	103	102	89	81		3	4	4	1	3	2	5	4	7	3
2.693	93	98	89	88	82	104	76	66	73	96		2	4	2	3	2	3	6	7	3	4
2.9	86	95	77	92	79	124	81	76	87	90		2	2	8	5	0	4	5	8	3	1
3.107	82	87	72	83	103	92	104	96	93	72		3	3	4	6	4	4	4	1	3	4
3.315	74	72	86	70	80	81	90	92	81	80		3	8	3	1	7	4	5	2	2	1
3.522	83	82	54	98	82	110	95	94	81	90		3	5	2	3	3	1	3	4	5	3
3.729	72	87	89	98	90	78	100	91	91	93		5	5	2	5	3	6	0	4	2	5
3.936	66	88	75	98	111	82	87	88	86	71		4	3	4	1	3	2	4	3	1	4
4.143	61	100	77	99	73	82	78	94	79	103		3	1	2	2	3	3	2	7	4	4
4.35	70	85	90	86	86	100	93	98	102	98		1	2	5	2	6	2	8	1	2	10
4.558	59	81	61	90	92	70	89	81	104	84		3	3	3	5	2	3	5	1	4	7
4.765	75	96	75	81	85	112	104	75	103	73		5	3	2	2	7	3	8	1	4	2
4.972	72	81	92	101	103	100	79	98	78	97		1	1	1	2	0	2	4	2	3	4
5.179	77	76	57	74	85	101	70	112	95	83		1	2	2	2	5	1	4	7	4	3
5.386	86	94	74	74	77	87	88	78	94	84		6	0	1	2	4	1	3	5	1	7
5.593	83	87	89	94	101	79	80	79	71	107		9	2	2	2	1	1	5	3	1	5
5.8	75	112	75	93	88	82	99	96	99	96		3	4	3	1	0	5	2	5	4	5
6.008	66	116	74	91	88	84	111	95	74	85		3	1	1	2	2	2	1	5	4	5
6.215	93	93	96	90	94	91	74	94	94	87		3	2	2	5	3	4	2	1	3	3
6.422	73	92	83	102	89	95	112	100	73	95		6	0	5	3	4	5	7	4	6	2
6.629	83	104	85	103	85	101	109	80	83	78		6	5	6	7	4	5	5	4	0	4
6.836	86	102	68	91	105	77	104	80	82	77		0	5	6	0	0	2	7	3	3	5
7.043	88	100	75	85	83	90	75	94	90	93		2	0	2	0	2	6	5	4	5	3
7.251	73	88	82	91	71	88	77	93	83	90		3	2	3	7	3	0	3	5	4	3
7.458	74	106	78	90	97	91	69	93	72	108		3	7	3	1	4	2	4	4	6	4
7.665	83	90	84	88	75	92	87	104	70	88		2	1	2	5	3	1	2	6	5	3
7.872	60	84	81	116	76	88	90	101	90	81		3	1	3	4	2	4	4	5	3	7
8.079	81	100	100	76	83	109	91	111	90	72		3	3	4	2	1	1	6	1	3	6
8.286	78	112	81	87	80	94	93	92	85	92		6	2	3	1	5	4	4	5	1	0
8.494	85	78	70	89	87	95	71	75	81	75		2	5	3	3	5	2	3	4	4	2
8.701	66	80	75	92	85	92	115	98	99	64		2	2	4	2	2	2	1	4	3	2
8.908	79	88	95	89	92	74	89	93	79	99		1	5	7	2	10	2	4	3	7	5
9.115	81	89	82	85	96	88	79	85	83	80		7	8	3	5	3	4	7	3	2	2
9.322	94	106	79	102	104	84	86	88	88	99		2	3	6	1	1	3	3	4	3	8
9.529	106	97	96	92	99	105	107	82	82	89		2	3	6	2	1	1	3	1	5	2
9.737	85	84	78	79	97	103	81	83	83	95		4	3	3	5	6	2	6	3	3	4
9.944	78	79	107	103	101	91	106	74	70	85		7	4	6	3	5	3	2	4	5	6
10.151	72	83	73	95	96	97	106	88	88	72		4	5	1	4	5	3	3	7	0	6
10.358	82	92	87	85	107	107	77	76	81	74		3	2	4	2	2	4	4	2	5	1
10.565	79	102	83	86	89	86	104	79	90	93		4	4	1	1	0	2	3	4	2	2
10.772	64	76	89	97	95	92	81	80	88	106		3	5	3	6	7	3	3	5	3	8
10.98	78	82	80	90	88	82	84	85	81	94		5	3	2	3	5	5	4	6	7	1
11.187	71	102	77	102	99	108	87	123	87	83		1	3	3	3	3	0	3	5	5	2
11.394	71	98	69	81	88	95	104	77	96	89		3	4	4	4	1	2	2	1	5	4
11.601	72	108	65	105	96	105	89	84	78	82		0	1	4	3	4	5	6	5	6	4
11.808	85	89	75	74	79	76	87	116	79	74		6	2	6	4	3	6	3	2	5	2
12.015	85	81	75	103	89	91	94	88	75	84		6	4	1	5	3	4	0	6	5	4
12.222	77	98	77	101	80	91	89	90	79	88		3	5	2	7	4	4	5	5	4	5
12.43	100	79	64	79	87	93	70	69	95	89		4	3	4	2	5	5	2	3	0	4
12.637	86	92	82	91	78	105	70	76	84	101		4	2	1	1	0	6	7	5	4	6
12.844	74	97	77	114	81	96	90	99	76	83		5	3	0	3	1	2	3	6	1	4
13.051	79	96	59	92	105	105	83	91	79	84		2	3	2	6	3	4	0	3	1	6
13.258	105	80	78	96	76	72	79	73	80	109		2	4	1	7	3	5	2	4	1	3
13.465	72	102	98	86	94	84	87	81	101	105		2	3	5	4	4	1	2	3	3	1
13.673	73	83	97	84	68	109	101	74	93	93		6	1	2	2	5	2	1	9	2	3
13.88	93	93	78	94	93	88	87	85	79	100		4	2	6	4	7	7	5	3	4	1
14.087	88	97	85	77	79	101	77	98	95	108		6	3	5	3	8	5	8	3	1	2
14.294	77	93	71	101	96	77	87	83	103	78		4	1	0	1	6	1	2	1	4	2
14.501	65	104	61	98	86	88	98	83	106	77		6	3	4	3	2	2	3	3	5	7
14.708	75	84	71	77	97	92	81	90	83	84		4	1	4	3	3	1	2	2	4	6
14.916	102	92	74	90	109	89	92	111	80	96		4	5	3	3	1	5	3	3	3	2
15.123	63	89	82	91	90	71	99	85	80	81		7	4	3	2	4	1	4	5	1	3
15.33	77	82	69	93	97	80	73	69	81	102		3	3	2	1	3	4	2	6	3	2
15.537	74	110	88	91	107	88	111	72	91	97		2	3	6	2	2	7	5	3	4	1
15.744	84	94	70	103	113	79	93	97	92	74		1	2	4	3	2	3	5	0	5	7
15.951	95	85	71	100	83	92	90	106	67	97		3	6	9	7	4	3	0	5	1	2
16.159	92	83	100	90	91	82	92	80	67	71		2	7	0	6	2	3	2	7	5	3
16.366	97	100	85	72	86	108	95	98	95	99		2	6	10	2	9	1	11	1	0	3
16.573	88	86	103	97	90	90	89	117	73	78		5	3	3	3	3	2	3	2	2	3
16.78	82	94	87	99	85	93	112	87	76	100		2	3	2	3	5	0	2	3	6	4
16.987	57	111	72	94	102	110	84	91	82	70		1	2	2	3	2	3	3	2	2	5
17.194	70	122	74	94	89	95	87	90	91	91		2	4	7	2	1	7	5	5	5	5
17.401	72	87	74	94	82	100	86	87	95	78		3	3	4	1	3	3	3	4	2	3
17.609	78	97	79	101	84	91	109	78	82	93		4	2	3	3	1	2	4	4	5	3
17.816	90	91	84	92	78	87	93	90	79	92		7	3	4	1	2	0	7	5	1	5
18.023	75	90	82	101	89	86	85	98	95	94		3	2	9	3	9	5	5	4	3	5
18.23	62	95	82	118	77	83	92	94	84	80		4	4	1	6	4	7	4	7	1	2
18.437	86	96	72	87	107	88	99	84	85	91		1	4	0	1	2	0	4	4	6	4
18.644	85	60	91	89	87	98	77	101	78	86		3	3	3	2	3	4	1	6	1	7
18.852	61	91	64	90	93	101	90	90	87	85		6	4	1	4	8	6	5	6	3	1
19.059	93	88	82	94	102	71	116	105	77	94		6	1	0	1	4	4	4	1	3	4
19.266	71	106	87	93	87	92	84	72	84	82		0	1	7	7	4	4	2	2	6	2
19.473	84	106	107	96	89	105	81	107	101	96		2	2	2	8	7	4	7	2	2	2
19.68	79	92	98	101	90	89	85	104	89	85		4	1	5	9	7	6	7	5	3	5
19.887	64	89	87	99	113	87	82	69	71	86		4	3	2	2	2	7	2	1	4	10
20.095	75	80	93	107	83	71	104	89	98	90		3	4	4	1	9	4	4	1	4	7
20.302	76	81	74	83	81	84	69	83	98	87		2	6	1	4	6	1	2	3	1	1
20.509	84	91	73	94	107	84	97	95	79	88		3	5	3	4	5	7	6	4	2	2
20.716	100	89	77	79	94	88	87	89	71	92		5	6	0	2	5	4	3	2	3	5
20.923	85	97	73	106	94	96	83	99	104	84		5	2	1	5	5	0	2	4	4	6
21.13	79	111	94	83	102	84	92	96	83	100		4	3	5	5	2	2	1	1	2	6
21.338	85	105	74	94	106	104	93	72	89	91		5	1	4	7	2	2	3	5	4	3
21.545	64	104	76	91	96	96	95	87	77	93		5	0	3	6	3	0	6	5	3	7
21.752	69	98	69	82	106	93	97	91	84	84		2	2	5	2	6	8	8	4	5	4
21.959	78	84	70	100	103	77	107	85	75	81		6	4	3	3	4	6	3	3	2	3
22.166	76	93	85	89	104	92	91	102	98	95		4	6	4	4	0	6	7	4	3	5
22.373	69	90	72	83	100	90	73	78	103	80		4	1	9	6	4	2	5	0	7	2
22.581	71	92	85	99	76	106	85	81	77	104		4	5	4	3	4	6	2	2	4	1
22.788	81	100	105	95	91	91	111	117	80	103		2	5	6	5	4	6	2	4	2	6
22.995	85	86	82	98	96	103	88	96	97	87		2	2	5	2	5	2	4	2	3	6
23.202	68	99	94	96	88	96	103	114	78	86		2	4	3	3	4	3	3	6	2	5
23.409	79	98	72	79	92	87	106	86	99	91		2	3	4	2	9	4	3	5	3	3
23.616	76	82	85	89	100	85	71	97	95	97		5	6	3	2	3	6	5	4	6	3
23.823	78	87	73	102	83	93	86	87	71	98		3	5	3	1	3	6	3	0	8	3
24.031	89	84	77	91	87	103	96	66	78	77		0	3	6	5	3	3	3	2	3	5
24.238	62	96	62	85	99	102	93	88	89	87		3	5	4	4	3	4	4	1	0	6
24.445	59	87	68	75	109	117	94	98	72	87		4	3	4	0	3	5	2	0	4	0
24.652	73	85	75	87	113	86	79	82	84	77		0	1	2	4	0	2	2	1	7	2
24.859	86	100	93	93	84	101	96	80	87	83		1	2	4	3	8	2	3	2	5	4
25.066	67	94	88	92	83	94	77	123	101	87		1	7	0	7	2	3	3	8	4	8
25.274	69	87	71	97	84	75	79	83	69	84		4	2	2	2	5	2	3	8	1	2
25.481	73	93	72	98	69	103	79	78	81	78		3	2	1	8	3	0	3	0	2	3
25.688	70	95	66	86	92	108	76	99	76	92		3	5	5	3	4	2	5	5	1	6
25.895	64	81	87	114	84	94	89	80	96	74		5	3	0	5	2	2	1	0	3	4
26.102	62	89	71	91	83	80	96	102	92	111		1	2	2	2	6	1	1	5	3	8
26.309	79	89	90	99	86	102	80	93	86	86		2	3	5	3	2	3	4	4	4	2
26.517	71	90	72	95	97	89	109	85	84	88		1	2	3	4	5	4	3	4	7	7
26.724	73	88	83	82	100	99	96	89	83	87		3	1	3	6	3	3	3	3	5	4
26.931	92	105	72	88	86	81	85	93	87	82		6	3	7	7	3	3	4	2	1	3
27.138	87	105	69	94	89	81	81	93	88	83		6	4	2	4	4	2	3	4	1	3
27.345	55	106	77	81	97	87	94	103	105	79		5	4	1	5	3	1	5	6	5	3
27.552	64	101	70	107	104	89	99	85	97	93		5	2	3	4	4	4	3	4	4	2
27.76	82	84	63	87	97	108	85	98	78	92		1	6	2	2	6	1	6	3	3	1
27.967	85	94	77	93	78	73	99	101	100	79		8	2	7	2	4	5	4	9	1	2
28.174	69	99	83	102	74	95	93	77	114	87		3	5	5	4	1	4	5	1	2	0
28.381	71	96	94	93	83	90	100	128	82	95		4	3	2	3	3	3	7	7	3	2
28.588	91	94	70	114	101	87	89	83	65	81		2	3	5	4	7	3	3	7	3	4
28.795	74	86	57	117	102	80	88	102	85	83		1	2	3	6	4	6	2	3	4	2
29.002	75	89	83	79	70	81	84	90	81	88		2	2	5	2	4	3	7	3	3	2
29.21	72	106	84	112	91	94	83	80	90	89		6	3	6	2	6	4	2	1	2	2
29.417	83	99	70	86	110	82	108	79	95	87		5	5	1	3	2	6	3	4	2	3
29.624	82	109	72	92	101	91	99	81	104	63		1	1	4	3	3	3	7	5	2	2
29.831	67	105	86	87	97	99	114	84	82	78		1	2	5	3	5	3	1	2	2	2
30.038	83	89	78	92	91	77	78	81	83	100		9	3	4	7	7	5	4	5	3	5
30.245	85	87	94	84	90	74	82	89	87	94		4	4	3	3	5	0	2	7	6	3
30.453	64	77	84	89	80	100	74	91	84	68		3	3	1	5	2	10	5	4	2	5
30.66	61	85	81	106	101	84	71	77	62	98		4	3	2	6	3	5	2	7	1	3
30.867	79	97	80	69	90	91	92	95	95	100		2	2	5	1	7	2	4	3	1	5
31.074	80	87	56	90	84	96	95	79	79	75		3	4	2	4	7	6	4	7	2	1
31.281	74	114	80	110	85	96	102	79	71	91		5	6	6	2	2	3	6	3	1	5
31.488	77	91	76	89	89	82	85	93	80	87		4	4	1	3	1	4	3	4	2	4
31.696	82	77	57	89	114	78	85	108	106	91		3	4	5	4	7	1	3	2	1	5
31.903	80	83	92	74	90	84	82	95	82	70		2	3	4	3	4	4	0	2	0	4
32.11	62	88	77	83	87	86	91	95	76	93		6	1	1	5	3	3	6	6	6	9
32.317	71	101	88	78	94	78	88	91	96	92		0	3	1	4	4	4	5	9	7	4
32.524	71	95	82	95	97	105	87	83	93	98		2	1	1	3	2	4	7	2	5	8
32.731	60	109	77	100	84	106	80	96	97	97		1	2	6	3	6	3	7	2	7	4
32.939	65	95	94	95	103	91	94	79	81	84		5	2	1	4	4	5	3	4	6	6
33.146	78	106	81	91	90	78	91	102	85	85		5	3	2	4	6	5	5	4	2	1
33.353	89	85	94	71	102	76	76	80	98	87		3	5	3	4	6	2	3	4	3	6
33.56	84	89	71	115	84	92	79	102	87	79		2	0	3	2	0	4	6	5	3	8
33.767	63	94	87	99	84	96	95	104	95	93		7	5	2	2	3	1	4	11	3	2
33.974	76	89	80	80	95	69	91	102	86	95		5	3	4	1	5	2	1	1	1	4
34.182	55	99	69	93	95	91	79	103	100	79		3	2	4	4	3	2	3	2	3	7
34.389	69	80	63	85	91	109	88	93	82	94		8	3	1	2	7	2	3	4	3	4
34.596	84	100	61	88	90	100	98	92	89	79		1	3	3	2	5	2	2	5	1	1
34.803	75	105	77	88	95	106	76	84	75	76		4	5	2	3	3	1	5	5	4	4
35.01	84	107	86	88	106	102	96	97	83	81		3	1	3	3	4	4	5	1	1	5
35.217	73	102	92	102	100	108	88	107	86	81		7	5	1	2	3	3	5	4	2	4
35.424	86	107	82	118	83	109	76	91	85	67		2	5	1	6	10	7	3	3	4	4
35.632	75	84	77	90	106	87	71	90	77	81		1	3	6	2	4	1	8	3	4	1
35.839	62	93	69	92	83	88	79	74	84	89		5	9	3	3	4	2	1	3	3	6
36.046	80	94	84	84	78	94	80	84	104	82		5	4	2	6	3	1	4	2	2	2
36.253	66	97	75	86	80	103	114	80	88	96		1	1	7	6	4	7	1	2	4	7
36.46	76	93	88	83	83	76	111	103	80	109		8	3	4	5	1	2	1	3	8	7
36.667	103	108	61	82	91	83	96	87	90	100		2	2	4	2	5	6	2	5	4	4
36.875	71	110	74	87	83	55	84	102	82	110		1	2	6	4	1	3	3	7	1	3
37.082	75	114	91	102	74	76	79	82	78	97		8	5	5	1	4	7	6	8	10	4
37.289	93	96	113	104	85	108	76	77	86	82		3	3	6	4	3	1	3	4	5	4
37.496	77	90	79	92	99	81	79	93	87	72		7	8	0	6	2	4	3	3	1	3
37.703	73	88	77	91	101	103	79	72	106	84		2	5	6	5	3	1	1	3	5	2
37.91	62	105	72	81	94	88	95	109	57	83		1	2	4	1	2	1	2	3	3	3
38.118	96	90	72	97	98	93	92	82	81	87		1	9	3	2	4	3	4	1	1	4
38.325	69	92	81	76	92	103	90	91	92	90		1	3	2	4	5	3	4	4	3	5
38.532	90	94	75	101	87	78	85	80	96	86		5	4	3	7	2	2	6	5	3	1
38.739	78	94	84	115	91	85	79	97	97	86		6	6	4	5	5	2	9	2	2	2
38.946	87	77	64	101	101	95	81	90	84	81		3	5	5	3	0	6	3	4	4	5
39.153	82	90	81	81	101	87	93	70	85	93		3	5	5	6	2	3	1	1	4	2
39.361	74	79	87	95	98	83	66	83	87	72		7	1	6	2	4	4	2	1	2	3
39.568	73	108	72	90	65	75	87	100	84	79		4	1	5	3	6	5	3	1	8	4
39.775	72	97	89	100	108	87	111	100	86	96		4	1	2	3	5	3	3	5	3	5
39.982	81	93	77	76	87	105	85	102	92	86		2	3	2	6	4	9	12	2	2	5
40.189	67	88	71	93	85	85	82	90	77	102		1	3	4	6	6	2	2	4	4	1
40.396	82	78	90	84	102	82	83	92	95	58		2	4	4	3	7	1	1	5	4	4
40.603	80	89	81	99	100	86	93	91	81	87		5	3	5	3	1	4	5	5	2	3
40.811	80	76	77	113	90	90	99	88	95	104		5	5	2	1	6	6	3	2	4	3
41.018	85	104	87	98	122	91	90	102	86	105		5	5	1	4	4	3	3	2	3	3
41.225	99	95	84	95	93	91	80	88	100	105		3	3	7	2	3	6	0	7	7	5
41.432	76	94	74	96	101	99	81	80	94	100		4	2	5	2	4	10	5	2	1	2
41.639	81	90	104	102	83	91	79	90	87	94		5	6	4	7	3	1	3	7	2	5
41.846	92	85	83	88	95	85	96	84	90	87		3	7	0	1	7	6	3	1	8	2
42.054	90	83	61	93	103	89	108	86	84	91		3	4	8	5	7	4	4	4	5	4
42.261	75	125	73	91	93	93	89	90	71	82		1	4	2	3	5	3	0	5	4	2
42.468	96	95	71	79	83	95	82	86	106	86		3	4	2	3	1	2	3	2	3	3
42.675	82	81	77	96	117	91	85	114	71	112		4	1	1	4	6	5	0	5	3	2
42.882	92	115	81	98	101	87	93	87	88	97		2	5	0	2	0	2	5	4	7	6
43.089	81	93	85	94	105	107	99	79	86	85		3	1	2	3	5	1	5	4	7	4
43.297	67	95	88	115	98	87	111	94	93	91		3	4	2	1	5	2	4	6	2	5
43.504	90	76	82	85	99	101	87	95	116	96		10	2	2	1	2	8	3	3	7	8
43.711	67	97	86	86	102	100	90	81	78	81		4	6	5	5	1	1	3	2	2	6
43.918	69	103	89	88	87	85	74	109	92	79		4	4	3	4	1	3	1	4	2	2
44.125	79	89	81	85	92	94	89	72	92	110		4	2	1	4	3	2	4	4	3	3
44.332	77	59	76	93	86	81	91	99	77	103		7	0	3	4	6	1	1	0	3	3
44.54	72	113	92	87	103	112	92	98	76	85		3	3	2	8	4	4	4	2	2	6
44.747	64	102	104	83	94	86	78	104	94	105		3	3	5	5	3	2	3	1	2	1
44.954	91	87	81	81	92	88	107	85	104	97		3	4	4	2	2	3	7	2	3	6
45.161	66	81	73	86	99	101	79	96	90	92		5	0	5	6	3	1	3	3	2	3
45.368	91	83	80	98	95	82	72	87	107	75		3	2	0	2	4	1	6	3	0	2
45.575	101	119	80	108	80	82	96	92	86	82		2	2	0	4	3	7	2	2	0	3
45.783	85	83	73	94	88	105	86	98	82	58		2	6	4	8	2	5	3	3	1	4
45.99	67	87	84	98	121	123	112	88	103	83		6	4	2	3	4	2	8	1	2	5
46.197	93	83	84	99	98	98	87	86	92	96		2	5	8	3	4	2	4	1	4	3
46.404	100	92	85	94	92	87	90	74	86	98		4	2	7	5	2	4	7	4	1	1
46.611	69	81	72	93	84	82	86	84	91	71		4	4	7	3	5	2	4	5	4	0
46.818	61	98	85	109	95	63	97	103	76	86		3	3	8	7	6	2	1	0	5	4
47.025	93	101	79	100	100	76	97	99	87	112		4	4	3	3	3	1	2	7	4	1
47.233	73	86	81	87	103	108	95	97	89	84		5	3	4	2	5	1	3	3	3	6
47.44	82	95	95	90	102	102	91	100	81	96		3	6	3	4	4	7	3	2	3	3
47.647	74	84	74	96	108	102	91	72	83	96		2	5	1	4	1	2	3	3	3	4
47.854	91	79	87	106	82	96	79	72	84	101		3	0	0	1	3	2	4	6	5	3
48.061	85	110	82	109	90	72	86	92	66	116		2	2	3	3	6	5	0	3	1	5
48.268	77	108	85	101	106	103	93	89	72	144		4	4	0	0	3	3	5	1	1	5
48.476	66	95	91	95	93	82	92	97	78	114		1	5	3	3	4	2	3	2	2	5
48.683	101	85	84	96	86	102	109	86	68	117		0	3	2	2	1	3	3	4	6	4
48.89	78	66	79	101	99	89	100	92	77	103		3	4	5	2	6	1	3	2	6	6
49.097	80	72	86	99	109	82	117	86	85	85		2	5	2	2	1	5	2	8	1	3
49.304	75	89	84	92	102	91	83	79	96	89		2	4	2	1	2	3	4	2	2	5
49.511	94	81	84	105	94	75	80	69	96	74		4	1	4	1	3	6	6	3	7	2
49.719	77	104	81	96	77	92	78	102	83	89		1	1	3	4	2	2	3	3	2	3
49.926	83	95	71	119	117	89	99	99	83	76		4	4	5	2	10	0	3	3	5	1
50.133	71	107	83	103	84	99	93	72	83	71		6	7	2	1	2	2	4	1	8	1
50.34	87	92	92	85	96	104	91	86	93	83		1	2	2	4	6	1	1	2	7	5
50.547	103	122	82	110	85	116	94	82	83	89		3	5	1	2	0	5	6	5	5	5
50.754	86	93	79	82	107	108	86	82	74	100		3	4	3	4	2	1	4	8	5	3
50.962	88	95	64	97	82	77	100	78	85	96		4	5	3	2	3	3	2	2	5	3
51.169	77	91	66	93	86	73	79	92	91	90		10	3	0	4	3	4	5	2	3	3
51.376	80	105	80	101	94	79	88	81	98	95		5	0	4	1	2	1	3	4	3	2
51.583	83	104	78	114	84	85	104	89	77	80		2	5	2	3	8	4	3	5	1	5
51.79	66	95	87	107	89	87	89	102	82	99		6	5	6	2	4	3	5	0	5	3
51.997	78	120	89	107	90	96	84	98	106	79		1	3	7	3	6	2	3	2	3	5
52.204	66	100	89	91	94	107	85	83	92	88		3	5	2	2	2	4	5	3	4	2
52.412	95	79	77	83	104	93	103	95	95	83		2	3	4	2	6	5	2	1	3	4
52.619	78	66	85	71	90	89	114	92	81	59		3	9	3	6	6	5	5	1	3	0
52.826	75	106	96	87	101	100	92	106	101	86		3	7	3	5	4	6	6	1	1	0
53.033	92	112	84	88	81	95	97	102	105	85		5	6	4	7	4	4	2	6	2	3
53.24	75	104	98	97	89	83	90	73	98	91		2	2	8	5	7	2	4	1	5	3
53.447	83	81	80	95	95	78	76	79	80	80		2	4	2	8	2	3	3	0	4	3
53.655	91	122	91	122	90	81	100	80	81	84		3	3	4	4	9	3	2	2	2	6
53.862	72	98	81	96	94	108	97	93	86	74		8	4	4	6	1	4	7	5	1	3
54.069	66	85	81	105	85	85	101	90	87	85		9	3	3	3	0	3	4	3	1	2
54.276	76	91	75	127	92	106	86	68	84	71		4	6	3	7	2	1	2	6	1	1
54.483	78	98	110	79	106	105	92	103	91	93		5	4	5	3	1	6	7	5	1	2
54.69	90	94	90	99	76	88	92	93	100	84		2	2	6	3	7	2	4	5	6	3
54.898	75	86	83	110	106	79	76	84	104	86		3	2	5	2	4	1	3	3	5	3
55.105	82	89	78	105	96	90	111	73	101	75		2	3	3	1	2	1	5	2	6	2
55.312	103	88	75	83	95	99	83	77	73	88		7	1	4	5	8	3	1	1	4	1
55.519	74	100	77	115	100	83	76	62	89	78		4	4	3	2	6	6	3	8	2	1
55.726	66	104	94	114	106	87	103	81	97	80		2	2	3	5	4	6	1	2	2	8
55.933	93	85	95	91	75	93	88	77	84	102		7	3	9	2	1	4	4	5	3	7
56.141	87	86	77	82	97	83	94	85	79	68		2	3	4	2	1	5	1	0	2	2
56.348	81	100	97	96	85	99	90	107	82	66		2	4	0	2	2	4	3	2	2	4
56.555	81	94	80	82	94	93	72	71	98	96		2	1	4	0	4	5	4	7	6	4
56.762	84	97	89	96	94	89	73	78	80	87		7	6	4	2	7	8	2	4	4	1
56.969	75	81	88	97	88	98	82	90	85	74		6	5	2	4	8	3	4	3	3	5
57.176	105	101	76	90	89	79	82	77	81	82		3	3	1	5	5	4	2	6	2	6
57.383	92	92	79	97	84	97	82	97	87	77		2	4	2	1	4	1	4	2	2	5
57.591	74	101	95	101	91	122	81	69	95	98		4	4	1	2	6	4	2	2	2	6
57.798	78	76	102	95	89	90	82	75	91	98		2	7	7	3	7	0	7	6	1	5
58.005	78	107	67	96	99	91	80	86	97	103		3	4	1	5	1	2	1	5	3	3
58.212	63	108	94	78	81	87	90	92	81	83		1	3	2	2	1	4	3	2	8	3
58.419	72	94	96	96	91	125	100	72	93	92		2	6	5	2	5	8	4	3	6	4
58.626	85	108	77	111	96	83	70	101	81	96		4	2	2	10	4	4	4	1	3	3
58.834	87	103	70	104	90	80	88	107	86	91		3	6	2	4	3	2	2	1	1	4
59.041	94	108	85	90	107	100	107	87	83	87		0	2	5	3	7	3	1	2	2	4
59.248	71	98	79	89	86	85	100	104	71	96		5	7	6	6	1	3	2	5	2	2
59.455	109	112	79	94	104	91	95	73	97	80		1	2	2	4	3	4	4	7	4	5
59.662	90	80	80	83	111	130	60	82	94	94		3	4	3	2	5	2	1	7	5	6
59.869	80	69	76	111	77	88	102	69	72	69		2	4	0	1	4	2	2	2	1	4
60.077	115	101	75	77	90	82	97	86	83	98		4	4	0	1	3	1	3	1	14	6
60.284	96	112	91	98	91	93	119	90	84	102		7	6	2	2	4	2	4	5	6	0
60.491	84	85	94	92	97	86	100	95	72	80		3	1	4	2	2	3	4	3	5	8
60.698	91	93	85	98	108	85	89	64	102	81		2	6	2	4	2	5	5	6	5	5
60.905	83	93	93	84	89	95	75	93	100	63		5	6	7	5	3	0	3	8	2	8
61.112	84	97	91	85	94	98	96	89	86	89		3	3	7	4	3	6	4	3	5	2
61.32	75	99	71	78	81	104	91	87	98	98		5	3	2	4	4	4	8	6	4	3
61.527	65	107	74	94	98	89	82	88	106	88		5	1	3	3	3	4	4	9	3	3
61.734	83	82	92	103	90	105	87	78	85	83		6	6	1	6	1	5	3	6	2	2
61.941	71	69	77	110	109	87	88	106	89	83		2	8	3	1	5	4	11	1	4	1
62.148	82	95	95	92	88	91	84	88	82	92		1	1	6	8	4	1	5	3	4	1
62.355	92	69	73	98	96	75	68	108	85	85		3	5	4	2	2	3	2	2	1	2
62.563	78	92	72	111	108	80	94	78	88	97		2	4	7	1	4	7	2	7	3	4
62.77	73	89	80	88	83	98	89	92	76	89		6	4	4	7	2	4	5	5	4	3
62.977	73	83	81	105	87	100	94	93	97	102		2	2	4	4	8	9	4	2	4	6
63.184	84	84	65	107	85	100	83	92	94	106		0	1	4	6	5	4	5	3	3	5
63.391	75	96	75	111	78	77	74	89	81	81		2	2	2	4	6	2	1	2	2	8
63.598	76	76	89	101	98	89	72	123	80	96		5	8	4	1	6	6	4	5	3	3
63.805	83	105	97	83	113	97	85	92	88	74		4	4	5	2	6	3	3	3	6	1
64.013	65	94	80	108	109	97	78	109	87	74		4	3	7	7	4	3	2	6	4	5
64.22	75	99	103	103	77	88	91	97	95	77		2	3	9	3	1	3	6	6	4	3
64.427	73	104	77	99	113	90	80	90	102	88		0	2	1	3	1	5	4	2	5	5
64.634	68	101	71	113	92	78	85	84	78	93		2	1	4	5	1	0	6	4	2	2
64.841	64	97	84	97	104	84	70	78	99	91		4	3	1	3	2	2	3	1	3	6
65.048	79	97	97	83	97	84	81	91	80	66		4	2	0	1	2	1	2	5	4	4
65.256	84	84	82	89	84	80	98	84	87	95		1	2	3	6	3	0	4	3	5	5
65.463	64	98	84	92	93	104	97	82	69	87		2	0	1	1	4	9	1	2	1	2
65.67	80	81	111	91	105	77	84	89	94	90		1	3	6	2	4	4	2	2	1	2
65.877	86	73	87	81	86	82	101	76	98	98		3	3	2	4	5	3	5	4	3	1
66.084	76	87	69	97	86	93	96	97	89	90		6	4	4	9	5	3	6	6	3	2
66.291	65	80	98	94	93	85	97	79	102	85		2	4	3	3	5	5	4	4	4	7
66.499	71	82	85	88	103	92	90	82	77	97		1	7	4	4	3	3	1	3	9	0
66.706	85	104	92	109	102	101	133	87	90	80		3	5	5	4	2	4	6	3	5	2
66.913	93	104	61	85	97	91	108	95	88	89		5	5	3	7	9	2	1	4	4	4
67.12	70	85	83	93	92	86	88	89	87	94		3	4	3	0	7	1	4	6	3	7
67.327	92	95	88	91	97	92	93	82	73	94		3	6	4	4	3	4	4	6	4	4
67.534	77	99	83	103	105	92	86	104	82	77		3	4	4	3	4	4	3	1	5	2
67.742	81	104	76	90	91	80	109	101	70	99		4	5	2	3	5	5	5	3	3	6
67.949	61	84	79	87	90	97	80	94	89	89		5	4	7	3	4	2	7	3	2	4
68.156	89	81	76	87	97	91	97	84	83	94		5	4	3	2	7	3	1	2	5	2
68.363	64	88	66	99	106	83	77	87	98	89		6	1	4	4	4	6	2	4	1	3
68.57	87	89	82	70	96	95	101	84	88	69		3	1	2	4	0	4	2	9	6	3
68.777	78	116	81	77	113	90	91	103	87	73		4	0	4	1	5	3	7	4	4	4
68.984	85	85	87	115	98	106	83	86	99	105		2	3	4	3	3	5	1	2	4	5
69.192	80	114	78	105	92	117	95	117	102	84		5	3	4	4	3	3	5	0	1	3
69.399	75	103	107	99	87	187	82	79	88	105		4	4	4	3	1	1	2	0	2	2
69.606	79	97	64	105	102	255	99	84	90	99		2	4	4	2	3	8	3	5	4	3
69.813	77	118	70	101	80	255	87	93	84	101		4	3	5	4	1	5	1	3	0	5
70.02	71	99	79	82	99	255	68	93	95	88		5	1	2	2	3	2	2	2	4	2
70.227	88	87	85	96	77	255	107	85	97	103		3	6	3	2	1	5	3	7	2	1
70.435	106	105	70	97	104	156	71	85	97	99		4	3	9	2	2	3	6	1	3	4
70.642	94	100	72	83	85	103	83	94	97	103		2	3	5	4	4	7	3	4	3	2
70.849	74	94	83	83	83	94	90	94	89	89		2	2	6	5	2	2	1	3	0	2
71.056	83	78	72	78	98	116	79	82	85	86		4	3	2	6	4	2	2	6	6	2
71.263	92	95	87	93	90	100	97	84	86	92		7	4	3	3	1	1	3	3	3	1
71.47	99	101	82	97	102	92	88	83	80	94		5	5	5	7	6	2	3	2	6	5
71.678	89	103	100	95	84	79	87	100	97	72		3	2	1	1	2	9	5	6	5	4
71.885	75	104	91	75	113	106	98	78	85	92		2	3	6	1	2	5	5	4	4	4
72.092	69	109	106	105	102	95	86	86	84	96		4	2	3	3	0	7	4	3	3	0
72.299	89	97	68	106	95	72	79	84	74	97		1	6	1	4	5	4	3	5	2	4
72.506	93	81	88	90	84	78	86	103	90	91		1	4	4	6	4	6	2	3	4	3
72.713	76	107	76	81	91	73	94	92	68	103		2	2	7	1	4	3	4	5	2	3
72.921	86	90	89	96	94	73	73	87	106	89		10	4	2	3	7	2	4	10	3	3
73.128	85	88	81	99	99	80	101	102	72	95		3	6	2	3	4	4	11	2	7	8
73.335	72	87	88	95	98	87	87	102	90	95		4	4	2	2	1	2	2	5	3	2
73.542	91	126	65	78	88	78	95	91	100	81		1	5	3	2	2	2	5	3	0	4
73.749	88	89	96	117	96	86	92	84	85	67		3	2	5	3	1	2	6	2	2	3
73.956	82	80	80	107	79	125	97	103	96	107		3	1	3	3	4	2	2	4	2	4
74.164	77	93	92	99	91	86	111	98	100	93		3	0	2	2	6	3	0	7	5	6
74.371	70	78	80	85	105	100	96	103	64	97		5	2	4	4	6	2	9	4	4	2
74.578	76	101	70	80	91	93	105	94	88	97		4	4	6	4	2	2	6	1	2	1
74.785	83	74	89	86	77	80	78	95	81	79		11	5	5	4	2	1	3	3	1	5
74.992	80	82	81	100	76	68	80	109	82	97		2	9	10	1	5	3	7	6	2	5
75.199	87	92	101	86	114	105	88	90	79	75		4	2	9	3	5	5	6	4	3	4
75.406	82	85	96	98	95	96	72	92	85	98		3	4	5	3	3	0	3	2	5	0
75.614	92	80	80	99	77	72	96	93	104	95		4	4	2	4	5	6	2	3	3	7
75.821	56	92	76	91	87	91	103	86	66	91		4	6	4	3	4	2	4	1	2	4
76.028	75	68	74	85	76	90	87	88	100	86		0	1	2	5	5	5	3	2	3	3
76.235	82	82	80	97	85	82	88	101	99	98		5	1	4	6	4	3	6	3	3	1
76.442	100	102	97	78	95	75	77	94	92	85		3	1	1	5	6	1	8	6	5	4
76.649	77	89	80	86	79	93	99	82	90	92		7	3	2	5	3	1	3	4	2	6
76.857	77	103	80	116	96	100	80	95	90	87		4	7	2	3	1	7	2	7	2	6
77.064	83	88	114	84	82	92	103	76	80	71		5	2	3	5	1	2	3	2	1	4
77.271	77	92	89	108	78	111	77	99	102	108		7	2	3	5	4	2	2	5	4	3
77.478	82	100	67	79	84	100	89	90	87	88		8	5	4	5	5	2	8	2	8	8
77.685	86	80	80	120	119	84	76	106	84	78		4	4	4	3	2	6	6	6	1	5
77.892	69	98	85	94	116	102	103	92	96	95		7	4	0	7	1	2	2	3	3	4
78.1	79	100	87	98	121	95	112	82	91	74		3	1	3	5	1	2	6	4	4	5
78.307	86	115	86	115	94	90	83	96	89	92		2	1	4	2	3	2	5	3	6	8
78.514	92	80	86	92	79	88	95	82	76	96		7	4	6	3	2	1	5	4	2	5
78.721	87	69	99	89	80	82	101	105	69	91		2	7	5	6	5	4	4	2	1	2
78.928	83	118	77	103	85	77	82	77	89	94		5	6	4	1	3	2	7	1	3	4
79.135	54	87	84	86	112	95	106	89	85	93		3	1	5	2	5	1	4	3	3	2
79.343	80	97	59	93	93	89	82	90	78	108		4	6	4	4	3	2	4	1	2	1
79.55	90	79	81	89	107	76	108	84	71	106		2	4	5	7	2	3	3	5	3	3
79.757	91	98	80	95	96	74	95	69	71	90		2	5	3	2	3	3	4	3	2	5
79.964	83	74	81	107	97	85	90	92	90	77		5	9	1	7	1	2	1	3	2	4
80.171	75	97	74	108	106	101	97	104	68	58		1	0	2	6	1	4	4	5	8	4
80.378	66	94	73	107	88	84	84	106	88	84		4	2	2	3	2	5	6	5	3	4
80.585	84	108	74	95	106	95	85	96	94	79		3	2	6	0	3	8	4	8	4	4
80.793	78	98	70	116	83	87	89	117	103	87		5	3	5	2	7	2	3	2	4	3
81	90	88	86	99	86	85	76	77	89	88		5	7	2	5	4	2	4	6	4	6
81.207	67	100	82	99	92	106	101	83	91	99		2	5	9	9	7	2	8	2	5	3
81.414	74	108	76	95	108	88	100	96	74	116		1	4	4	4	6	3	3	3	2	6
81.621	72	78	100	97	101	101	80	76	70	79		3	2	3	5	2	3	4	5	6	2
81.828	74	90	76	80	98	90	93	95	77	77		3	3	3	5	4	4	8	2	5	5
82.036	74	90	95	103	106	89	94	84	107	92		4	3	2	9	3	5	5	5	7	2
82.243	75	91	84	97	108	110	79	96	87	83		4	5	7	3	4	3	2	3	2	3
82.45	74	94	108	101	93	110	92	104	89	96		4	4	1	0	0	5	4	1	2	2
82.657	86	92	70	91	110	86	94	93	92	84		5	3	1	3	1	1	2	6	1	6
82.864	75	97	84	84	96	95	105	109	95	71		5	1	0	8	3	4	3	2	5	5
83.071	90	104	81	85	106	105	84	84	89	82		6	3	2	0	3	3	0	5	2	4
83.279	80	88	83	107	89	75	84	81	71	82		5	6	6	4	4	2	4	1	5	2
83.486	77	82	90	101	89	108	90	74	95	100		4	5	4	7	2	4	2	3	2	3
83.693	95	100	91	88	88	97	78	74	85	82		4	3	3	3	10	2	6	4	2	4
83.9	86	91	85	103	101	78	71	82	85	64		2	0	3	1	5	5	8	6	2	3
84.107	86	82	73	99	109	107	90	82	96	98		3	4	1	5	3	8	2	3	2	4
84.314	78	92	69	121	83	69	105	87	113	85		4	5	5	1	4	5	4	3	4	2
84.522	83	102	92	91	94	79	98	98	81	83		3	4	5	3	5	3	3	4	7	3
84.729	74	98	104	102	92	99	95	89	101	93		5	2	4	5	8	4	2	4	3	2
84.936	71	109	61	85	93	105	100	98	84	89		2	2	3	4	5	5	4	2	2	2
85.143	77	86	91	89	95	113	99	90	83	93		6	1	4	2	2	1	8	2	4	4
85.35	84	93	79	100	115	99	92	79	57	93		1	1	0	3	5	2	9	2	2	3
85.557	88	100	97	95	120	85	101	85	85	108		4	4	3	1	3	4	0	4	4	1
85.765	90	90	79	95	103	83	72	74	94	79		5	2	4	3	2	3	2	5	1	1
85.972	88	102	99	91	96	112	91	77	80	91		5	1	3	3	10	3	6	1	7	7
86.179	78	97	61	105	104	97	68	77	78	90		2	4	3	0	2	4	5	6	2	2
86.386	84	103	84	102	89	98	92	96	101	93		3	7	3	2	3	3	3	4	4	3
86.593	88	89	83	96	84	106	98	95	81	75		2	3	3	2	4	5	2	6	2	3
86.8	81	83	76	104	92	101	97	92	88	80		4	4	4	4	3	3	1	1	2	4
87.007	91	97	71	96	92	89	115	92	84	68		5	6	2	2	1	1	2	5	5	1
87.215	94	115	83	90	87	91	76	126	85	70		2	3	3	1	2	3	6	5	4	3
87.422	89	87	90	121	93	105	92	72	89	104		8	3	1	2	1	2	1	3	4	2
87.629	95	86	74	138	93	96	93	79	81	82		5	5	3	3	3	7	11	1	0	5
87.836	85	104	79	93	99	105	96	94	89	85		1	4	1	6	2	1	4	2	1	2
88.043	89	92	88	91	88	101	79	103	83	88		6	4	3	4	8	3	1	6	1	2
88.25	68	98	92	100	94	75	67	99	65	103		5	6	4	3	1	1	3	3	7	4
88.458	91	105	83	100	93	104	78	78	85	89		3	8	5	5	3	5	4	5	1	8
88.665	77	95	101	76	109	98	100	85	88	94		1	5	3	3	3	7	0	5	2	3
88.872	76	96	67	91	93	100	79	99	72	87		1	2	3	0	0	4	2	7	4	6
89.079	81	84	92	111	82	86	79	75	80	86		7	3	4	2	7	1	2	1	4	2
89.286	71	91	65	96	97	78	82	87	87	84		6	7	2	2	7	5	5	6	3	3
89.493	85	93	77	96	106	85	83	86	89	97		2	6	0	5	2	4	3	8	4	4
89.701	83	97	91	111	90	70	72	105	116	82		5	2	3	3	5	1	5	3	8	3
89.908	83	116	85	81	113	88	100	80	114	96		4	6	2	3	3	1	5	6	4	1
90.115	73	101	77	87	105	91	69	86	89	74		1	3	3	2	2	1	2	6	2	2
90.322	94	101	102	91	99	99	93	107	83	102		3	5	6	3	6	3	3	4	4	3
90.529	64	105	83	94	91	101	88	81	79	90		5	5	2	10	6	7	4	5	1	5
90.736	91	111	78	104	101	106	107	85	93	80		3	0	5	3	7	7	3	5	6	2
90.944	75	114	78	117	90	101	91	97	67	83		5	6	5	3	3	7	5	5	6	2
91.151	73	90	90	88	98	84	80	87	100	105		4	2	2	3	3	3	3	7	8	4
91.358	73	98	83	99	98	81	75	92	88	92		3	2	4	7	4	3	4	2	2	1
91.565	83	86	77	91	105	89	98	86	86	89		0	4	6	3	2	1	2	3	3	3
91.772	85	97	86	95	110	90	88	77	77	88		2	4	9	5	1	3	5	3	6	4
91.979	78	80	66	88	110	98	98	98	95	96		5	5	4	8	3	3	7	5	5	2
92.186	68	99	89	87	84	112	101	65	98	90		2	1	4	3	2	3	9	4	2	2
92.394	70	105	105	81	102	101	86	81	89	107		3	5	1	1	3	3	5	1	1	7
92.601	63	113	72	102	84	74	85	83	104	86		7	7	5	4	3	7	4	3	3	8
92.808	75	97	89	80	102	96	85	84	71	93		0	6	5	3	5	9	6	2	3	3
93.015	82	87	93	62	101	97	85	93	97	87		1	5	3	1	3	0	8	5	6	5
93.222	85	106	87	90	94	87	104	79	80	85		2	4	6	4	1	2	4	2	3	8
93.429	82	83	85	97	93	107	99	98	84	85		3	5	3	4	6	3	3	2	3	3
93.637	80	90	79	88	103	69	85	112	78	82		3	2	4	5	3	8	4	3	1	2
93.844	68	97	85	98	105	91	75	88	91	87		4	3	5	5	5	4	6	3	5	3
94.051	82	105	83	95	86	86	106	86	85	102		1	1	1	2	2	2	4	3	2	3
94.258	62	108	88	93	90	96	97	81	90	75		2	4	3	5	3	1	3	1	1	6
94.465	70	95	96	99	99	58	100	77	87	92		3	2	4	6	1	3	4	7	3	3
94.672	71	103	86	72	105	81	89	81	98	93		7	4	6	2	18	3	2	3	3	2
94.88	79	99	85	85	112	80	65	73	97	80		3	5	11	2	3	4	4	2	2	3
95.087	63	99	88	87	95	68	97	69	87	88		4	3	5	4	3	3	4	2	2	5
95.294	67	112	80	88	98	92	98	90	97	88		2	0	2	1	0	1	4	5	4	4
95.501	75	88	94	84	111	98	90	79	93	113		1	2	1	5	6	3	5	4	4	6
95.708	76	109	70	110	95	89	101	96	95	98		3	1	4	4	2	1	7	3	3	1
95.915	84	95	91	81	101	97	76	116	99	73		3	4	2	4	8	0	5	3	6	5
96.123	75	108	70	102	91	79	97	90	82	76		7	5	2	3	8	2	6	3	2	8
96.33	97	98	83	102	91	96	91	85	82	112		4	6	3	6	3	3	3	1	3	4
96.537	75	118	66	116	97	80	75	74	89	84		1	5	4	4	5	1	5	2	1	2
96.744	62	90	89	86	109	94	77	94	74	74		3	4	4	0	3	5	1	2	4	1
96.951	73	119	82	107	88	80	90	104	81	98		3	2	6	4	3	1	2	4	3	2
97.158	84	85	102	96	103	94	91	68	97	98		6	2	3	5	5	2	3	1	4	2
97.366	64	92	105	83	94	79	96	75	81	80		5	6	2	3	1	2	1	3	5	3
97.573	77	89	63	108	103	105	89	102	77	83		3	2	3	5	0	3	3	4	3	1
97.78	87	88	86	87	82	95	103	84	73	95		1	6	6	1	6	0	3	2	2	0
97.987	85	83	91	100	115	99	104	81	84	88		7	3	3	3	6	2	4	4	3	0
98.194	108	88	97	92	97	88	88	76	74	90		5	7	4	7	4	6	8	1	4	7
98.401	82	78	90	98	109	87	103	74	91	73		5	3	9	3	5	8	6	6	7	3
98.608	86	95	101	91	89	77	72	94	81	75		1	1	3	2	3	2	3	1	4	4
98.816	80	96	81	101	109	109	82	96	102	79		3	3	3	5	5	6	8	1	4	5
99.023	85	76	93	114	109	91	94	89	101	96		5	4	10	3	1	2	0	3	6	3
99.23	89	98	90	93	101	92	88	98	79	91		7	1	3	0	1	3	6	1	1	2
99.437	89	114	82	117	95	97	90	86	94	87		1	4	2	5	6	8	2	3	5	6
99.644	94	103	86	122	104	82	79	111	81	71		5	5	3	4	6	3	5	3	6	4
99.851	101	108	78	91	98	84	80	107	68	95		1	4	7	3	6	4	3	5	7	4
100.059	86	109	90	100	122	92	104	97	81	84		7	5	5	0	7	4	6	0	0	6
100.266	85	84	81	111	96	108	109	104	81	128		5	3	5	6	4	4	3	1	3	1
100.473	93	100	74	94	102	73	110	86	96	99		4	5	2	2	6	6	1	0	3	1
100.68	82	89	86	80	104	99	113	78	91	88		3	4	4	1	8	5	2	3	3	1
100.887	89	99	89	101	109	86	99	103	77	97		4	3	8	2	7	5	4	0	3	2
101.094	68	84	77	98	96	76	94	90	84	84		3	6	3	4	0	3	2	2	1	4
101.302	95	102	92	82	100	92	97	108	75	108		8	6	8	8	3	2	3	4	2	8
101.509	84	96	88	80	73	115	84	93	82	89		1	2	4	6	3	5	3	9	1	1
101.716	92	85	87	103	92	84	84	99	93	96		1	2	4	3	3	2	1	4	2	2
101.923	92	87	69	79	93	84	86	80	82	101		5	4	5	5	1	9	6	2	3	6
102.13	91	88	76	89	112	96	98	98	110	109		6	2	4	8	2	3	4	2	2	1
102.337	63	88	77	107	85	100	78	90	72	77		2	1	2	3	1	3	1	8	1	3
102.545	76	76	69	96	102	95	99	100	94	90		0	2	2	5	3	6	6	3	7	6
102.752	100	98	82	85	116	84	78	92	69	88		1	5	3	3	4	5	6	5	1	0
102.959	71	81	97	89	87	104	79	87	68	99		3	1	2	4	1	2	4	2	5	3
103.166	69	73	81	89	94	66	81	93	90	79		2	4	3	7	3	3	3	2	6	5
103.373	88	85	102	96	93	91	107	101	105	83		4	3	4	3	3	3	4	1	4	5
103.58	70	107	77	98	107	93	89	86	94	82		2	6	4	2	4	2	3	4	3	2
103.787	83	102	75	113	97	108	84	88	98	72		0	2	6	1	5	3	3	6	2	3
103.995	79	90	91	100	89	84	65	86	77	79		1	6	4	2	2	1	6	4	2	4
104.202	79	100	94	97	90	83	81	79	79	79		5	2	2	5	5	4	4	3	4	2
104.409	80	106	83	97	87	92	94	88	81	75		6	5	3	4	6	3	9	6	1	4
104.616	68	83	95	98	97	91	76	79	80	80		5	4	4	4	0	7	3	5	3	4
104.823	73	84	80	102	84	89	82	98	96	106		2	1	3	4	2	6	3	4	6	1
105.03	83	82	71	99	95	80	107	110	98	92		5	5	4	1	4	2	3	3	2	1
105.238	83	83	88	111	87	70	81	81	87	89		5	6	1	3	4	2	4	2	8	4
105.445	91	74	103	87	98	96	97	69	83	77		5	4	4	4	4	3	5	3	4	5
105.652	84	110	98	106	102	83	104	101	79	70		3	2	4	1	6	1	5	4	6	2
105.859	86	106	90	91	94	74	90	92	95	88		4	6	6	5	3	2	5	5	1	2
106.066	59	91	84	100	101	85	76	100	77	60		0	2	2	5	5	4	6	3	5	3
106.273	81	76	74	104	84	76	87	95	89	78		8	2	4	2	1	1	1	5	1	7
106.481	65	108	79	97	76	96	91	87	98	84		4	10	4	4	3	2	3	2	4	1
106.688	70	89	101	115	109	82	86	84	86	87		2	3	1	1	2	6	2	4	6	4
106.895	70	84	86	79	98	91	111	81	89	87		5	2	3	5	5	1	4	6	3	5
107.102	88	102	78	132	88	87	86	109	85	92		3	3	2	1	6	7	1	9	1	5
107.309	53	113	81	103	82	78	89	88	68	93		1	3	8	7	3	7	4	1	1	1
107.516	81	83	101	107	84	76	78	80	79	83		2	3	2	2	2	2	4	1	2	2
107.724	89	101	71	65	82	76	99	91	90	93		4	4	4	4	4	6	10	3	2	4
107.931	69	72	80	103	97	92	82	93	85	102		4	4	4	3	4	3	1	2	2	4
108.138	76	99	68	76	110	104	109	91	80	80		7	2	5	2	4	2	4	4	3	3
108.345	85	87	85	109	82	75	96	79	115	100		3	2	5	0	6	2	2	7	2	3
108.552	63	75	84	98	98	88	90	83	108	97		7	1	3	2	5	3	8	0	1	2
108.759	87	97	84	106	94	86	88	94	96	97		4	3	2	3	5	2	4	2	4	3
108.966	103	103	75	100	87	82	92	105	95	81		6	9	3	4	4	5	2	3	3	5
109.174	77	90	78	101	106	89	78	90	72	103		3	3	4	3	3	4	3	1	6	3
109.381	96	109	93	118	85	78	95	93	82	82		4	4	5	2	3	5	2	4	4	2
109.588	82	112	93	89	108	83	88	75	65	88		4	2	4	5	7	4	2	2	2	5
109.795	88	90	78	114	93	125	93	76	101	84		4	6	6	4	0	2	3	3	2	4
110.002	99	95	104	79	81	83	82	89	75	84		4	4	4	5	7	3	2	2	2	2
110.209	78	95	76	79	80	95	102	99	94	88		5	4	6	4	2	8	1	4	4	2
110.417	79	82	78	86	106	105	109	94	98	87		3	4	5	5	7	4	6	4	3	3
110.624	77	104	85	81	99	100	85	111	68	87		11	3	4	3	11	4	7	2	6	3
110.831	95	104	74	86	110	83	93	75	96	75		5	3	2	2	4	0	6	4	2	5
111.038	107	93	91	89	107	96	97	91	101	91		2	3	8	1	5	4	2	6	3	4
111.245	94	98	80	90	80	84	84	86	96	98		3	2	6	6	3	4	1	3	1	7
111.452	102	95	79	91	106	98	91	90	75	82		3	3	5	2	4	2	2	3	5	6
111.66	70	97	74	103	83	108	95	104	75	75		1	5	6	4	3	5	0	7	2	4
111.867	63	109	102	111	84	87	87	107	88	77		4	5	6	6	5	2	2	1	1	7
112.074	89	87	83	77	111	95	92	79	86	93		1	2	4	6	3	2	7	5	4	3
112.281	78	102	83	96	73	101	75	101	71	89		3	2	4	5	6	3	3	4	6	4
112.488	78	95	84	98	107	95	78	108	83	93		6	7	0	2	3	5	4	5	1	4
112.695	73	74	80	84	98	91	98	83	101	85		3	4	1	5	1	6	3	4	6	2
112.903	79	96	91	84	92	109	92	102	81	69		2	6	1	3	2	4	5	4	3	1
113.11	84	83	82	63	91	89	68	90	80	91		6	5	4	1	5	3	2	3	3	3
113.317	74	81	82	97	114	108	95	82	85	85		3	1	3	2	1	1	7	3	6	4
113.524	72	109	98	85	76	95	103	99	82	79		0	3	1	7	5	6	9	3	2	1
113.731	74	80	80	99	97	86	91	97	78	68		6	0	2	3	5	2	3	4	4	5
113.938	78	96	97	94	94	114	72	111	98	83		3	3	3	4	1	2	4	0	3	4
114.146	100	91	70	100	100	74	103	85	89	94		12	6	5	4	4	4	2	3	3	2
114.353	80	88	88	68	84	98	84	103	90	78		5	2	5	1	7	2	2	3	5	4
114.56	81	92	95	92	109	92	103	76	90	102		2	1	5	2	2	3	4	6	4	2
114.767	82	109	86	94	125	101	83	77	84	73		6	4	3	2	2	5	2	0	2	4
114.974	73	112	87	89	93	92	101	105	92	74		4	3	5	4	1	2	5	5	3	1
115.181	84	95	88	99	107	89	94	67	88	81		4	3	6	5	2	6	3	5	2	3
115.388	79	96	96	91	111	84	91	80	98	84		3	3	3	3	4	1	6	3	3	1
115.596	88	93	83	103	95	95	79	88	95	88		3	2	8	1	4	3	7	0	1	2
115.803	73	79	108	90	93	71	92	97	70	88		3	3	4	8	1	3	1	2	2	4
116.01	85	91	91	80	84	91	74	85	71	83		2	0	3	3	3	6	6	1	2	6
116.217	87	100	112	96	103	82	90	91	85	88		5	3	3	2	1	1	3	2	2	2
116.424	96	78	82	90	88	94	120	107	97	76		0	4	10	3	2	3	5	4	2	2
116.631	75	88	69	92	92	94	84	75	87	93		5	3	3	6	0	2	3	3	1	1
116.839	85	93	78	85	103	78	74	88	93	98		2	3	5	1	4	5	4	6	2	2
117.046	86	90	72	101	108	100	95	78	96	101		2	2	4	2	8	4	6	3	5	5
117.253	80	99	92	84	89	93	81	75	94	84		4	6	7	4	4	1	4	3	0	4
117.46	76	90	123	86	95	103	82	89	73	83		2	6	5	4	2	7	4	2	1	3
117.667	83	91	93	104	100	82	85	97	77	87		4	3	4	3	5	2	5	1	2	3
117.874	70	88	72	93	101	98	87	92	76	113		3	6	3	4	0	6	2	3	3	2
118.082	99	102	90	76	92	85	113	89	78	104		4	3	3	1	3	3	0	5	6	4
118.289	92	87	86	103	92	85	111	71	82	102		2	5	2	1	2	2	1	1	4	3
118.496	98	127	76	101	96	104	94	88	123	96		4	1	2	6	5	5	4	2	4	6
118.703	99	91	89	107	86	90	77	108	69	98		2	5	3	3	4	4	3	3	2	1
118.91	100	94	72	94	104	103	79	96	89	93		2	2	6	3	4	2	2	6	3	1
119.117	99	92	101	111	85	76	88	90	91	84		4	2	6	4	4	3	3	3	4	3
119.325	90	77	74	88	94	80	78	91	72	107		1	6	5	3	2	6	3	1	3	0
119.532	85	81	104	97	92	98	102	100	71	97		0	1	4	2	3	4	3	5	6	5
119.739	78	89	80	71	76	72	75	114	96	97		5	5	2	1	5	2	1	2	2	2
119.946	87	94	96	86	96	88	97	103	92	92		5	2	4	3	3	5	2	4	1	2
120.153	75	85	91	104	77	83	82	91	122	70		2	4	6	2	1	2	1	5	0	3
120.36	75	97	79	103	101	93	91	81	73	105		3	2	6	5	2	0	2	5	1	2
120.567	94	74	81	92	113	94	88	76	95	104		5	5	5	4	0	1	2	5	4	2
120.775	79	113	89	96	90	85	88	79	86	100		1	0	8	3	3	5	0	5	1	1
120.982	84	108	84	108	95	87	96	86	91	74		9	8	4	5	4	7	2	3	3	3
121.189	92	101	85	101	109	86	85	78	75	89		4	0	3	4	2	3	2	7	3	3
121.396	78	105	87	90	92	113	96	93	96	88		8	2	1	5	6	4	4	4	5	7
121.603	85	80	81	83	109	83	91	89	90	104		1	2	4	2	3	3	3	4	1	5
121.81	97	98	89	82	71	89	84	77	77	91		4	3	1	7	1	2	5	3	6	2
122.018	93	117	81	110	80	82	88	81	91	86		3	4	2	0	1	4	3	3	4	6
122.225	74	90	89	107	98	92	110	101	58	92		3	5	2	3	6	2	1	7	4	4
122.432	81	101	82	94	102	88	86	98	88	103		4	3	2	3	4	5	5	4	4	8
122.639	116	63	81	92	103	96	89	92	87	96		6	3	2	4	1	4	0	3	2	5
122.846	66	100	83	97	94	90	110	97	85	89		3	4	4	3	1	3	3	13	2	4
123.053	73	96	92	99	90	90	75	100	90	95		3	2	1	4	2	2	3	4	5	5
123.261	89	96	97	107	77	88	75	77	71	89		4	3	3	1	2	3	2	5	3	2
123.468	94	107	89	122	106	86	104	105	73	88		6	1	3	6	3	1	3	1	4	2
123.675	78	104	70	84	130	88	82	94	92	99		4	5	3	3	4	3	2	4	7	5
123.882	96	93	88	124	77	97	87	85	117	77		5	6	2	5	2	7	2	1	3	3
124.089	96	83	94	113	130	84	83	112	81	90		3	2	1	4	2	0	4	5	7	5
124.296	86	111	106	99	100	72	75	96	90	89		2	3	1	9	1	4	5	4	2	4
124.504	92	112	84	73	105	96	75	88	61	98		3	8	2	5	2	4	4	5	6	1
124.711	81	112	81	93	79	95	107	91	90	92		4	8	6	6	1	4	3	5	5	3
124.918	92	94	71	77	93	95	77	71	90	90		2	2	5	1	7	3	7	7	2	2
125.125	87	99	99	84	95	101	92	77	98	89		2	6	4	6	5	5	3	1	6	6
125.332	81	91	69	89	91	104	84	70	75	100		5	4	4	2	3	3	5	4	0	4
125.539	86	87	96	87	87	73	89	83	79	92		0	3	2	5	1	2	6	6	1	2
125.747	84	91	88	102	97	82	94	85	93	102		3	2	3	3	2	2	1	3	3	5
125.954	83	78	76	119	113	84	89	90	72	81		3	4	1	0	4	1	3	3	3	1
126.161	107	102	64	88	86	102	82	86	115	85		5	6	4	2	5	1	3	3	3	3
126.368	79	86	88	91	99	90	103	92	72	94		6	1	7	6	3	2	3	3	3	3
126.575	78	99	77	109	85	81	94	91	85	105		8	5	7	3	4	2	5	0	5	3
126.782	85	86	70	95	93	106	86	83	85	76		6	3	3	5	3	3	1	5	7	2
126.989	84	93	101	80	93	100	87	80	83	91		2	6	4	4	4	5	6	3	9	0
127.197	83	99	74	86	96	97	95	90	95	85		4	1	6	3	5	5	3	3	5	1
127.404	78	110	81	109	100	102	99	92	88	61		3	8	2	4	2	3	4	1	3	1
127.611	87	116	97	91	106	96	97	64	80	82		3	5	2	3	4	4	7	4	2	2
127.818	69	95	78	88	88	91	66	97	88	95		4	4	2	2	4	3	3	1	5	3
128.025	84	82	92	96	70	74	89	79	88	86		1	4	3	4	1	3	6	1	5	4
128.232	90	99	79	83	105	103	75	90	95	90		2	1	4	4	2	6	2	9	6	8
128.44	76	100	82	87	106	70	57	95	74	88		1	3	1	3	3	3	7	1	5	4
128.647	78	82	70	108	91	86	91	94	88	91		2	5	3	4	3	2	3	2	6	3
128.854	89	102	102	95	110	119	101	91	86	85		3	1	5	0	2	5	4	3	6	0
129.061	74	77	70	65	98	88	83	98	78	88		7	0	2	3	3	1	3	7	5	4
129.268	69	104	81	84	102	94	94	81	83	74		5	2	3	4	3	1	5	0	4	1
129.475	71	90	88	100	92	87	76	104	86	111		3	4	2	3	7	4	1	5	2	3
129.683	96	101	88	80	83	91	84	85	92	107		5	8	2	4	6	5	2	5	4	1
129.89	89	80	75	87	92	98	92	69	94	98		3	4	4	4	5	3	4	4	3	2
130.097	88	97	82	87	102	61	81	121	91	92		1	3	6	0	5	6	7	4	5	5
130.304	96	88	96	82	92	101	92	74	71	79		2	5	1	2	1	1	1	1	2	3
130.511	92	73	69	96	94	87	88	103	97	87		1	4	3	6	3	4	4	1	2	1
130.718	82	107	80	99	111	97	76	95	81	85		3	1	3	2	1	3	2	5	6	6
130.926	100	92	75	100	90	101	98	91	82	77		3	3	3	4	0	4	1	3	4	2
131.133	80	109	111	103	95	88	111	82	83	114		5	2	5	2	1	5	3	9	3	2
131.34	73	95	79	97	91	92	92	92	73	81		5	0	3	5	3	1	1	1	6	5
131.547	77	77	70	102	90	94	107	97	97	102		5	4	3	5	5	3	1	7	2	3
131.754	83	89	80	97	79	90	67	95	77	82		7	1	5	6	1	2	3	2	7	2
131.961	90	96	87	93	76	88	101	68	73	78		9	1	5	3	1	1	2	1	3	7
132.168	87	92	95	107	103	103	79	79	104	85		4	5	3	6	1	2	7	3	2	4
132.376	84	86	79	112	86	86	90	99	78	87		4	2	3	2	2	2	7	2	1	5
132.583	100	88	79	83	85	102	95	81	94	91		5	8	4	2	4	3	5	3	2	3
132.79	82	104	75	99	103	94	67	81	89	81		5	2	3	1	6	0	3	5	2	1
132.997	76	75	95	88	98	109	103	91	89	86		2	3	4	3	3	3	5	0	2	4
133.204	88	107	102	100	111	88	94	81	80	81		1	5	3	4	4	7	2	3	3	5
133.411	99	100	86	88	97	91	85	72	100	101		3	4	4	3	0	0	3	3	3	3
133.619	67	96	100	102	107	74	94	72	90	106		6	8	2	3	4	1	3	4	3	3
133.826	88	101	91	118	110	97	97	84	84	100		3	3	5	6	3	2	2	4	5	4
134.033	85	85	105	95	96	118	90	98	85	87		10	1	2	1	5	3	4	1	2	3
134.24	88	104	102	105	91	92	99	75	69	88		4	1	5	1	5	4	2	1	4	1
134.447	97	83	89	95	107	78	88	109	96	74		2	2	3	3	2	1	0	2	5	2
134.654	80	86	83	113	98	90	100	94	82	84		4	5	3	4	2	7	2	5	1	4
134.862	94	91	71	98	101	107	72	78	92	93		2	7	3	3	3	5	2	8	1	1
135.069	82	80	77	115	86	81	86	80	86	84		5	2	4	2	2	2	3	4	2	2
135.276	85	95	87	92	105	73	90	93	66	78		6	4	2	0	2	6	3	6	4	3
135.483	75	111	85	99	92	82	109	71	82	95		7	2	4	6	2	1	3	2	7	5
135.69	75	80	74	94	114	90	87	78	94	100		6	5	3	4	4	5	6	4	3	3
135.897	64	90	74	105	121	90	79	85	71	80		2	3	4	2	4	2	1	4	7	3
136.105	82	83	81	101	124	88	105	84	95	93		2	7	2	1	5	2	8	10	6	3
136.312	81	94	82	115	115	101	81	97	95	107		9	6	4	7	3	2	3	2	4	3
136.519	89	104	93	110	103	98	100	104	105	81		3	6	5	1	3	0	3	1	4	3
136.726	68	84	75	73	102	92	81	79	90	87		3	6	6	3	1	2	1	3	5	2
136.933	76	96	88	107	106	91	83	89	89	110		1	2	5	8	2	4	1	1	4	6
137.14	97	72	87	76	102	107	93	102	93	82		4	3	5	2	4	1	1	3	1	5
137.348	91	107	92	107	102	91	85	111	82	103		7	9	1	2	3	2	3	0	3	1
137.555	88	99	83	92	99	73	92	89	71	101		2	4	4	3	2	6	2	2	5	4
137.762	85	105	88	82	116	84	83	99	92	88		2	6	3	1	6	2	1	8	2	4
137.969	58	94	99	80	112	81	84	82	98	92		2	1	5	5	4	5	4	4	8	4
138.176	73	83	101	74	100	79	94	91	92	103		1	7	4	3	3	3	4	4	7	5
138.383	78	102	83	119	82	102	92	106	70	97		4	1	2	1	3	3	2	4	1	1
138.59	88	94	88	75	87	103	82	108	89	91		3	2	4	2	1	2	3	5	0	7
138.798	87	110	99	100	93	88	87	110	74	78		3	2	6	5	5	2	1	5	0	1
139.005	97	101	90	96	95	76	93	84	101	63		2	3	3	2	2	5	5	2	5	1
139.212	78	89	94	85	113	74	83	72	68	75		4	5	3	3	2	3	1	4	5	3
139.419	82	100	82	98	80	99	93	73	75	91		4	1	3	3	5	6	3	3	3	3
139.626	98	107	81	94	83	96	96	102	99	95		2	11	5	4	3	6	1	2	6	4
139.833	80	91	80	73	112	98	90	82	93	87		3	2	3	5	2	3	3	1	1	1
140.041	77	98	80	92	92	87	96	109	73	73		5	4	4	4	5	3	1	1	4	8
140.248	94	121	86	91	105	89	87	87	71	75		5	8	0	1	4	5	3	3	3	2
140.455	94	85	74	97	108	110	88	102	71	101		4	7	7	6	3	7	2	4	2	1
140.662	89	88	102	96	106	107	108	99	82	86		4	3	2	1	2	3	3	5	1	6
140.869	80	105	80	94	88	96	104	85	85	104		4	6	6	4	7	2	4	2	4	4
141.076	114	96	75	106	100	67	78	111	95	108		5	2	4	8	6	2	4	5	7	1
141.284	96	93	93	99	90	82	116	105	85	80		2	4	1	1	1	2	8	5	7	5
141.491	95	79	88	75	99	93	93	73	100	108		1	4	2	4	3	5	1	4	1	3
141.698	87	89	81	108	113	85	92	106	94	102		6	3	6	1	3	5	2	5	5	3
141.905	85	87	73	95	95	90	83	91	89	98		1	6	1	4	3	6	3	2	3	9
142.112	73	101	83	93	101	97	92	82	83	108		3	2	2	3	4	5	5	1	0	4
142.319	88	81	90	106	103	111	92	108	71	96		4	2	4	2	5	4	4	3	9	4
142.527	77	98	102	95	83	85	107	102	87	95		5	0	3	4	2	7	5	2	4	3
142.734	74	69	75	90	96	88	94	126	112	89		3	5	2	7	1	3	1	6	5	4
142.941	101	87	90	97	100	85	94	76	65	86		3	10	1	3	1	6	3	1	3	3
143.148	81	83	94	81	105	73	75	110	89	103		5	4	6	4	2	2	5	4	2	3
143.355	102	99	75	101	95	85	107	82	82	84		3	2	7	4	6	4	2	6	3	1
143.562	97	104	84	97	102	87	86	121	85	99		3	8	2	1	4	5	3	2	8	3
143.769	90	125	85	81	102	101	93	78	71	91		2	3	3	4	3	5	5	6	5	2
143.977	103	102	95	95	78	81	105	98	75	91		6	3	1	2	3	4	7	5	3	3
144.184	70	107	103	85	80	111	70	76	70	98		2	3	1	9	6	1	4	3	6	6
144.391	93	106	113	103	97	92	92	85	85	92		5	1	2	3	5	5	2	0	2	11
144.598	78	95	88	82	81	103	87	92	91	80		3	3	7	2	1	0	3	2	2	4
144.805	85	98	73	96	111	94	75	95	84	95		2	6	4	6	4	2	4	2	1	4
145.012	91	89	98	90	95	95	85	88	92	86		5	4	2	1	3	1	1	5	3	1
145.22	75	105	82	109	111	107	85	108	85	91		2	2	2	2	2	3	3	1	0	4
145.427	74	119	89	97	98	91	79	97	92	81		4	5	7	1	6	2	6	1	5	1
145.634	79	103	81	88	71	83	114	98	73	80		4	3	10	1	4	2	1	3	3	6
145.841	69	118	80	98	82	111	97	88	84	80		2	3	9	1	2	1	5	2	7	0
146.048	82	106	94	114	103	79	94	82	97	100		5	3	3	2	2	3	2	6	5	1
146.255	80	97	73	94	88	81	84	97	80	107		2	2	4	3	3	4	3	2	4	2
146.463	91	80	84	106	109	103	82	76	82	78		4	3	4	6	3	5	3	4	2	9
146.67	92	102	95	97	90	84	91	96	82	82		4	4	7	4	0	5	4	4	5	1
146.877	75	97	80	96	68	78	85	85	88	88		3	4	4	4	1	3	2	3	4	4
147.084	76	98	85	102	87	92	100	84	71	88		6	0	4	3	2	3	4	7	5	2
147.291	103	96	87	90	104	98	104	78	92	88		1	2	3	5	2	1	2	2	8	5
147.498	84	103	85	107	95	98	97	107	87	119		7	4	3	3	5	1	2	5	3	3
147.706	80	81	95	99	98	88	103	102	88	82		1	2	3	6	3	4	1	4	5	3
147.913	74	107	95	90	107	83	91	93	97	87		5	3	0	5	2	3	0	2	1	2
148.12	94	105	75	87	109	83	84	75	69	74		4	0	3	6	6	1	2	5	5	2
148.327	78	76	69	93	82	88	97	97	73	102		2	3	1	1	5	3	1	4	4	2
148.534	86	108	71	81	108	102	105	89	69	99		1	3	0	6	4	4	1	5	4	7
148.741	86	83	83	86	113	90	81	86	93	91		3	3	4	4	0	6	1	3	2	1
148.949	77	83	93	95	75	79	94	83	92	73		3	2	3	4	4	4	2	4	3	9
149.156	83	93	99	92	95	78	77	78	76	100		4	0	3	6	3	3	2	1	2	3
149.363	74	85	81	108	101	96	86	88	95	95		4	2	5	8	5	2	3	3	6	1
149.57	93	100	76	77	97	87	103	77	95	100		6	0	2	5	5	0	3	2	5	2
149.777	74	86	77	111	107	88	99	98	84	89		3	2	7	1	5	1	3	4	4	3
149.984	93	99	102	104	80	93	109	95	86	86		5	5	1	2	4	5	4	4	4	2
150.191	94	80	109	106	100	80	86	76	72	65		7	3	7	1	6	4	3	3	3	5
150.399	93	91	75	77	90	91	99	73	77	83		4	2	2	9	5	3	3	0	4	6
150.606	84	80	86	86	92	95	89	78	89	91		5	7	1	3	2	2	2	6	0	4
150.813	92	110	82	84	100	97	90	72	60	80		3	3	5	1	3	2	6	4	5	2
151.02	91	116	83	115	111	94	90	80	92	110		5	5	4	1	4	3	3	4	3	4
151.227	75	97	95	100	99	100	101	94	73	109		4	3	4	2	3	4	4	5	4	3
151.434	93	89	78	90	95	90	90	88	98	83		2	3	3	2	5	1	1	2	3	2
151.642	88	114	93	112	94	77	93	89	80	83		3	4	4	4	6	3	9	6	3	2
151.849	90	114	67	93	100	86	103	96	122	64		4	2	5	3	3	4	5	4	4	6
152.056	90	96	96	95	108	104	104	78	62	80		4	5	1	5	3	3	6	3	3	3
152.263	86	100	72	76	113	103	86	84	94	84		6	3	3	3	2	3	2	1	5	5
152.47	95	98	100	98	101	89	90	87	94	94		2	2	2	4	5	8	3	3	1	3
152.677	94	107	70	99	84	108	98	96	87	83		5	4	6	1	3	2	1	3	5	5
152.885	80	108	87	103	107	89	87	96	75	103		3	4	4	2	1	6	7	5	2	3
153.092	77	94	86	82	88	89	81	84	89	85		2	0	5	2	6	7	2	5	0	2
153.299	91	103	78	83	80	91	93	108	92	79		2	2	5	3	1	4	2	3	3	4
153.506	104	95	91	115	85	78	72	95	114	93		8	2	4	4	5	1	4	1	3	6
153.713	100	79	97	104	108	92	74	88	94	88		3	5	11	4	3	6	3	4	1	4
153.92	75	80	86	122	103	100	92	93	95	76		1	4	1	1	3	3	4	5	2	2
154.128	80	93	59	75	96	95	87	72	63	82		2	3	6	5	4	2	4	5	6	4
154.335	96	113	55	82	103	92	101	98	87	88		5	2	3	1	2	2	3	1	1	5
154.542	73	86	94	72	80	103	98	79	102	91		0	3	2	2	3	2	4	3	1	4
154.749	79	101	101	95	95	83	85	66	70	73		2	7	3	4	4	4	3	7	3	0
154.956	86	85	83	94	80	85	78	77	73	82		3	4	5	4	4	1	5	6	2	2
155.163	82	104	83	96	93	89	96	95	79	89		5	2	4	4	4	2	2	2	2	3
155.37	74	100	93	89	93	101	78	101	93	72		5	6	1	1	3	4	1	6	1	5
155.578	82	85	95	93	101	90	99	76	93	81		5	4	3	5	5	4	2	7	6	4
155.785	89	84	99	115	74	96	96	90	97	90		2	5	6	1	6	3	7	2	4	2
155.992	70	98	82	85	90	88	106	88	93	79		1	4	2	3	2	5	1	4	4	4
156.199	78	105	82	100	100	91	93	89	74	83		2	3	4	6	0	3	5	1	7	4
156.406	63	89	78	90	92	82	84	97	63	88		3	1	1	6	6	4	8	1	3	2
156.613	96	119	75	81	108	89	97	92	81	89		7	1	3	1	7	4	6	4	4	3
156.821	91	85	84	96	112	88	82	91	85	95		8	0	6	0	4	4	3	4	0	4
157.028	100	90	62	104	98	86	104	72	92	99		10	4	7	5	5	3	2	4	3	1
157.235	89	73	73	94	108	93	86	76	65	96		5	4	1	7	6	5	4	1	2	6
157.442	77	109	94	98	89	99	92	88	81	80		3	2	1	4	3	2	5	0	7	1
157.649	91	93	88	84	98	96	82	99	88	80		4	2	4	4	2	5	4	4	3	4
157.856	75	87	86	80	101	98	105	106	86	87		1	5	0	4	6	2	3	3	0	1
158.064	94	109	99	75	101	106	79	83	99	77		6	2	2	5	3	3	1	4	5	3
158.271	78	93	86	88	96	94	81	92	106	93		1	7	3	5	4	2	1	3	6	3
158.478	90	106	69	121	109	80	94	97	86	83		4	4	4	3	7	5	5	3	1	4
158.685	83	77	89	110	102	85	87	80	89	91		3	2	3	5	6	3	3	5	5	2
158.892	85	79	71	113	106	94	85	92	75	87		5	2	1	2	2	1	3	7	4	5
159.099	77	104	83	87	88	96	109	117	87	91		3	10	5	9	0	3	5	1	6	2
159.307	89	106	91	99	91	86	78	82	76	91		3	1	1	1	5	3	2	5	0	3
159.514	75	94	99	110	96	95	91	94	79	88		3	2	2	1	0	2	4	3	2	1
159.721	89	91	81	86	96	78	98	82	89	85		3	0	3	2	1	1	1	3	5	0
159.928	83	101	86	108	105	78	84	100	64	93		4	6	4	4	3	3	1	4	4	1
160.135	69	105	88	106	105	102	93	93	83	86		2	4	5	3	2	6	6	2	3	3
160.342	79	110	85	118	109	90	86	86	101	79		5	6	1	3	0	3	0	5	2	4
160.549	88	94	82	114	87	104	104	92	93	87		5	5	4	4	4	4	2	4	14	3
160.757	75	104	81	103	91	91	119	82	94	70		5	5	3	5	3	5	0	5	3	5
160.964	100	102	99	84	93	76	97	97	80	89		1	4	4	6	2	2	7	5	3	7
161.171	80	98	102	92	77	103	102	90	82	97		2	0	2	2	3	3	6	3	4	1
161.378	84	97	127	85	98	91	107	76	79	84		5	3	2	3	9	3	6	1	6	5
161.585	79	96	91	95	97	96	91	101	55	90		0	3	5	3	5	5	4	7	3	5
161.792	91	97	102	111	105	91	77	79	70	98		2	3	6	2	1	4	6	0	4	6
162	80	82	79	105	103	83	104	92	77	95		4	4	2	5	1	9	5	1	5	1
162.207	77	106	110	98	99	99	92	89	81	91		3	5	5	3	1	6	1	5	6	5
162.414	105	100	94	112	77	90	83	94	99	95		8	3	2	3	7	5	5	2	5	6
162.621	111	92	83	112	95	79	92	81	94	96		7	3	1	2	2	6	4	1	4	5
162.828	85	91	65	104	101	58	82	81	86	85		5	3	2	2	6	1	3	1	3	2
163.035	94	97	84	98	99	82	95	109	101	82		3	4	4	4	5	2	2	3	2	3
163.243	91	113	93	107	105	85	89	82	86	96		1	4	9	3	3	6	4	3	1	2
163.45	68	79	109	75	96	97	106	88	94	81		2	1	4	4	0	4	3	4	5	2
163.657	95	88	75	120	101	93	78	85	78	91		2	6	5	5	3	5	2	5	1	5
163.864	78	108	97	114	94	89	89	84	84	85		2	6	3	3	2	5	1	2	3	2
164.071	83	92	63	128	95	84	87	73	97	102		5	2	3	1	6	4	3	2	5	2
164.278	66	82	86	74	85	93	84	90	92	70		2	4	3	1	3	3	4	6	2	3
164.486	97	95	84	84	105	96	101	98	89	89		5	2	6	3	4	2	3	5	4	1
164.693	84	102	90	81	98	88	94	102	82	80		4	3	5	2	1	3	1	3	6	4
164.9	100	93	91	86	90	94	98	78	87	102		4	1	4	1	5	3	2	1	4	4
165.107	90	94	92	93	84	92	104	96	91	96		3	5	1	7	5	4	6	5	1	4
165.314	82	96	94	85	107	91	89	90	81	92		6	3	5	4	3	4	4	6	2	3
165.521	79	80	92	96	111	86	105	83	93	115		1	2	2	5	4	6	3	5	6	1
165.729	86	91	93	96	101	98	81	92	74	71		3	4	1	3	3	5	2	2	2	2
165.936	80	92	86	87	95	107	64	85	88	114		3	2	3	3	7	0	1	4	6	1
166.143	106	115	91	100	101	89	96	79	95	82		2	2	2	2	6	2	3	9	2	3
166.35	93	92	101	102	113	93	94	70	76	88		1	4	5	8	1	1	1	5	2	5
166.557	78	97	108	88	98	72	102	102	88	85		5	8	3	4	2	1	7	3	4	6
166.764	84	101	75	80	89	86	89	76	102	93		4	1	3	1	3	3	3	2	2	2
166.971	100	106	90	104	92	102	95	88	83	86		2	4	3	5	3	3	1	0	6	8
167.179	97	91	92	84	112	91	84	107	78	95		4	2	6	5	3	5	7	6	0	2
167.386	93	92	93	78	107	88	92	74	91	97		3	8	4	4	3	3	2	2	8	3
167.593	83	88	109	87	106	105	72	83	68	94		9	7	4	4	4	5	4	3	4	6
167.8	87	101	96	112	74	96	71	79	77	92		5	1	3	4	4	4	3	3	2	4
168.007	63	110	89	85	99	81	101	87	73	88		3	1	2	0	2	1	6	1	5	2
168.214	90	77	85	91	102	93	91	78	93	93		5	6	4	4	2	7	1	2	4	3
168.422	74	87	86	96	96	88	69	100	93	71		4	4	5	2	6	2	5	4	4	7
168.629	82	102	89	100	99	90	94	90	95	87		5	5	1	2	3	5	5	16	2	3
168.836	86	96	90	107	97	78	97	74	87	67		0	2	3	2	5	4	4	4	3	2
169.043	90	90	68	92	118	88	72	86	80	91		5	4	2	2	0	3	2	5	2	2
169.25	70	98	79	83	89	101	90	75	66	83		4	6	2	1	3	3	4	5	2	3
169.457	77	81	84	96	89	105	87	84	73	104		4	3	2	3	5	3	1	4	5	3
169.665	91	81	83	86	101	89	94	80	93	82		6	3	3	2	4	2	3	7	8	3
169.872	87	99	77	104	95	93	90	96	86	77		3	2	6	3	5	2	5	5	4	6
170.079	80	87	92	116	90	112	91	112	102	104		6	3	2	3	2	4	4	6	6	5
170.286	87	84	89	96	102	85	87	83	88	90		7	1	5	4	3	6	2	2	4	6
170.493	92	87	106	115	95	108	79	88	87	71		4	2	8	2	1	10	5	4	4	1
170.7	74	98	100	112	101	103	100	75	92	100		5	2	5	4	3	6	0	2	4	5
170.908	85	99	84	95	90	98	92	88	77	87		7	4	2	7	5	4	2	3	4	7
171.115	83	86	76	109	104	78	63	90	70	106		3	5	3	7	2	3	3	7	2	4
171.322	79	93	73	93	98	93	96	80	80	85		5	3	3	3	1	3	2	2	5	2
171.529	70	88	84	116	120	94	99	104	96	79		3	8	3	2	2	5	3	4	3	4
171.736	71	92	94	116	103	66	91	77	87	101		2	5	5	2	5	3	3	1	2	2
171.943	90	100	66	74	84	91	102	83	75	78		3	5	4	4	2	5	4	3	7	1
172.15	83	96	84	108	116	98	96	117	77	86		4	2	3	3	1	6	4	6	10	3
172.358	79	88	76	88	89	94	84	94	74	84		2	5	6	3	3	2	2	4	1	3
172.565	76	117	67	100	115	99	91	89	64	105		5	3	3	2	4	4	0	5	7	3
172.772	89	91	83	97	107	101	94	84	76	83		3	3	4	4	1	0	5	3	4	1
172.979	66	104	71	94	101	99	95	92	85	86		10	1	6	3	1	2	2	6	3	5
173.186	99	88	91	95	85	105	80	78	77	73		2	7	2	9	3	2	4	3	0	4
173.393	89	87	68	94	101	84	92	75	75	76		1	6	4	3	3	3	4	4	3	4
173.601	78	101	94	105	91	81	87	103	76	80		3	4	0	3	1	1	3	0	6	1
173.808	94	80	94	110	96	94	107	85	67	67		4	2	8	5	2	2	3	5	2	5
174.015	93	104	103	81	109	95	97	89	79	70		3	5	2	4	3	2	3	2	4	2
174.222	82	83	109	87	101	105	101	100	95	92		2	5	3	2	6	4	5	5	6	6
174.429	78	103	98	88	107	98	95	97	100	96		4	2	2	3	3	2	4	5	3	2
174.636	83	114	64	88	89	103	96	78	83	83		2	3	5	0	4	5	5	7	3	0
174.844	76	114	69	99	102	106	69	119	73	90		4	1	1	3	3	4	3	5	3	7
175.051	85	102	98	101	112	93	90	69	83	81		3	7	8	6	8	5	6	1	2	5
175.258	112	76	89	108	87	106	117	103	78	76		6	2	3	3	5	2	4	2	5	2
175.465	73	99	77	106	99	115	90	58	108	66		3	6	1	3	3	1	3	4	7	2
175.672	79	78	82	98	87	115	85	100	85	89		5	1	3	5	5	5	3	3	1	6
175.879	101	94	85	77	116	115	110	85	82	71		2	3	2	3	4	4	1	1	1	3
176.087	91	98	107	92	83	111	98	77	84	85		3	6	2	5	0	3	2	6	6	1
176.294	79	87	93	89	111	85	86	90	101	109		4	6	1	5	7	4	3	5	4	3
176.501	77	94	92	92	112	90	89	84	77	91		4	1	5	3	4	2	3	3	4	1
176.708	91	96	92	98	87	115	94	93	85	106		1	3	1	3	2	10	3	5	7	5
176.915	86	97	85	99	97	95	107	95	78	95		3	4	4	7	7	7	5	0	4	6
177.122	84	92	72	85	97	93	84	101	82	80		5	0	6	2	2	2	2	3	8	4
177.33	103	101	85	111	90	129	88	86	76	82		5	4	3	3	2	4	3	3	1	2
177.537	74	108	102	107	108	110	98	101	91	87		3	2	2	6	3	5	6	3	2	4
177.744	98	114	56	73	68	94	100	95	82	76		7	2	3	8	4	1	2	3	5	2
177.951	84	99	88	85	106	110	86	100	81	75		2	5	2	7	3	7	4	3	5	3
178.158	106	116	82	100	85	86	92	97	92	77		2	4	1	6	3	5	2	1	5	11
178.365	75	95	72	91	98	71	93	110	94	109		3	2	6	6	6	0	4	5	1	4
178.572	94	122	93	81	101	101	76	82	64	94		4	3	3	6	2	0	3	2	4	4
178.78	75	92	81	94	92	92	72	90	106	111		12	1	3	4	6	5	2	2	0	3
178.987	85	89	106	92	77	94	86	116	87	88		9	1	4	3	3	2	3	8	2	5
179.194	88	97	99	84	98	99	83	87	96	92		4	2	2	4	3	2	2	3	3	6
179.401	80	99	95	92	121	87	87	88	91	70		3	3	1	6	3	2	2	3	6	1
179.608	62	95	113	108	93	82	100	92	76	94		8	4	4	4	2	3	3	4	3	7
179.815	91	108	81	102	92	84	92	91	97	81		8	5	5	6	4	1	3	2	2	2
180.023	90	109	89	86	87	86	69	89	79	81		2	3	6	2	3	4	4	6	4	1
180.23	74	106	108	94	106	89	94	91	91	89		2	5	8	2	3	1	2	2	2	2
180.437	105	80	75	111	99	93	96	99	89	83		2	3	0	3	0	2	6	1	5	4
180.644	71	104	88	86	91	86	90	96	90	101		4	0	3	1	4	8	2	6	2	3
180.851	99	82	71	82	97	82	74	79	82	91		2	3	4	4	3	2	3	5	8	3
181.058	108	88	98	120	99	72	97	95	97	72		3	3	1	4	3	3	1	3	2	7
181.266	89	98	82	98	95	87	75	79	68	89		4	5	3	3	2	2	6	1	5	3
181.473	102	87	84	107	113	93	87	74	78	92		2	6	1	2	4	2	0	5	3	0
181.68	85	80	71	80	97	83	104	99	97	109		6	8	1	3	4	7	1	2	5	4
181.887	84	107	93	93	101	104	98	99	95	83		5	5	3	2	4	4	1	5	5	1
182.094	76	90	96	88	95	88	84	85	92	96		3	1	6	5	4	2	5	0	6	7
182.301	82	107	66	91	104	79	100	79	95	96		0	7	0	2	6	4	1	1	5	0
182.509	83	97	96	76	113	83	103	89	69	82		4	5	2	3	5	3	2	5	4	2
182.716	74	109	88	106	77	132	85	97	65	75		1	7	5	1	4	3	3	3	3	4
182.923	80	100	99	89	141	76	97	89	78	97		5	3	8	6	2	3	6	1	3	3
183.13	98	88	104	91	106	76	84	90	78	88		5	1	4	5	4	3	6	2	4	3
183.337	91	100	70	85	104	105	72	105	85	93		6	3	2	4	1	2	1	5	2	4
183.544	108	88	95	99	87	100	86	74	87	81		4	1	1	4	2	1	7	7	2	6
183.751	102	77	113	61	101	96	88	94	80	82		2	3	4	1	3	2	5	5	4	4
183.959	88	107	78	95	118	91	72	91	81	59		6	4	4	3	6	6	4	3	6	1
184.166	72	90	97	82	101	82	78	92	96	86		5	4	4	5	4	0	5	2	3	4
184.373	94	109	92	96	113	98	91	114	77	78		2	2	1	1	6	1	3	7	7	2
184.58	74	98	87	98	119	77	94	84	85	83		1	2	6	4	0	3	0	7	1	5
184.787	67	84	99	116	98	82	102	115	80	96		0	4	5	3	4	8	3	8	2	6
184.994	77	92	75	84	122	85	83	108	73	87		4	4	3	6	3	5	0	2	4	8
185.202	92	88	79	102	101	80	96	96	85	71		2	2	5	3	3	3	6	5	0	7
185.409	88	98	110	113	105	77	93	82	79	91		1	1	1	2	11	8	2	4	3	4
185.616	78	105	101	113	81	85	89	82	74	85		5	2	1	4	1	2	4	8	1	3
185.823	96	106	86	94	100	73	75	90	85	98		1	2	8	4	1	1	4	0	3	4
186.03	86	109	78	87	93	91	100	105	92	85		1	4	3	6	4	3	4	2	7	7
186.237	97	109	83	95	82	85	87	86	77	94		2	3	1	3	5	3	6	1	3	3
186.445	84	113	104	86	91	95	101	75	78	79		1	0	3	2	0	3	4	4	3	3
186.652	91	84	71	88	97	88	92	77	77	74		2	3	6	7	4	4	4	1	6	2
186.859	87	101	89	77	113	74	117	85	64	78		5	4	3	8	5	5	2	4	1	6
187.066	86	120	78	106	94	83	71	101	89	84		1	3	4	3	8	5	7	7	7	3
187.273	68	99	76	77	104	78	81	101	84	62		3	1	4	0	7	7	4	0	5	4
187.48	116	74	98	91	90	100	104	81	89	77		2	3	9	1	2	2	4	3	2	2
187.688	70	108	94	81	104	84	91	69	92	77		4	3	1	3	3	4	3	4	1	3
187.895	95	78	76	109	93	93	88	75	79	94		3	6	2	4	4	0	1	2	3	5
188.102	83	90	83	97	84	104	72	94	102	107		4	3	1	3	2	5	1	4	6	7
188.309	74	100	75	90	103	92	93	87	78	88		4	8	2	1	4	6	1	6	1	4
188.516	90	82	92	107	83	92	95	96	69	77		2	1	2	2	3	1	4	8	6	5
188.723	83	99	104	102	100	104	74	85	74	79		4	3	4	6	4	7	6	7	4	3
188.931	93	108	78	78	96	99	94	82	77	70		3	5	4	3	2	7	1	4	1	1
189.138	103	123	83	96	90	99	83	79	85	86		2	3	5	1	2	4	6	2	3	7
189.345	100	82	89	95	100	74	84	91	98	79		4	3	4	9	5	4	3	2	2	2
189.552	72	76	76	99	95	104	83	96	73	71		2	3	6	4	5	2	2	2	3	8
189.759	83	99	97	92	95	106	101	67	80	106		1	8	1	4	3	3	6	2	4	3
189.966	82	88	107	86	95	85	85	106	93	99		1	1	2	3	6	6	3	2	4	4
190.173	86	70	80	115	100	96	106	96	89	113		4	1	2	0	3	8	5	4	5	2
190.381	60	99	89	112	105	93	71	104	81	81		1	3	2	2	5	5	2	8	3	6
190.588	66	89	69	91	107	98	92	95	82	95		3	4	2	5	1	6	6	1	2	6
190.795	107	102	79	98	102	91	83	74	103	82		7	3	2	7	4	4	5	3	2	3
191.002	73	103	83	108	88	88	103	107	93	80		5	3	4	7	6	5	4	4	1	6
191.209	83	81	106	85	108	77	90	92	90	86		2	3	5	6	2	5	1	3	1	4
191.416	113	97	76	96	87	100	97	55	93	91		1	6	4	1	3	2	1	7	6	6
191.624	89	120	102	76	94	92	99	84	79	80		2	1	5	1	2	4	5	3	3	2
191.831	97	83	98	104	113	88	111	92	88	95		1	5	6	3	3	5	6	3	2	2
192.038	94	107	77	101	96	88	106	76	91	86		5	6	1	7	1	3	3	4	2	1
192.245	78	96	96	79	106	89	85	68	89	92		2	1	5	3	2	4	4	1	1	3
192.452	84	88	76	105	109	78	88	88	74	87		1	6	4	2	2	4	5	4	2	4
192.659	88	107	88	96	102	104	102	92	102	75		5	4	5	4	3	5	3	5	5	2
192.867	81	94	78	96	111	91	103	107	81	97		4	5	4	2	4	2	2	3	5	1
193.074	100	88	91	107	83	84	95	97	74	97		3	5	1	5	7	1	6	1	2	3
193.281	92	107	96	98	83	92	94	96	98	90		4	4	2	4	3	4	2	8	1	2
193.488	89	89	90	92	129	92	81	95	67	113		2	4	7	2	5	4	7	5	4	4
193.695	60	77	85	93	87	89	102	99	87	91		5	4	2	2	4	3	5	4	3	6
193.902	85	100	84	113	97	99	97	116	74	90		1	6	2	2	4	3	2	0	6	4
194.11	68	98	97	92	93	95	96	109	95	80		3	3	5	8	8	4	5	4	6	4
194.317	77	103	100	103	111	79	91	81	87	83		6	2	3	2	3	4	0	3	4	5
194.524	82	113	105	82	93	84	90	108	79	94		3	3	2	4	0	7	3	3	4	2
194.731	70	82	96	103	107	90	92	85	100	78		3	1	2	1	4	4	1	4	5	6
194.938	83	96	89	98	102	91	97	92	94	97		5	6	6	3	2	2	3	3	2	2
195.145	82	93	83	99	106	70	92	76	96	85		2	1	3	4	2	2	6	2	7	3
195.352	85	107	103	88	72	107	85	91	85	73		7	1	1	1	1	3	1	7	6	5
195.56	93	72	83	80	93	113	111	108	73	80		3	4	3	6	3	3	2	0	4	5
195.767	64	97	76	108	91	101	79	108	90	92		5	4	6	1	6	3	7	6	6	1
195.974	68	102	73	110	97	92	80	86	95	84		8	5	4	4	3	2	3	1	3	1
196.181	89	99	80	100	94	68	100	99	81	70		3	4	7	3	6	1	3	4	5	3
196.388	102	123	80	89	106	86	103	75	77	88		2	10	5	4	4	3	5	4	2	6
196.595	75	96	93	98	91	91	86	103	67	89		1	2	3	0	1	6	3	4	4	1
196.803	77	87	90	98	96	100	84	90	77	87		5	1	3	2	1	4	3	1	3	2
197.01	80	96	92	86	93	94	81	91	105	87		6	3	5	1	2	4	2	3	2	5
197.217	85	86	89	91	94	103	67	103	88	95		3	2	2	3	6	5	5	6	5	6
197.424	68	81	95	88	83	99	90	100	87	98		4	2	2	6	2	4	4	5	3	3
197.631	78	101	88	86	84	84	106	89	73	98		4	1	5	4	1	5	4	8	4	5
197.838	82	111	55	89	93	98	90	70	78	83		4	1	2	9	5	4	7	6	1	3
198.046	79	82	97	96	117	86	74	90	82	97		2	2	3	3	2	2	6	4	3	2
198.253	82	102	91	100	88	89	93	96	74	95		4	1	3	5	3	1	5	2	3	1
198.46	99	85	78	88	88	84	98	93	66	72		4	3	3	5	4	2	1	2	3	3
198.667	88	85	78	87	84	89	85	81	84	68		2	2	4	7	3	4	3	5	4	1
198.874	101	101	88	79	83	115	101	76	92	70		3	3	7	2	5	2	1	3	3	1
199.081	103	104	81	95	97	101	89	109	80	69		2	2	3	2	3	0	1	4	1	2
199.289	95	78	80	79	88	82	91	81	75	78		4	1	5	3	6	2	1	0	5	4
199.496	87	87	91	78	96	105	80	89	83	77		4	8	2	3	7	2	0	4	2	6
199.703	77	88	79	108	91	74	94	83	80	90		2	3	1	2	3	4	4	1	4	2
199.91	90	91	91	95	90	100	86	87	72	86		2	5	0	8	5	4	0	3	4	7
200.117	95	76	89	77	99	116	105	96	86	79		3	3	5	2	4	2	3	5	8	4
200.324	99	99	83	90	80	102	111	106	77	84		2	1	7	4	6	7	5	4	5	1
200.532	101	96	90	104	89	83	99	93	84	88		4	3	0	8	8	3	2	1	4	4
200.739	77	92	72	94	75	94	76	82	82	103		5	0	6	3	7	3	6	4	3	4
200.946	87	117	80	84	83	106	93	97	97	95		3	5	0	8	4	6	2	4	5	3
201.153	72	91	105	95	100	116	106	95	87	94		2	2	6	3	2	3	6	3	1	2
201.36	77	83	104	97	96	71	98	83	91	96		2	0	4	5	2	5	3	2	5	3
201.567	90	90	78	89	86	96	61	109	91	80		1	4	2	5	4	6	3	2	3	3
201.774	73	90	88	97	97	83	75	85	78	86		2	2	2	2	2	4	1	3	5	1
201.982	88	102	84	108	74	76	101	87	89	90		3	1	5	4	3	2	3	1	4	9
202.189	85	110	87	80	96	75	58	105	78	90		7	5	4	2	1	4	3	4	3	7
202.396	77	117	100	81	95	95	78	99	69	83		3	4	1	5	1	2	3	5	3	2
202.603	79	155	79	80	118	85	91	87	85	102		6	7	9	2	1	5	1	2	2	4
202.81	91	177	87	91	107	86	83	94	99	69		2	2	1	1	1	4	6	3	3	2
203.017	79	156	88	83	94	91	84	80	94	79		4	1	2	2	4	1	2	2	2	5
203.225	79	170	82	98	92	96	77	79	96	80		2	2	0	7	5	6	6	2	4	3
203.432	115	175	99	95	99	94	95	84	69	88		5	1	2	5	7	4	2	4	0	2
203.639	82	163	83	72	104	83	92	86	82	98		7	1	3	4	4	5	2	3	6	1
203.846	86	170	86	79	89	95	84	104	90	79		4	1	3	4	1	5	0	3	2	3
204.053	68	169	70	110	66	96	92	98	82	82		3	7	3	4	1	7	3	1	3	3
204.26	94	155	98	93	83	104	97	119	78	87		1	1	6	4	5	2	5	2	7	3
204.468	92	126	74	112	83	82	74	82	69	82		6	2	8	2	3	2	0	3	4	1
204.675	90	145	98	96	91	97	97	83	96	91		7	5	5	3	5	4	2	4	2	2
204.882	74	124	77	74	81	111	113	98	76	72		5	4	4	4	2	5	5	1	2	3
205.089	93	112	84	83	81	109	85	92	86	104		3	7	6	2	2	2	3	2	3	1
205.296	85	118	82	112	109	92	89	83	87	75		5	3	4	6	3	3	2	3	3	5
205.503	98	90	103	104	99	107	84	78	113	93		2	1	4	1	1	3	5	2	1	1
205.711	84	86	94	112	90	85	84	73	82	94		1	1	3	5	3	1	5	5	5	4
205.918	84	67	94	98	83	99	103	101	81	101		4	1	2	2	6	4	1	5	4	5
206.125	70	96	95	91	114	100	101	76	78	93		4	4	2	4	5	5	1	3	3	10
206.332	94	89	84	101	102	85	86	87	113	93		5	5	3	3	6	3	6	1	2	1
206.539	93	80	75	77	74	115	91	74	82	77		3	7	0	4	2	5	2	1	8	3
206.746	89	100	89	87	81	68	79	100	83	77		3	6	2	0	3	5	5	1	3	5
206.953	97	96	89	87	85	96	82	84	82	94		4	0	5	3	3	1	4	3	2	2
207.161	81	88	105	78	81	107	83	86	89	71		5	3	6	4	4	5	5	3	0	7
207.368	94	94	89	90	103	97	91	73	79	95		2	9	10	6	2	6	3	3	2	2
207.575	82	87	92	113	120	95	108	82	84	87		2	4	6	3	4	2	6	1	5	2
207.782	64	81	82	91	84	98	80	92	96	80		5	5	5	3	1	3	5	4	4	5
207.989	94	116	92	121	85	78	88	105	76	105		5	3	4	2	4	8	5	0	10	1
208.196	86	98	106	116	91	115	84	89	74	72		2	7	2	0	2	6	5	4	3	8
208.404	86	107	92	103	102	91	74	92	75	79		3	4	5	2	4	2	1	4	4	2
208.611	93	88	93	114	97	86	102	99	93	90		6	0	5	0	5	3	2	3	2	1
208.818	95	74	97	85	92	76	70	85	77	100		2	2	2	1	1	4	5	7	5	5
209.025	105	80	96	92	101	87	90	103	90	76		5	2	3	1	8	1	10	2	6	8
209.232	94	105	81	93	88	97	90	103	68	76		2	6	10	2	1	6	3	7	0	3
209.439	76	104	71	102	75	78	109	79	75	84		8	3	4	4	2	3	1	7	4	5
209.647	87	85	86	81	98	96	94	92	74	93		1	1	8	5	3	2	2	2	3	5
209.854	102	96	91	100	86	91	80	91	75	99		4	3	5	3	2	1	2	5	5	5
210.061	77	79	100	88	99	98	86	73	78	80		3	4	2	4	1	5	1	3	5	2
210.268	90	75	77	94	88	86	97	101	97	111		2	1	1	0	1	4	5	7	1	5
210.475	88	102	72	96	104	72	84	88	102	92		3	0	4	4	5	7	1	4	3	4
210.682	88	85	98	100	95	101	65	93	101	93		3	2	0	2	13	3	3	1	5	3
210.89	95	89	67	91	95	105	96	105	81	83		4	3	4	1	2	1	5	3	3	4
211.097	87	94	111	87	89	84	87	100	82	94		1	3	4	5	3	2	5	2	5	6
211.304	88	90	88	96	101	82	99	82	77	87		0	3	2	3	7	2	3	3	4	3
211.511	87	95	77	78	94	90	88	93	77	78		6	2	5	4	3	5	3	3	7	6
211.718	85	95	73	79	71	122	89	97	95	90		1	4	3	4	1	0	4	1	3	1
211.925	101	84	85	106	97	91	69	95	98	82		1	4	2	3	7	10	3	6	1	4
212.133	88	116	78	90	105	89	83	97	98	102		4	2	4	1	7	6	4	4	6	3
212.34	75	98	90	76	83	84	76	96	63	77		1	3	5	3	5	4	1	3	8	5
212.547	88	83	81	83	98	103	85	101	89	99		2	5	6	2	2	1	4	4	3	3
212.754	94	95	96	94	96	105	88	83	70	83		5	2	5	5	3	4	0	5	3	4
212.961	90	122	77	109	89	109	81	80	104	82		4	7	4	4	2	8	2	2	3	2
213.168	104	99	87	109	83	75	77	115	89	81		6	3	5	5	1	5	1	5	3	4
213.375	87	110	85	77	113	90	77	85	85	76		4	6	5	5	1	5	9	2	4	3
213.583	77	97	94	97	78	87	90	103	77	75		4	4	4	5	3	4	3	3	6	6
213.79	92	96	68	112	95	122	93	84	97	76		3	5	5	7	5	3	2	2	1	6
213.997	91	81	89	82	88	80	82	75	86	87		5	2	2	2	5	6	5	4	6	1
214.204	73	96	74	91	84	78	102	88	87	84		4	3	2	1	4	1	1	3	4	1
214.411	90	93	73	77	106	93	99	87	79	85		3	0	2	3	2	2	4	2	2	6
214.618	75	97	102	98	88	73	84	89	77	84		5	2	4	0	5	0	2	3	4	3
214.826	103	113	88	83	95	107	107	79	79	81		4	3	1	3	4	6	4	1	2	1
215.033	79	98	78	101	98	83	77	94	85	108		1	2	7	7	4	0	0	3	2	4
215.24	89	94	93	96	90	84	83	88	83	84		1	6	7	8	1	1	3	4	8	4
215.447	76	96	97	81	91	91	83	75	100	94		5	0	7	6	2	3	3	6	3	6
215.654	93	90	72	99	116	80	95	86	69	83		4	1	3	2	3	3	2	5	2	4
215.861	98	78	97	78	96	79	89	95	73	91		4	4	6	4	2	3	3	1	1	4
216.069	92	107	83	93	86	86	112	68	98	74		5	0	5	3	3	2	4	5	4	2
216.276	78	90	98	101	97	74	86	88	66	89		7	2	1	1	3	1	3	1	4	3
216.483	98	102	94	103	90	79	99	84	102	92		4	2	4	2	5	4	2	6	7	3
216.69	87	79	89	73	91	91	94	86	93	93		2	3	5	3	5	3	3	3	4	2
216.897	88	105	91	99	102	91	78	80	74	109		6	2	7	1	5	3	1	9	4	1
217.104	88	104	95	95	115	99	101	90	69	95		2	1	2	3	7	4	1	3	3	6
217.312	86	81	106	111	96	101	79	94	79	87		3	2	3	5	2	7	2	3	2	3
217.519	67	94	79	75	88	91	100	90	86	76		1	3	1	4	5	5	4	5	2	6
217.726	79	95	85	78	81	93	83	80	67	74		2	3	6	3	2	4	3	3	7	2
217.933	93	81	74	82	99	81	74	96	90	71		5	0	2	2	6	8	2	2	4	4
218.14	83	103	105	79	101	83	90	102	80	84		6	3	6	3	2	5	2	6	4	3
218.347	77	93	89	94	95	90	86	83	100	80		4	1	7	1	4	2	1	3	2	2
218.554	85	95	100	100	102	86	99	98	74	73		1	1	5	4	3	6	1	3	3	2
218.762	63	94	88	82	89	94	86	76	70	86		1	5	5	4	5	4	0	1	4	5
218.969	77	99	93	100	94	86	87	98	93	83		2	1	2	3	3	2	6	0	4	4
219.176	82	92	91	93	94	87	77	90	71	97		8	1	6	3	4	0	4	1	4	5
219.383	82	94	94	102	96	101	75	101	83	80		2	1	0	6	4	5	0	6	4	5
219.59	95	92	84	97	84	83	101	80	62	72		3	2	4	1	3	5	4	0	2	2
219.797	79	102	96	86	82	87	83	89	67	75		5	2	7	6	1	2	2	3	9	6
220.005	85	87	84	97	100	78	87	86	78	77		9	6	1	2	4	3	3	2	2	2
220.212	90	107	76	110	78	83	95	71	86	91		3	4	6	2	3	2	6	7	1	4
220.419	95	88	85	113	97	95	79	112	82	90		3	7	5	3	1	3	4	3	3	2
220.626	93	91	104	111	89	92	97	103	100	63		8	2	4	4	2	3	4	3	3	2
220.833	91	77	68	101	125	110	85	92	82	84		2	1	4	1	4	6	2	3	4	4
221.04	77	86	90	87	100	85	85	82	78	83		6	6	10	0	4	3	2	4	6	2
221.248	76	85	93	81	94	99	99	115	78	98		3	3	9	1	4	3	4	3	4	2
221.455	78	73	101	88	87	103	73	81	74	84		5	2	2	6	2	1	5	1	2	3
221.662	85	94	87	85	101	95	90	97	84	88		5	4	4	2	1	5	1	3	4	2
221.869	73	85	72	99	72	86	111	76	83	79		1	4	2	2	1	4	5	5	4	5
222.076	102	88	79	92	96	87	100	71	62	77		2	4	3	7	2	2	2	1	2	2
222.283	88	97	81	102	75	96	87	103	86	81		2	2	5	2	2	5	11	2	4	0
222.491	84	103	73	99	94	108	98	76	74	90		3	2	7	2	6	5	3	4	1	2
222.698	77	96	89	93	87	98	68	71	90	78		10	7	5	0	1	3	2	1	4	1
222.905	69	105	88	80	95	95	80	100	81	93		4	3	4	3	2	3	1	3	3	3
223.112	88	83	67	87	106	83	86	91	97	85		6	3	1	3	1	3	3	10	3	2
223.319	82	89	97	90	88	104	72	83	88	81		2	5	7	3	1	1	9	4	1	0
223.526	95	81	84	88	106	117	92	90	84	80		1	4	4	2	1	2	1	3	3	4
223.733	94	69	92	93	92	68	84	89	58	70		4	5	3	4	2	4	4	7	9	3
223.941	80	88	94	101	87	91	84	86	73	93		4	3	3	3	3	1	2	2	3	2
224.148	96	92	97	96	103	99	82	98	88	94		2	2	3	3	1	7	1	1	5	3
224.355	94	99	89	100	97	78	87	83	78	81		5	2	4	2	1	3	7	4	3	2
224.562	105	76	91	105	123	117	88	73	78	85		5	2	3	1	2	4	4	6	3	3
224.769	96	96	91	76	118	81	88	88	93	75		2	1	1	0	2	2	0	5	6	3
224.976	73	79	79	110	76	84	108	88	99	90		1	6	7	2	5	1	2	2	4	2
225.184	98	84	100	96	105	89	103	95	94	100		1	1	2	2	5	6	0	1	2	1
225.391	93	108	68	86	107	68	90	92	91	87		5	1	1	3	3	5	7	5	5	4
225.598	94	103	110	93	84	91	82	95	88	82		3	2	3	3	5	3	3	2	3	2
225.805	89	87	75	108	95	89	88	91	90	75		5	8	2	7	4	3	0	2	7	6
226.012	78	101	85	97	77	89	103	106	73	90		2	3	4	2	6	4	2	3	4	3
226.219	79	93	95	79	74	89	89	94	87	92		5	2	5	2	4	6	2	1	5	1
226.427	87	87	85	104	101	108	78	83	90	97		3	2	3	5	4	4	3	3	4	3
226.634	85	73	102	88	93	100	89	99	77	90		6	4	5	3	4	4	2	5	0	1
226.841	91	76	73	103	106	87	64	71	83	101		4	3	6	2	5	1	0	3	4	5
227.048	84	87	69	87	109	70	84	102	91	80		9	3	3	6	4	4	4	4	0	2
227.255	101	84	79	91	87	102	91	85	70	79		4	4	2	2	1	1	2	5	2	4
227.462	84	78	82	88	77	94	91	98	91	81		5	2	3	3	5	6	1	6	2	1
227.67	72	104	66	93	86	84	87	99	71	107		6	4	4	5	6	2	2	3	0	2
227.877	89	101	93	86	90	83	85	80	81	88		4	3	5	4	5	2	0	5	4	1
228.084	83	74	89	89	89	101	59	87	79	72		4	3	1	1	6	2	1	3	2	7
228.291	79	99	91	91	110	81	98	89	74	81		1	1	2	2	2	3	4	4	3	6
228.498	85	103	83	88	94	103	101	104	78	102		1	4	4	3	4	6	5	3	2	2
228.705	95	93	86	89	93	85	86	83	71	76		4	1	2	3	4	4	4	5	2	2
228.913	81	101	99	103	98	97	86	85	78	89		2	1	1	3	4	2	4	3	3	2
229.12	80	95	80	83	99	75	85	72	86	70		1	3	4	2	5	5	2	2	3	3
229.327	85	94	89	88	102	85	81	114	81	71		2	7	5	3	1	8	3	5	3	2
229.534	105	99	96	104	80	93	77	77	82	84		3	9	3	3	4	2	4	5	3	3
229.741	75	82	101	83	90	98	85	101	90	101		0	3	3	2	3	3	7	1	5	6
229.948	93	80	78	99	79	96	81	88	89	61		2	2	1	3	6	1	2	5	4	7
230.155	81	84	77	91	90	86	84	81	56	94		5	6	4	3	4	0	2	3	5	5
230.363	86	79	93	74	84	109	100	91	104	86		2	2	6	2	1	2	5	6	3	2
230.57	78	111	99	94	92	89	97	102	92	92		3	7	7	2	3	2	1	1	2	0
230.777	92	89	77	96	74	87	70	65	76	78		4	2	7	4	5	4	2	3	8	3
230.984	85	93	109	102	93	100	80	82	84	93		4	6	6	5	4	5	2	4	4	3
231.191	70	72	92	97	70	79	87	103	87	93		5	1	4	1	3	7	5	5	4	4
231.398	76	90	81	98	106	75	95	90	79	72		4	6	2	1	2	2	7	4	5	1
231.606	91	87	83	88	78	74	98	84	59	92		4	3	5	10	2	2	3	0	6	2
231.813	77	105	82	77	90	88	94	76	82	96		5	4	3	2	7	9	3	5	2	2
232.02	91	88	95	98	85	92	100	83	92	80		0	3	1	1	2	2	3	2	6	5
232.227	108	78	71	93	98	116	94	89	68	74		0	2	5	6	0	5	0	4	6	3
232.434	104	105	111	102	101	73	95	103	78	89		4	5	3	5	3	2	5	1	3	4
232.641	89	65	86	90	84	88	104	103	73	95		6	4	8	1	6	5	3	5	3	2
232.849	65	86	87	105	82	95	81	86	76	75		4	0	2	1	3	2	6	4	5	3
233.056	64	78	70	74	93	98	92	96	67	79		6	4	5	3	3	0	1	2	2	1
233.263	78	89	91	72	82	94	86	87	91	62		2	5	4	5	4	4	3	2	5	6
233.47	100	96	77	119	87	72	87	90	84	76		3	5	6	4	2	6	4	5	1	1
233.677	90	92	104	110	73	88	67	114	90	78		2	5	5	1	3	5	7	5	3	3
233.884	81	108	87	101	95	88	92	89	75	90		5	1	4	3	5	5	2	2	2	5
234.092	77	80	104	101	119	84	79	75	94	75		5	3	2	3	6	2	2	4	3	3
234.299	87	86	68	85	91	101	84	87	73	62		7	4	4	3	4	2	6	1	6	3
234.506	68	117	100	90	92	123	102	79	96	88		2	6	4	5	2	2	1	3	9	4
234.713	94	77	74	118	94	93	88	92	88	88		2	2	3	2	9	1	3	2	5	7
234.92	83	93	78	118	97	82	66	96	73	79		5	4	4	0	2	3	6	5	3	1
235.127	76	114	74	93	82	88	76	72	75	92		8	1	5	6	4	2	3	8	1	0
235.334	96	84	88	112	117	91	84	80	95	75		2	6	4	5	4	2	6	1	6	4
235.542	91	85	76	82	95	84	83	115	56	77		3	3	1	5	5	5	4	5	8	4
235.749	78	75	88	101	97	84	89	82	94	81		3	3	4	3	4	1	4	2	5	2
235.956	84	84	85	84	99	102	88	106	77	70		4	4	4	3	5	9	3	3	3	6
236.163	96	78	79	78	106	105	83	90	100	100		2	4	4	4	8	7	3	2	1	0
236.37	95	75	91	91	84	98	87	80	94	80		5	4	3	0	3	3	2	3	3	3
236.577	91	72	100	87	75	98	86	81	74	87		3	2	4	5	2	5	0	5	1	1
236.785	89	87	81	88	80	94	71	92	95	78		3	3	2	6	2	1	3	5	6	1
236.992	92	71	81	86	104	93	105	95	86	72		5	4	2	3	1	2	2	2	6	2
237.199	69	86	84	92	110	83	84	88	81	98		5	6	3	3	6	5	4	5	1	2
237.406	98	76	96	85	86	88	84	94	76	77		2	2	1	2	1	1	1	4	4	4
237.613	80	107	96	87	90	86	79	84	72	76		4	1	9	8	3	2	1	2	1	10
237.82	59	88	117	94	96	85	90	93	83	87		1	2	2	2	3	2	7	3	3	1
238.028	92	79	96	81	89	110	77	87	73	78		5	4	3	5	3	2	5	1	1	5
238.235	96	79	82	93	96	95	95	87	77	79		2	3	3	5	3	3	4	4	0	2
238.442	79	111	97	84	95	90	86	71	84	68		1	1	4	3	4	3	4	2	3	3
238.649	78	109	82	89	112	88	102	87	93	98		6	2	5	7	5	3	8	3	0	2
238.856	67	66	87	95	80	86	92	74	83	82		2	5	3	3	4	1	3	2	4	5
239.063	74	80	69	90	88	129	77	78	99	87		1	1	6	1	3	0	2	2	5	2
239.271	85	85	95	95	96	101	103	95	94	79		4	4	0	3	3	1	5	6	4	5
239.478	82	99	102	91	88	82	91	95	75	97		3	2	4	7	1	1	4	3	4	2
239.685	80	95	83	108	71	97	92	78	74	76		5	7	8	3	7	4	4	5	1	4
239.892	79	79	97	99	103	101	87	90	80	89		3	0	3	2	4	4	0	6	3	3
240.099	78	106	78	80	100	95	95	87	81	82		7	5	3	1	3	2	2	5	7	1
240.306	87	117	79	93	99	91	104	92	89	95		2	4	2	2	4	2	5	3	3	3
240.514	95	128	92	91	91	73	81	92	83	83		4	5	5	1	3	3	1	5	2	2
240.721	76	104	101	86	94	86	94	93	74	77		1	2	8	5	6	5	1	5	5	5
240.928	92	98	82	98	64	104	78	80	62	80		3	1	0	4	2	4	2	2	0	3
241.135	80	89	105	108	92	96	98	74	86	81		1	3	3	2	3	2	12	5	5	3
241.342	65	99	90	104	90	104	78	99	77	78		0	1	6	4	2	4	3	3	5	2
241.549	98	90	79	97	74	92	71	81	90	85		1	1	3	2	3	4	2	2	2	4
241.756	81	76	90	99	92	85	92	99	83	89		7	2	3	4	5	2	5	6	2	2
241.964	89	98	80	98	99	81	69	88	69	74		3	4	11	3	6	9	6	1	5	1
242.171	77	110	88	83	100	85	87	73	69	88		3	4	6	3	5	4	4	6	5	1
242.378	79	73	105	99	92	85	97	93	86	93		1	4	5	4	4	3	0	5	6	3
242.585	85	99	108	98	88	78	97	100	92	70		7	3	2	2	4	3	5	2	3	5
242.792	85	81	90	90	97	109	86	85	90	76		4	2	6	1	5	2	2	5	1	3
242.999	87	87	85	100	92	94	82	93	69	83		4	2	4	4	3	3	4	1	2	2
243.207	75	80	101	75	100	115	82	85	96	81		5	3	3	6	3	3	3	2	1	5
243.414	80	79	82	92	66	97	65	68	84	87		2	4	4	4	1	1	6	5	6	1
243.621	96	96	79	81	84	104	99	86	90	61		3	3	1	2	7	4	5	1	7	3
243.828	91	88	97	88	77	84	74	101	91	86		4	3	6	3	4	4	4	3	5	6
244.035	77	105	92	99	92	88	100	81	67	92		4	2	10	6	4	6	1	2	2	5
244.242	97	102	104	91	88	74	83	90	69	98		6	1	6	2	3	9	5	12	3	3
244.45	106	88	89	97	80	86	86	88	92	85		3	2	5	3	5	2	4	2	6	2
244.657	63	130	88	86	97	66	90	73	78	73		5	4	6	6	6	1	6	2	1	7
244.864	88	195	98	92	101	97	79	83	102	97		9	3	4	1	2	2	2	6	3	2
245.071	85	249	100	75	89	82	98	95	83	86		0	6	3	0	4	1	3	2	3	0
245.278	100	233	88	105	87	85	94	84	86	79		4	1	3	1	11	1	3	5	5	4
245.485	78	128	91	72	99	90	97	80	58	83		6	4	3	4	4	5	5	4	4	3
245.693	85	106	95	77	81	77	91	99	101	90		3	1	2	0	2	3	4	1	2	2
245.9	91	83	101	65	79	77	100	91	74	62		2	5	3	3	10	3	4	4	3	3
246.107	97	91	99	106	92	88	89	111	81	86		1	1	2	6	1	1	3	4	5	2
246.314	75	79	97	80	76	92	104	90	70	76		6	5	5	2	1	4	5	3	4	5
246.521	87	104	91	127	82	97	94	81	85	92		5	5	0	4	3	0	6	2	3	4
246.728	77	92	82	67	92	77	75	98	86	82		3	2	5	6	1	0	0	4	8	7
246.935	69	105	89	97	92	84	100	87	77	67		1	5	4	3	8	3	1	4	2	5
247.143	82	69	75	104	93	92	107	86	84	94		6	3	6	6	5	3	1	7	1	4
247.35	98	96	92	95	67	101	74	89	111	74		3	3	4	4	3	4	1	5	1	3
247.557	88	87	93	88	86	80	74	85	84	81		3	3	7	6	3	2	5	5	5	3
247.764	85	90	85	83	103	93	74	81	59	72		5	4	4	2	3	3	4	4	2	5
247.971	83	80	79	92	83	80	92	99	83	82		3	4	5	2	2	5	7	2	1	2
248.178	100	77	71	88	108	92	96	107	97	91		7	2	1	1	1	2	6	3	6	3
248.386	71	120	107	90	82	101	97	86	66	95		1	1	3	1	3	5	3	3	4	2
248.593	83	86	77	103	112	80	87	86	88	80		5	5	5	1	5	3	4	4	1	3
248.8	83	101	102	93	78	77	106	87	79	71		1	3	2	10	4	8	1	5	3	3
249.007	100	105	81	93	121	88	93	93	83	84		1	3	5	4	2	6	1	2	2	2
249.214	77	83	80	82	99	94	91	93	70	81		5	1	1	4	3	2	3	1	3	8
249.421	89	102	83	94	89	105	89	96	68	83		1	1	1	2	3	2	1	2	4	2
249.629	88	69	96	98	96	99	75	72	97	87		5	4	5	4	4	5	1	2	3	4
249.836	115	85	85	71	83	96	101	82	78	73		4	4	3	5	2	9	2	2	5	2
