# Supplementary material for: Frictiotaxis underlies focal adhesion-independent durotaxis
Source: Nat Commun. 2025 Apr 23;16:3811. doi: 10.1038/s41467-025-58912-1 (PMC12019219; doi:10.1038/s41467-025-58912-1)
Supplement: Supplementary file 18 — Source Data [file 41467_2025_58912_MOESM18_ESM.zip › Source data/Supplement Figure 1a.xlsx]

## Sheet: Tabelle1
distance (µm)	intensity
0	515
0.322581	502
0.645161	502
0.967742	490
1.29032	474
1.6129	471
1.93548	490
2.25807	469
2.58065	480
2.90323	452
3.22581	453
3.54839	445
3.87097	447
4.19355	428
4.51613	416
4.83871	429
5.16129	417
5.48387	430
5.80645	417
6.12903	417
6.45161	433
6.77419	421
7.09677	408
7.41936	417
7.74193	408
8.06452	403
8.3871	391
8.70968	383
9.03226	399
9.35484	389
9.67742	390
10	393
10.3226	401
10.6452	420
10.9677	403
11.2903	398
11.6129	410
11.9355	424
12.2581	423
12.5807	430
12.9032	414
13.2258	416
13.5484	432
13.871	453
14.1936	472
14.5161	467
14.8387	482
15.1613	449
15.4839	473
15.8064	506
16.129	497
16.4516	499
16.7742	506
17.0968	528
17.4194	537
17.7419	570
18.0645	630
18.3871	717
18.7097	813
19.0323	856
19.3548	757
19.6774	704
20	691
20.3226	728
20.6452	788
20.9677	807
21.2903	819
21.6129	765
21.9355	654
22.2581	601
22.5806	584
22.9032	603
23.2258	629
23.5484	617
23.871	594
24.1935	569
24.5161	531
24.8387	483
25.1613	469
25.4839	488
25.8065	499
26.129	478
26.4516	457
26.7742	471
27.0968	462
27.4194	466
27.7419	478
28.0645	476
28.3871	459
28.7097	459
29.0323	437
29.3548	449
29.6774	455
30	438
30.3226	428
30.6452	433
30.9677	426
31.2903	428
31.6129	435
31.9355	422
32.2581	411
32.5806	422
32.9032	427
33.2258	427
33.5484	421
33.871	428
34.1936	431
34.5161	412
34.8387	403
35.1613	418
35.4839	421
35.8064	418
36.129	424
36.4516	432
36.7742	432
37.0968	424
37.4194	432
37.7419	426
38.0645	430
38.3871	448
38.7097	441
39.0323	446
39.3548	452
39.6774	466
40	479
40.3226	480
40.6452	492
40.9677	506
41.2903	510
41.6129	521
41.9355	567
42.2581	651
42.5806	698
42.9032	654
43.2258	612
43.5484	653
43.871	735
44.1936	761
44.5161	743
44.8387	707
45.1613	669
45.4839	643
45.8064	650
46.129	705
46.4516	756
46.7742	773
47.0968	771
47.4194	740
47.7419	691
48.0645	636
48.3871	594
48.7097	554
49.0323	515
49.3548	500
49.6774	489
50	477
50.3226	485
50.6452	487
50.9677	473
51.2903	472
51.6129	479
51.9355	469
52.2581	439
52.5806	420
52.9032	421
53.2258	435
53.5484	444
53.871	432
54.1936	419
54.5161	412
54.8387	417
55.1613	438
55.4839	435
55.8064	426
56.129	438
56.4516	430
56.7742	416
57.0968	400
57.4194	394
57.7419	395
58.0645	408
58.3871	413
58.7097	413
59.0323	404
59.3548	404
59.6774	397
60	395
60.3226	402
60.6452	397
60.9677	401
61.2903	420
61.6129	418
61.9355	416
62.2581	411
62.5806	406
62.9032	415
63.2258	423
63.5484	418
63.871	411
64.1936	407
64.5161	421
64.8387	441
65.1613	439
65.4839	439
65.8064	456
66.129	508
66.4516	630
66.7742	729
67.0968	726
67.4193	649
67.7419	561
68.0645	483
68.3871	456
68.7097	443
69.0323	460
69.3548	494
69.6774	505
70	495
70.3226	481
70.6452	458
70.9677	467
71.2903	509
71.6129	577
71.9355	636
72.2581	600
72.5807	527
72.9032	473
73.2258	442
73.5484	434
73.871	416
74.1936	417
74.5161	412
74.8387	412
75.1613	410
75.4839	403
75.8064	397
76.129	383
76.4516	381
76.7742	401
77.0968	381
77.4193	388
77.7419	413
78.0645	416
78.3871	402
78.7097	402
79.0323	393
79.3548	389
79.6774	388
80	384
80.3226	393
80.6452	392
80.9677	419
81.2903	411
81.6129	423
81.9355	403
82.2581	422
82.5807	410
82.9032	412
83.2258	421
83.5484	444
83.871	436
84.1936	425
84.5161	427
84.8387	432
85.1613	431
85.4839	457
85.8064	465
86.129	457
86.4516	474
86.7742	493
87.0968	537
87.4193	559
87.7419	544
88.0645	563
88.3871	577
88.7097	607
89.0323	638
89.3548	632
89.6774	635
90	679
90.3226	801
90.6452	879
90.9677	984
91.2903	1032
91.6129	1119
91.9355	1147
92.2581	1146
92.5807	1097
92.9032	1022
93.2258	997
93.5484	1020
93.871	1084
94.1936	1086
94.5161	1072
94.8387	998
95.1613	934
95.4839	897
95.8064	883
96.129	859
96.4516	896
96.7742	996
97.0968	996
97.4193	921
97.7419	791
98.0645	728
98.3871	684
98.7097	648
99.0323	606
99.3548	567
99.6774	534
100	525
100.323	543
100.645	541
100.968	540
101.29	538
101.613	527
101.936	502
102.258	501
102.581	501
102.903	501
103.226	524
103.548	517
103.871	501
104.194	523
104.516	461
104.839	457
105.161	454
105.484	481
105.806	497
106.129	469
106.452	481
106.774	467
107.097	451
107.419	458
107.742	442
108.064	461
108.387	471
108.71	465
109.032	481
109.355	472
109.677	466
110	496
110.323	508
110.645	507
110.968	517
111.29	515
111.613	524
111.936	537
112.258	541
112.581	573
112.903	582
113.226	592
113.548	609
113.871	593
114.194	605
114.516	637
114.839	705
115.161	678
115.484	717
115.806	799
116.129	885
116.452	921
116.774	963
117.097	992
117.419	1011
117.742	938
118.064	850
118.387	869
118.71	893
119.032	921
119.355	1005
119.677	1022
120	992
120.323	947
120.645	982
120.968	973
121.29	987
121.613	965
121.936	880
122.258	794
122.581	707
122.903	670
123.226	579
123.548	587
123.871	589
124.194	562
124.516	551
124.839	548
125.161	560
125.484	539
125.806	526
126.129	532
126.452	507
126.774	510
127.097	490
127.419	497
127.742	488
128.065	474
128.387	504
128.71	469
129.032	506
129.355	513
129.677	499
130	490
130.323	486
130.645	487
130.968	491
131.29	487
131.613	485
131.935	496
132.258	475
132.581	502
132.903	462
133.226	497
133.548	526
133.871	497
134.194	464
134.516	482
134.839	497
135.161	525
135.484	559
135.806	563
136.129	558
136.452	554
136.774	562
137.097	580
137.419	610
137.742	640
138.065	626
138.387	700
138.71	730
139.032	747
139.355	767
139.677	799
140	869
140.323	963
140.645	1008
140.968	1079
141.29	1095
141.613	1061
141.935	1007
142.258	1053
142.581	1062
142.903	1077
143.226	1112
143.548	1117
143.871	1098
144.194	1080
144.516	1045
144.839	979
145.161	911
145.484	887
145.806	902
146.129	954
146.452	989
146.774	933
147.097	850
147.419	760
147.742	708
148.065	688
148.387	648
148.71	613
149.032	597
149.355	591
149.677	598
150	587
150.323	552
150.645	576
150.968	625
151.29	656
151.613	618
151.935	600
152.258	549
152.581	548
152.903	551
153.226	527
153.548	516
153.871	512
154.194	509
154.516	505
154.839	492
155.161	493
155.484	500
155.806	514
156.129	512
156.452	478
156.774	475
157.097	503
157.419	502
157.742	524
158.065	538
158.387	553
158.71	526
159.032	535
159.355	556
159.677	567
160	570
160.323	584
160.645	605
160.968	620
161.29	628
161.613	648
161.935	674
162.258	681
162.581	681
162.903	713
163.226	748
163.548	773
163.871	813
164.194	924
164.516	1089
164.839	1182
165.161	1191
165.484	1163
165.806	1197
166.129	1243
166.452	1294
166.774	1335
167.097	1341
167.419	1389
167.742	1418
168.065	1415
168.387	1343
168.71	1319
169.032	1342
169.355	1311
169.677	1213
170	1061
170.323	946
170.645	902
170.968	854
171.29	846
171.613	882
171.935	850
172.258	795
172.581	748
172.903	719
173.226	689
173.548	662
173.871	637
174.194	627
174.516	620
174.839	626
175.161	623
175.484	579
175.806	546
176.129	558
176.452	543
176.774	534
177.097	533
177.419	535
177.742	537
178.065	515
178.387	521
178.71	532
179.032	520
179.355	509
179.677	511
180	505
180.323	507
180.645	502
180.968	493
181.29	474
181.613	462
181.935	475
182.258	480
182.581	493
182.903	503
183.226	492
183.548	501
183.871	524
184.194	530
184.516	543
184.839	549
185.161	541
185.484	533
185.806	545
186.129	560
186.452	559
186.774	573
187.097	605
187.419	616
187.742	635
188.065	685
188.387	776
188.71	893
189.032	992
189.355	1055
189.677	1048
190	1001
190.323	956
190.645	922
190.968	966
191.29	1039
191.613	1068
191.935	1070
192.258	1024
192.581	935
192.903	840
193.226	773
193.548	703
193.871	649
194.194	647
194.516	646
194.839	684
195.161	702
195.484	693
195.806	682
196.129	622
196.452	582
196.774	574
197.097	562
197.419	555
197.742	545
198.065	548
198.387	533
198.71	510
199.032	489
199.355	493
199.677	485
200	478
200.323	468
200.645	469
200.968	475
201.29	473
201.613	476
201.935	480
202.258	494
202.581	486
202.903	453
203.226	452
203.548	481
203.871	476
204.194	450
204.516	460
204.839	441
205.161	453
205.484	475
205.806	468
206.129	484
206.452	497
206.774	480
207.097	485
207.419	477
207.742	494
208.065	518
208.387	534
208.71	536
209.032	533
209.355	545
209.677	545
210	564
210.323	588
210.645	592
210.968	601
211.29	618
211.613	623
211.935	621
212.258	660
212.581	732
212.903	834
213.226	900
213.548	1022
213.871	1118
214.194	1137
214.516	1075
214.839	1077
215.161	1055
215.484	1040
215.806	988
216.129	969
216.452	914
216.774	844
217.097	805
217.419	803
217.742	832
218.065	844
218.387	841
218.71	883
219.032	917
219.355	916
219.677	856
220	782
220.323	705
220.645	645
220.968	634
221.29	628
221.613	599
221.935	603
222.258	580
222.581	554
222.903	546
223.226	528
223.548	533
223.871	507
224.194	504
224.516	519
224.839	503
225.161	525
225.484	498
225.806	495
226.129	477
226.452	501
226.774	488
227.097	468
227.419	475
227.742	471
228.065	451
228.387	430
228.71	459
229.032	453
229.355	479
229.677	456
230	467
230.323	480
230.645	486
230.968	467
231.29	490
231.613	523
231.935	507
232.258	511
232.581	508
232.903	528
233.226	532
233.548	549
233.871	531
234.194	536
234.516	540
234.839	537
235.161	574
235.484	590
235.806	606
236.129	602
236.452	615
236.774	650
237.097	704
237.419	768
237.742	845
238.065	924
238.387	1053
238.71	1103
239.032	1147
239.355	1176
239.677	1120
240	1096
240.323	1051
240.645	981
240.968	883
241.29	857
241.613	792
241.935	800
242.258	796
242.581	801
242.903	801
243.226	781
243.548	811
243.871	826
244.194	781
244.516	673
244.839	633
245.161	623
245.484	606
245.806	593
246.129	574
246.452	558
246.774	577
247.097	564
247.419	541
247.742	531
248.065	529
248.387	531
248.71	525
249.032	536
249.355	530
249.677	506
250	512
250.323	485
250.645	492
250.968	504
251.29	470
251.613	487
251.935	496
252.258	471
252.581	457
252.903	480
253.226	485
253.548	489
253.871	462
254.194	459
254.516	470
254.839	501
255.161	505
255.484	496
255.806	504
256.129	531
256.452	547
256.774	538
257.097	550
257.419	534
257.742	564
258.065	547
258.387	566
258.71	566
259.032	551
259.355	590
259.677	640
260	623
260.323	651
260.645	669
260.968	696
261.29	816
261.613	866
261.935	930
262.258	983
262.581	1027
262.903	1122
263.226	1139
263.548	1091
263.871	1127
264.193	1213
264.516	1241
264.839	1225
265.161	1224
265.484	1234
265.807	1219
266.129	1157
266.452	1103
266.774	1061
267.097	1046
267.419	969
267.742	873
268.065	822
268.387	812
268.71	844
269.032	759
269.355	685
269.677	661
270	630
270.323	591
270.645	576
270.968	583
271.29	579
271.613	554
271.935	581
272.258	627
272.581	642
272.903	626
273.226	556
273.548	537
273.871	516
274.193	521
274.516	536
274.839	503
275.161	498
275.484	468
275.807	487
276.129	482
276.452	502
276.774	485
277.097	472
277.419	471
277.742	479
278.065	486
278.387	460
278.71	456
279.032	476
279.355	503
279.677	499
280	494
280.323	532
280.645	513
280.968	506
281.29	549
281.613	545
281.935	563
282.258	556
282.581	563
282.903	570
283.226	589
283.548	584
283.871	612
284.193	609
284.516	642
284.839	650
285.161	638
285.484	649
285.807	711
286.129	737
286.452	772
286.774	800
287.097	810
287.419	858
287.742	896
288.065	954
288.387	1054
288.71	1149
289.032	1212
289.355	1227
289.677	1254
290	1325
290.323	1212
290.645	1076
290.968	1000
291.29	1006
291.613	1009
291.935	980
292.258	911
292.581	813
292.903	762
293.226	719
293.548	677
293.871	672
294.193	657
294.516	633
294.839	619
295.161	614
295.484	593
295.807	566
296.129	555
296.452	557
296.774	561
297.097	550
297.419	546
297.742	552
298.065	531
298.387	523
298.71	521
299.032	528
299.355	506
299.677	490
300	501
300.323	495
300.645	487
300.968	493
301.29	484
301.613	483
301.935	493
302.258	490
302.581	487
302.903	488
303.226	487
303.548	477
303.871	488
304.193	469
304.516	480
304.839	505
305.161	521
305.484	537
305.807	539
306.129	533
306.452	550
306.774	555
307.097	548
307.419	562
307.742	567
308.065	590
308.387	624
308.71	641
309.032	663
309.355	650
309.677	676
310	715
310.323	729
310.645	748
310.968	798
311.29	854
311.613	947
311.935	1042
312.258	1170
312.581	1260
312.903	1258
313.226	1258
313.548	1231
313.871	1214
314.193	1203
314.516	1191
314.839	1218
315.161	1231
315.484	1232
315.807	1215
316.129	1166
316.452	1067
316.774	959
317.097	914
317.419	893
317.742	849
318.065	772
318.387	704
318.71	680
319.032	672
319.355	639
319.677	608
320	601
320.323	587
320.645	573
320.968	567
321.29	541
321.613	518
321.935	515
322.258	522
322.581	522
322.903	523
323.226	506
323.548	491
323.871	502
324.193	491
324.516	493
324.839	494
325.161	491
325.484	501
325.807	487
326.129	471
326.452	478
326.774	480
327.097	473
327.419	466
327.742	464
328.065	479
328.387	482
328.71	482
329.032	487
329.355	492
329.677	495
330	503
330.323	517
330.645	519
330.968	520
331.29	524
331.613	546
331.935	575
332.258	565
332.581	565
332.903	583
333.226	612
333.548	622
333.871	611
334.193	647
334.516	681
334.839	703
335.161	715
335.484	774
335.807	911
336.129	1086
336.452	1195
336.774	1172
337.097	1082
337.419	963
337.742	874
338.065	818
338.387	797
338.71	814
339.032	832
339.355	848
339.677	903
340	970
340.323	1026
340.645	1042
340.968	1036
341.29	993
341.613	907
341.935	871
342.258	861
342.581	826
342.903	772
343.226	712
343.548	641
343.871	622
344.193	584
344.516	571
344.839	577
345.161	568
345.484	551
345.807	536
346.129	543
346.452	538
346.774	524
347.097	534
347.419	522
347.742	503
348.065	494
348.387	495
348.71	488
349.032	478
349.355	487
349.677	466
350	470
350.323	465
350.645	468
350.968	486
351.29	466
351.613	454
351.935	465
352.258	472
352.581	475
352.903	491
353.226	504
353.548	486
353.871	482
354.193	491
354.516	496
354.839	504
355.161	540
355.484	551
355.807	571
356.129	542
356.452	538
356.774	570
357.097	568
357.419	576
357.742	586
358.065	606
358.387	629
358.71	645
359.032	658
359.355	710
359.677	749
360	857
360.323	964
360.645	1043
360.968	1124
361.29	1115
361.613	1053
361.935	1004
362.258	952
362.581	976
362.903	1011
363.226	1053
363.548	1055
363.871	1033
364.193	1028
364.516	998
364.839	954
365.161	875
365.484	839
365.807	813
366.129	805
366.452	851
366.774	862
367.097	852
367.419	755
367.742	691
368.065	638
368.387	590
368.71	581
369.032	560
369.355	542
369.677	548
370	554
370.323	562
370.645	515
370.968	525
371.29	498
371.613	488
371.935	495
372.258	511
372.581	490
372.903	487
373.226	499
373.548	482
373.871	460
374.193	455
374.516	458
374.839	455
375.161	460
375.484	473
375.807	475
376.129	476
376.452	447
376.774	461
377.097	481
377.419	491
377.742	516
378.065	512
378.387	506
378.71	544
379.032	536
379.355	535
379.677	576
380	585
380.323	566
380.645	588
380.968	615
381.29	631
381.613	609
381.935	607
382.258	653
382.581	672
382.903	718
383.226	762
383.548	861
383.871	1025
384.193	1147
384.516	1201
384.839	1206
385.161	1190
385.484	1263
385.807	1264
386.129	1348
386.452	1335
386.774	1287
387.097	1183
387.419	1140
387.742	1124
388.065	1118
388.387	1096
388.71	1105
389.032	1124
389.355	1120
389.677	1045
390	970
390.323	970
390.645	963
390.968	897
391.29	899
391.613	806
391.935	728
392.258	716
392.581	680
392.903	684
393.226	644
393.548	607
393.871	614
