# Supplementary material for: Frictiotaxis underlies focal adhesion-independent durotaxis
Source: Nat Commun. 2025 Apr 23;16:3811. doi: 10.1038/s41467-025-58912-1 (PMC12019219; doi:10.1038/s41467-025-58912-1)
Supplement: Supplementary file 18 — Source Data [file 41467_2025_58912_MOESM18_ESM.zip › Source data/Figure 5f.xlsx]

## Sheet: Blebbing
Control			30 µM Y-27632
Image	% Blebbing		Image	% Blebbing
1	100		1	0
2	71.4286		2	14.2857
3	100		3	0
4	93.3333		4	0
5	83.3333		5	11.1111
6	90		6	0
7	83.3333		7	14.2857
8	71.4286		8	0
9	75		9	0
10	90.9091		10	0
11	100		11	0
12	75		12	0
13	80		13	0
14	100		14	0
15	100		15	20
16	100
17	80
18	75
19	75
20	50
