# Supplementary material for: Frictiotaxis underlies focal adhesion-independent durotaxis
Source: Nat Commun. 2025 Apr 23;16:3811. doi: 10.1038/s41467-025-58912-1 (PMC12019219; doi:10.1038/s41467-025-58912-1)
Supplement: Supplementary file 18 — Source Data [file 41467_2025_58912_MOESM18_ESM.zip › Source data/Figure 7j.xlsx]

## Sheet: Frictiotaxis index
Uniform	Gradient
0.983111	0.742828
-0.04396	0.378149
0.332668	0.939645
-0.56133	0.951774
-0.01341	0.74
0.77	0.75
0.84	0.24
0.91	0.29
0.98	0.51
-0.85	-0.85
-0.9	-0.72
-0.53	0.3
-0.2	0.31
-0.45	0.11
-0.55	0.8
-0.05	0.84
0.05	0.78
0.09	0.66
0.5	0.74
0.2	-0.11
0.43	-0.05
0.34	0.02
0.51	-0.11
-0.7	0.84
-0.72	0.58
-0.84	0.98
-0.82	0.78
-0.55	0.47
-0.05	0.86
-0.14	0.58
-0.035	-0.05
-0.09	0.05
-0.03	0.02
-0.01	0.01
0.03	0.15
0.05	0.25
0.06	0.59
0.02	0.85
0.09	0.068
0.14	0.66
0.12	-0.65
-0.15	-0.85
-0.18	-0.89
-0.22	-0.72
0.24	-0.84
0.23	-0.65
0.21	0.58
0.7	0.77
0.5	0.87
-0.5	0.86
-0.3	0.9
0.21	0.9
0.05	0.05
0.1	0.6
0.85	-0.55
0.89	-0.52
-0.94	-0.49
0.054	-0.41
0.24	0.54
0.35	0.69
0.54	0.69
0.14	-0.35
-0.05	-0.36
-0.09	-0.7
-0.8	0.65
0.8	0.71
0.69	0.8
-0.65	0.72
-0.84	0.66
0.58	0.71
-0.5	0.69
0.04	0.51
-0.5	0.38
0.5	0.28
