# Supplementary material for: Frictiotaxis underlies focal adhesion-independent durotaxis
Source: Nat Commun. 2025 Apr 23;16:3811. doi: 10.1038/s41467-025-58912-1 (PMC12019219; doi:10.1038/s41467-025-58912-1)
Supplement: Supplementary file 18 — Source Data [file 41467_2025_58912_MOESM18_ESM.zip › Source data/Figure 5j.xlsx]

## Sheet: Speed vs gradient
Cell speed [µm/min]	Actomyosin gradient strength [Intensity difference/µm]
4.5	-55.8282
4.2	-55.8913
5.26	-50.5155
4.86	-58.9607
5.16	-57.5164
5.1	-56.3818
5.1	-56.2988
4.2	-62.2829
4.8	-68.5511
4.86	-68.702
4.38	-72.1375
3.9	-80.9687
4.26	-68.2548
3.6	-74.1183
2.7	-67.7861
4.2	-59.1704
3	-57.0854
3.9	-49.5946
3.72	-47.6978
3.3	-38.6247
2.7	-55.2965
3.6	-50.5825
3	-55.718
3.3	-57.588
2.7	-54.4315
1.8	-49.7649
3	-44.7652
2.7	-48.6932
3	-53.8977
2.7	-46.0235
2.76	-48.6372
3	-52.0493
4.5	-53.8019
3	-47.622
3	-42.8515
3.3	-44.9596
3	-43.4429
2.7	-47.0729
2.58	-39.378
3.6	-38.8302
4.08	-40.2237
2.16	-43.9826
3.18	-48.7048
2.58	-44.1163
2.7	-36.7953
2.1	-36.2727
1.56	-31.6506
1.8	-40.6793
2.58	-24.4924
2.4	-24.4962
3.18	-24.7436
2.22	-18.9987
1.32	-20.6163
1.98	-18.2759
0.78	-10.0154
1.5	-6.8976
0.9	-10.7743
1.68	-14.0991
1.38	-10.5898
1.08	1.44622
0.6	-4.38387
0.48	-12.9657
0.4	-8.46699
-0.84	6.69581
-0.3	3.53549
-0.9	10.0567
-0.36	9.57772
-1.92	17.2099
-1.86	16.3928
-1.8	14.9272
-3	14.9452
-4.08	14.4387
-7.26	21.1508
-7.68	28.3015
-10.2	51.5492
-10.8	64.7574
-10.86	95.0309
-10.2	109.203
-8.7	119.431
-11.4	151.473
-11.88	148.44
-14.04	129.059
-13.5	112.725
-11.34	139.464
-13.68	127.186
-10.68	116.247
-9.66	111.007
-10.08	121.02
-12	106.361
-8.76	106.298
