# Supplementary material for: Frictiotaxis underlies focal adhesion-independent durotaxis
Source: Nat Commun. 2025 Apr 23;16:3811. doi: 10.1038/s41467-025-58912-1 (PMC12019219; doi:10.1038/s41467-025-58912-1)
Supplement: Supplementary file 18 — Source Data [file 41467_2025_58912_MOESM18_ESM.zip › Source data/modelsolver.m]

%Code developed by Pierre Recho and Peter Hampshire

%We solve the following system (Compile in TeX):

% -\frac{\eta}{\xi L^2}\partial_{yy}\sigma+\sigma=-Ef_e(\rho/L)+\chi\f_c(\rho/L,c/L)
% v=\frac{1}{\xi L}\partial_y\sigma
% \partial_t\rho+\frac{1}{L}\partial_y(\rho[v-(y\dot{L}+l_-)-\frac{D_{\rho}}{L}\partial_y\rho]=LS_{\rho}(\rho/L))
% \partial_tc+\frac{1}{L}\partial_y(c[v-(y\dot{L}+l_-)-\frac{D_c}{L}\partial_yc]=LS_{c}(\rho/L,c/L))
% with bounday conditions,
% \sigma(l_-(t),t)=-k\frac{L-L_0}{L_0}
% \sigma(l_+(t),t)=-k\frac{L-L_0}{L_0}
% \dot{l}_{\pm}=v(l_{\pm}(t),t)
% D\partial_yc(l_{\pm}(t),t)=0s

% This equation is solved numerically on a fixed domain by the finite volume method 
% Equations are kept formerly dimensional such that any non-dimensionalization is possible

function [ y ] = xtoy(x,r,f)
y=(x-r)./(f-r);
end

function [ x ] = ytox( y,r,f )
x=y.*(f-r)+r;
end

%%%%%%%%%%%%%%%%%%%%%%%%%%%%%%%%%
%%% PHYSICAL PARAMETERS %%%%%%%%%
%%%%%%%%%%%%%%%%%%%%%%%%%%%%%%%%%

T_final       =0.016;%003            % final integration time

Li =1;%(1+sqrt(1-4*0.2))/2				%initial length
sigma=1e-5;				%initial noise
deltaxi=0;%1.5;%1.0;				%friction gradient

% inital conditions
ri            =-0.5;             % Initial rear of the cell (rear,r(0))
fi            =ri+Li;             % Initial front of the cell (front,f(0))
cM_handle     = @(x) 1/Li;% unifpdf(x,ri,fi);  %initial distribution of attached Myosin 
rho_handle    = @(x) (x >= ri & x <= fi) / (fi - ri);  % Uniform distribution between ri and fi

% mechanics
eta           =0.05*0.05;            % viscosity  
xi            =0.05;            % friction  
E             =1.0;            % elastic modulus         
chi           =20;%20.0;            % contractility modulus
Diffuc        =420;%100/4;            % diffusion coefficient of attached mysoin
Diffurho      =0;          % diffusion coefficient of actin 
rho_e         =1;            % 'reference' actin density of elasticity
c_c           =1;            % 'reference' myosin concentration of contraction

% chemistry
rho_0         =1;            % target density of actin
tau           =1;            % tunover time of actin
k_on          =0;            % rate of myosin attachement
k_off         =0;            % rate of myosin detachement

% volume regulation
k            =100;             % stifness of a spring connecting the two cell fronts
L0            =1;             % rest length of the cell


%%%%%%%%%%%%%%%%%%%%%%%%%%%%%%%%%
%%% RHEOLOGY FUNCTIONS  %%%%%%%%%
%%%%%%%%%%%%%%%%%%%%%%%%%%%%%%%%%

f_e=@(rho)     0.*rho;%rho/rho_e; % elastic  coompressibility
f_c= @(rho,c)  c/c_c;     % contraction
S_c= @(rho,c) 0.*c; %k_on*c-k_off;        % source term of motors
S_rho= @(rho) 0.*rho; %(rho_0-rho)/tau;        % source term of actin

%%%%%%%%%%%%%%%%%%%%%%%%%%%%%
%%% NUMERICAL PARAMETERS %%%%
%%%%%%%%%%%%%%%%%%%%%%%%%%%%%
dt_jump=100;                   % number of jumped snapshots of the solution before one is save
N=101;                         % number of space points 
CFL=0.98;                       % CFL condition
dt_min=1e-3;                    % Minimal timestep
Nsteps_jumped= 5000;            % Maximal number of stored time steps 
delta=0.001;                    % Small parameter for the entropic remede in case of Gibbs oscillations in shocks 

f_ent=@(x) 0;%(x.*(x>delta)+(x.^2./(2*delta)+delta/2).*(x<delta)); % Function for the entropic remede (See Allaire-Cocquel)

fprintf(1,'Number of space points: N=%d\n',N);

%Usefull macros


%%%%%%%%%%%%%%%%%%%%%%%%
%%% ALLOCATION %%%%%%%%%
%%%%%%%%%%%%%%%%%%%%%%%%

dy=1/N;                            % Spacing of the grid
Y=linspace(dy/2,1-dy/2,N);             % defining the grid 
Yd=linspace(0,1,N+1);                  % defining the dual grid


Sig=zeros(N+2,1);                         %Stress
Sig_sav=zeros(N+2,Nsteps_jumped);         %saved stress
v=zeros(N+1,1);                           %Velocity
v_sav=zeros(N+1,Nsteps_jumped);           % saved velocity
cML=zeros(N,2);                         % Density of myosin mulptipilied by L 
cM_sav=zeros(N,Nsteps_jumped);           % saved myosin concentration
rhoL=zeros(N,2);                         % Density of actin mulptipilied by L 
rho_sav=zeros(N,Nsteps_jumped);          % saved actin density


TimeS=zeros(1,Nsteps_jumped);          % saved time steps
r=zeros(1,2);                          %rear
r_sav=zeros(1,Nsteps_jumped);
f=zeros(1,2);                          %front
f_sav=zeros(1,Nsteps_jumped);
c_sav=zeros(1,Nsteps_jumped);
rp_sav=zeros(1,Nsteps_jumped);
fp_sav=zeros(1,Nsteps_jumped);


Fc=zeros(N+1,1);                        % Flux of myosin 
Frho=zeros(N+1,1);                      % Flux of actin 
one=ones(N,1);                          % Macro


%%%%%%%%%%%%%%%%%%%%%%%%%%%%%%%%%%%%%%%%%%%%%%%%
%%% INITIALIZATION OF THE SOLUTION AT T=0 %%%%%%
%%%%%%%%%%%%%%%%%%%%%%%%%%%%%%%%%%%%%%%%%%%%%%%%

Time=0;                               %actual time
TimeS(1,1)=0;                         %Saved times

ii = 1;
j=1;


r(1,1)=ri;                        %inital position of the cell
r_sav(1,1)=ri;
f(1,1)=fi;
f_sav(1,1)=fi;
L=f(1,1)-r(1,1);


                 
cM_sav(:,1)=cM_handle(ytox(Y,ri,fi));

rng(4);
noise = sigma .* randn(size(cM_sav(:,1)));
cM_sav(:,1)= cM_sav(:,1) + noise;

rho_sav(:,1)=rho_handle(ytox(Y,ri,fi));

cML(:,1)=cM_sav(:,1).*L;        %initial density for detached myosin times L 
rhoL(:,1)=rho_sav(:,1).*L;        %initial density for attached myosin times L 


Jac=L*dy;
Jacc=Jac^2;

xivec=ones(N,1);

for i=1:N
    xivec(i,1)=xivec(i,1)+deltaxi*(f(1,1)+r(1,1))/2+deltaxi*(i-N/2-1/2)*L/N;
end

subdiag=ones(N,1);
for i=1:N-1
    subdiag(i,1)=xivec(i+1,1);
end

superdiag=ones(N,1);
for i=2:N
    superdiag(i,1)=xivec(i-1,1);
end

% Solution of the stress equation
R=spdiags([-one-Jac*deltaxi/2.*one./subdiag,(2+xi.*xivec.*Jacc/eta).*one,-one+Jac*deltaxi/2.*one./superdiag],-1:1,N,N);
R(1,1)=R(1,1)+1+deltaxi*Jac/2/xivec(1,1);
R(N,N)=R(N,N)+1-deltaxi*Jac/2/xivec(N,1);
Q=[-2*k*(L/L0-1)*(1+Jac*deltaxi/2/xivec(1,1));zeros(N-2,1);-2*k*(L/L0-1)*(1-Jac*deltaxi/2/xivec(N,1))];
Sig(2:N+1,1)=R\(Q+xi.*xivec.*Jacc/eta.*(-E*f_e(rhoL(:,1)./L)+chi*f_c(rhoL(:,1)./L,cML(:,1)./L)));
Sig(1,1)=-2*k*(L/L0-1)-Sig(2,1);
Sig(N+2,1)=-2*k*(L/L0-1)-Sig(N+1,1); %Computation of stress in side the cell


Sig_sav(:,1)=Sig;

xivec2=ones(N+1,1);

for i=1:N+1
    xivec2(i,1)=xivec2(i,1)+deltaxi*(f(1,1)+r(1,1))/2+deltaxi*(i-N/2-1)*L/N;
end


v(:,1)=diff(Sig)./(Jac*xi.*xivec2);              %Computation of velocity                     
v_sav(:,1)=v(:,1);

% fronts variation
rp=v(1,1);                        %initial derivatives of fronts
fp=v(N+1,1);
Lp=fp-rp;                            % variation of the length
c_sav(1,1)=(rp+fp)./2;               % fronts velocity
rp_sav(1,1)=rp;  
fp_sav(1,1)=fp; 

% computation of the drift to solve the transport equations 
drift_eff=v(:,1)-rp-Yd'.*Lp;

% Chosing the time step according to the CFL condition
%dt=min([CFL.*Jac./max(abs(drift_eff)+2*max(Diffuc,Diffurho)./Jac),dt_min]);              
dt=1e-8

%%%%%%%%%%%%%%%%%%%%%%%%%%%%%%%%%%%
%%% GENERAL TIME STEPPING %%%%%%%%%
%%%%%%%%%%%%%%%%%%%%%%%%%%%%%%%%%%%
tic;

while(Time<T_final)
    Time = Time + dt;
    j=j+1;


%Computation of fluxes 
 drift_ent=f_ent(abs(drift_eff(2:N,1)));       %Remede entropique pour choc stationnaire (cours Allaire-Coquel)
 Fc(2:N,1)=0.5*(drift_eff(2:N,1).*(cML(2:N,1)+cML(1:N-1,1))-(drift_ent+2*Diffuc./Jac).*(cML(2:N,1)-cML(1:N-1,1)));
 Frho(2:N,1)=0.5*(drift_eff(2:N,1).*(rhoL(2:N,1)+rhoL(1:N-1,1))-(drift_ent+2*Diffurho./Jac).*(rhoL(2:N,1)-rhoL(1:N-1,1)));
 
 
%We impose the adequate BC on actin
Frho(1)=0;
Frho(N+1)=0; 

%We impose the adequate BC (zero flux) on motors
Fc(1)=0;
Fc(N+1)=0;      


%Euler scheme for actin and myosin densities. The scheme is explicit for the drift and implicit for the diffusion. 

rhoL(:,2)=rhoL(:,1)-dt*diff(Frho)./Jac+L*S_rho(rhoL(:,1)/L)*dt;  % actin
cML(:,2)=cML(:,1)-dt*(diff(Fc)./Jac)+L*S_c(rhoL(:,1)/L,cML(:,1)/L)*dt; %motors

%%% Computation of cell boundaries%%%
r(1,2)=r(1,1)+dt*rp;
f(1,2)=f(1,1)+dt*fp;

L=f(1,2)-r(1,2); % length
Jac=L*dy;       % actualisation of the jacobian
Jacc=Jac^2;

xivec=ones(N,1);

for i=1:N
    xivec(i,1)=xivec(i,1)+deltaxi*(f(1,2)+r(1,2))/2+deltaxi*(i-N/2-1/2)*L/N;
end

subdiag=ones(N,1);
for i=1:N-1
    subdiag(i,1)=xivec(i+1,1);
end

superdiag=ones(N,1);
for i=2:N
    superdiag(i,1)=xivec(i-1,1);
end

% Solution of the stress equation
R=spdiags([-one-Jac*deltaxi/2.*one./subdiag,(2+xi.*xivec.*Jacc/eta).*one,-one+Jac*deltaxi/2.*one./superdiag],-1:1,N,N);
R(1,1)=R(1,1)+1+deltaxi*Jac/2/xivec(1,1);
R(N,N)=R(N,N)+1-deltaxi*Jac/2/xivec(N,1);
Q=[-2*k*(L/L0-1)*(1+Jac*deltaxi/2/xivec(1,1));zeros(N-2,1);-2*k*(L/L0-1)*(1-Jac*deltaxi/2/xivec(N,1))];
Sig(2:N+1,1)=R\(Q+xi.*xivec.*Jacc/eta.*(-E*f_e(rhoL(:,2)./L)+chi*f_c(rhoL(:,2)./L,cML(:,2)./L)));
Sig(1,1)=-2*k*(L/L0-1)-Sig(2,1);
Sig(N+2,1)=-2*k*(L/L0-1)-Sig(N+1,1); %Computation of stress in side the cell

xivec2=ones(N+1,1);

for i=1:N+1
    xivec2(i,1)=xivec2(i,1)+deltaxi*(f(1,2)+r(1,2))/2+deltaxi*(i-N/2-1)*L/N;
end

v(:,1)=diff(Sig)./(Jac*xi.*xivec2);              % computation of velocity                     

%%%%%%%%%%%%%%%%%%%%%%%%%%%%
%%%Saving some time steps%%%
%%%%%%%%%%%%%%%%%%%%%%%%%%%%
  
 if ~(mod(j-1,dt_jump))
    
        ii = ii + 1;
        v_sav(:,ii)=v(:,1);
        Sig_sav(:,ii)=Sig(:,1);
        rho_sav(:,ii)=rhoL(:,2)./L;
        cM_sav(:,ii)=cML(:,2)./L;
        r_sav(1,ii)=r(1,2);
        f_sav(1,ii)=f(1,2);
        TimeS(1,ii)=Time;
        c_sav(1,ii)=(rp+fp)./2;
        rp_sav(1,ii)=rp;
        fp_sav(1,ii)=fp;
        fprintf(1,'Time: t=%d\n',Time);
        fprintf(1,'%d\n',cM_sav(1,ii));
 end
 
%%%%%%%%%%%%%%%%%%%%%%%%%%%%%%%%%%%
%%% Preparing the next time step %%
%%%%%%%%%%%%%%%%%%%%%%%%%%%%%%%%%%%
 
% derivatives of fronts and length
rp=v(1,1);                       
fp=v(N+1,1);
Lp=fp-rp;
% effective flux
drift_eff=v(:,1)-rp-Yd'.*Lp; 

% rensities and fronts
rhoL(:,1)=rhoL(:,2);
cML(:,1)=cML(:,2);
r(1,1)=r(1,2);
f(1,1)=f(1,2);

% adapting the time step with the CFL condition
%dt=min([CFL.*Jac./max(abs(drift_eff)+2*max(Diffuc,Diffurho)./Jac),dt_min]); 
end
   
fprintf(1,'Done!\n');
toc
