# Supplementary material for: Frictiotaxis underlies focal adhesion-independent durotaxis
Source: Nat Commun. 2025 Apr 23;16:3811. doi: 10.1038/s41467-025-58912-1 (PMC12019219; doi:10.1038/s41467-025-58912-1)
Supplement: Supplementary file 18 — Source Data [file 41467_2025_58912_MOESM18_ESM.zip › Source data/Figure 6.xlsx]

## Sheet: 6c
t=0				t=1				t=3				t=80				t=93
Coordinate	Myosin concentration			Coordinate	Myosin concentration			Coordinate	Myosin concentration			Coordinate	Myosin concentration			Coordinate
0.0049505	1.00002			0.10136	1.31109			0.137555	1.3736			0.191241	1.45247			0.436175	1.83728
0.0148515	1			0.109333	1.31072			0.144804	1.37356			0.198405	1.45239			0.443316	1.83657
0.0247525	1.00002			0.117306	1.31			0.152053	1.37349			0.205568	1.45222			0.450458	1.83518
0.0346535	1.00001			0.125279	1.30895			0.159301	1.37339			0.212732	1.45196			0.4576	1.83311
0.0445545	1.00001			0.133252	1.30757			0.16655	1.37325			0.219896	1.45162			0.464742	1.83038
0.0544554	0.999995			0.141224	1.3059			0.173799	1.37308			0.22706	1.45121			0.471883	1.827
0.0643564	1.00001			0.149197	1.30394			0.181048	1.37288			0.234223	1.45072			0.479025	1.82301
0.0742574	0.999981			0.15717	1.30172			0.188297	1.37265			0.241387	1.45015			0.486167	1.81841
0.0841584	0.999988			0.165143	1.29925			0.195546	1.37239			0.248551	1.4495			0.493308	1.81322
0.0940594	0.999998			0.173116	1.29655			0.202795	1.37211			0.255715	1.44879			0.50045	1.80747
0.10396	1			0.181088	1.29365			0.210044	1.37181			0.262878	1.448			0.507592	1.80117
0.113861	0.99999			0.189061	1.29055			0.217293	1.37148			0.270042	1.44715			0.514734	1.79435
0.123762	1.00001			0.197034	1.28728			0.224542	1.37113			0.277206	1.44623			0.521875	1.78703
0.133663	1.00002			0.205007	1.28386			0.231791	1.37077			0.28437	1.44524			0.529017	1.77923
0.143564	0.999991			0.212979	1.28031			0.23904	1.37038			0.291534	1.4442			0.536159	1.77097
0.153465	1			0.220952	1.27663			0.246288	1.36999			0.298697	1.44309			0.543301	1.76228
0.163366	0.999983			0.228925	1.27286			0.253537	1.36957			0.305861	1.44192			0.550442	1.75318
0.173267	0.999997			0.236898	1.26901			0.260786	1.36915			0.313025	1.4407			0.557584	1.74369
0.183168	0.999984			0.244871	1.26509			0.268035	1.36871			0.320189	1.43942			0.564726	1.73384
0.193069	1.00002			0.252843	1.26112			0.275284	1.36827			0.327352	1.43809			0.571868	1.72364
0.20297	0.999999			0.260816	1.25713			0.282533	1.36782			0.334516	1.43671			0.579009	1.71313
0.212871	1			0.268789	1.25311			0.289782	1.36737			0.34168	1.43528			0.586151	1.70232
0.222772	1.00002			0.276762	1.2491			0.297031	1.36691			0.348844	1.4338			0.593293	1.69123
0.232673	1.00001			0.284735	1.2451			0.30428	1.36645			0.356007	1.43227			0.600435	1.67989
0.242574	0.999991			0.292707	1.24113			0.311529	1.36599			0.363171	1.43071			0.607576	1.66832
0.252475	0.999995			0.30068	1.23719			0.318778	1.36553			0.370335	1.4291			0.614718	1.65654
0.262376	1			0.308653	1.23332			0.326026	1.36508			0.377499	1.42745			0.62186	1.64458
0.272277	0.999984			0.316626	1.22951			0.333275	1.36463			0.384662	1.42577			0.629002	1.63244
0.282178	1.00001			0.324599	1.22578			0.340524	1.36418			0.391826	1.42405			0.636143	1.62016
0.292079	0.999995			0.332571	1.22214			0.347773	1.36375			0.39899	1.42229			0.643285	1.60775
0.30198	1			0.340544	1.2186			0.355022	1.36332			0.406154	1.42051			0.650427	1.59522
0.311881	1.00002			0.348517	1.21517			0.362271	1.36291			0.413317	1.41869			0.657569	1.58261
0.321782	1			0.35649	1.21186			0.36952	1.36251			0.420481	1.41685			0.66471	1.56992
0.331683	0.999996			0.364463	1.20868			0.376769	1.36212			0.427645	1.41498			0.671852	1.55717
0.341584	0.999993			0.372435	1.20564			0.384018	1.36174			0.434809	1.41308			0.678994	1.54439
0.351485	1			0.380408	1.20275			0.391267	1.36139			0.441972	1.41116			0.686136	1.53157
0.361386	1			0.388381	1.20001			0.398516	1.36105			0.449136	1.40923			0.693277	1.51875
0.371287	1			0.396354	1.19743			0.405765	1.36073			0.4563	1.40727			0.700419	1.50594
0.381188	0.999998			0.404327	1.19502			0.413013	1.36042			0.463464	1.40529			0.707561	1.49314
0.391089	1			0.412299	1.19277			0.420262	1.36014			0.470627	1.4033			0.714703	1.48037
0.40099	0.999996			0.420272	1.19071			0.427511	1.35988			0.477791	1.4013			0.721844	1.46765
0.410891	1			0.428245	1.18883			0.43476	1.35964			0.484955	1.39928			0.728986	1.45498
0.420792	1			0.436218	1.18714			0.442009	1.35943			0.492119	1.39726			0.736128	1.44239
0.430693	0.999989			0.444191	1.18563			0.449258	1.35924			0.499282	1.39522			0.74327	1.42987
0.440594	0.999997			0.452163	1.18432			0.456507	1.35907			0.506446	1.39318			0.750411	1.41744
0.450495	1			0.460136	1.18321			0.463756	1.35893			0.51361	1.39113			0.757553	1.40512
0.460396	1			0.468109	1.18229			0.471005	1.35881			0.520774	1.38908			0.764695	1.3929
0.470297	0.999996			0.476082	1.18158			0.478254	1.35872			0.527937	1.38703			0.771837	1.3808
0.480198	1			0.484055	1.18107			0.485503	1.35866			0.535101	1.38498			0.778978	1.36882
0.490099	1			0.492027	1.18076			0.492752	1.35862			0.542265	1.38293			0.78612	1.35698
0.5	1.00002			0.5	1.18066			0.5	1.3586			0.549429	1.38088			0.793262	1.34528
0.509901	0.999997			0.507973	1.18076			0.507249	1.35862			0.556592	1.37883			0.800404	1.33372
0.519802	1.00001			0.515946	1.18107			0.514498	1.35865			0.563756	1.3768			0.807545	1.32232
0.529703	0.999995			0.523919	1.18158			0.521747	1.35872			0.57092	1.37476			0.814687	1.31108
0.539604	1			0.531891	1.18229			0.528996	1.35881			0.578084	1.37274			0.821829	1.30001
0.549505	0.999988			0.539864	1.18321			0.536245	1.35893			0.585248	1.37073			0.828971	1.28911
0.559406	1.00002			0.547837	1.18432			0.543494	1.35907			0.592411	1.36873			0.836112	1.27838
0.569307	0.999998			0.55581	1.18563			0.550743	1.35924			0.599575	1.36675			0.843254	1.26783
0.579208	1.00002			0.563782	1.18713			0.557992	1.35943			0.606739	1.36478			0.850396	1.25747
0.589109	0.999997			0.571755	1.18883			0.565241	1.35964			0.613903	1.36283			0.857538	1.24729
0.59901	1.00001			0.579728	1.19071			0.57249	1.35988			0.621066	1.36089			0.864679	1.23731
0.608911	0.999995			0.587701	1.19277			0.579738	1.36014			0.62823	1.35898			0.871821	1.22752
0.618812	0.999996			0.595674	1.19501			0.586987	1.36042			0.635394	1.35708			0.878963	1.21793
0.628713	1			0.603646	1.19743			0.594236	1.36072			0.642558	1.35521			0.886105	1.20854
0.638614	1.00001			0.611619	1.20001			0.601485	1.36105			0.649721	1.35336			0.893246	1.19936
0.648515	1.00001			0.619592	1.20275			0.608734	1.36139			0.656885	1.35154			0.900388	1.19038
0.658416	1			0.627565	1.20564			0.615983	1.36174			0.664049	1.34974			0.90753	1.18161
0.668317	0.999994			0.635538	1.20868			0.623232	1.36212			0.671213	1.34797			0.914672	1.17306
0.678218	1			0.64351	1.21186			0.630481	1.3625			0.678376	1.34623			0.921813	1.16471
0.688119	0.999996			0.651483	1.21517			0.63773	1.36291			0.68554	1.34453			0.928955	1.15658
0.69802	1			0.659456	1.2186			0.644979	1.36332			0.692704	1.34285			0.936097	1.14867
0.707921	1.00002			0.667429	1.22214			0.652228	1.36375			0.699868	1.34121			0.943239	1.14098
0.717822	1			0.675402	1.22578			0.659477	1.36418			0.707031	1.3396			0.95038	1.13351
0.727723	1			0.683374	1.22951			0.666725	1.36462			0.714195	1.33803			0.957522	1.12627
0.737624	0.999976			0.691347	1.23332			0.673974	1.36507			0.721359	1.3365			0.964664	1.11925
0.747525	1			0.69932	1.23719			0.681223	1.36553			0.728523	1.335			0.971806	1.11245
0.757426	0.999987			0.707293	1.24112			0.688472	1.36599			0.735686	1.33355			0.978947	1.10588
0.767327	1.00001			0.715266	1.2451			0.695721	1.36645			0.74285	1.33213			0.986089	1.09955
0.777228	0.999996			0.723238	1.2491			0.70297	1.36691			0.750014	1.33076			0.993231	1.09344
0.787129	1			0.731211	1.25311			0.710219	1.36736			0.757178	1.32944			1.00037	1.08757
0.79703	0.999986			0.739184	1.25713			0.717468	1.36782			0.764341	1.32816			1.00751	1.08194
0.806931	0.999991			0.747157	1.26112			0.724717	1.36827			0.771505	1.32693			1.01466	1.07654
0.816832	1.00001			0.75513	1.26509			0.731966	1.36871			0.778669	1.32574			1.0218	1.07138
0.826733	1			0.763102	1.26901			0.739215	1.36915			0.785833	1.32461			1.02894	1.06646
0.836634	1			0.771075	1.27286			0.746463	1.36957			0.792996	1.32352			1.03608	1.06179
0.846535	1.00002			0.779048	1.27663			0.753712	1.36998			0.80016	1.32249			1.04322	1.05736
0.856436	0.999999			0.787021	1.2803			0.760961	1.37038			0.807324	1.32152			1.05036	1.05318
0.866337	1.00001			0.794994	1.28386			0.76821	1.37076			0.814488	1.32059			1.05751	1.04926
0.876238	1			0.802966	1.28728			0.775459	1.37113			0.821651	1.31973			1.06465	1.04558
0.886139	1.00002			0.810939	1.29055			0.782708	1.37148			0.828815	1.31892			1.07179	1.04217
0.89604	1			0.818912	1.29364			0.789957	1.3718			0.835979	1.31817			1.07893	1.03901
0.905941	0.999989			0.826885	1.29655			0.797206	1.37211			0.843143	1.31749			1.08607	1.03612
0.915842	0.999993			0.834858	1.29925			0.804455	1.37239			0.850306	1.31686			1.09322	1.0335
0.925743	1.00001			0.84283	1.30172			0.811704	1.37264			0.85747	1.3163			1.10036	1.03115
0.935644	0.999997			0.850803	1.30394			0.818953	1.37287			0.864634	1.3158			1.1075	1.02908
0.945545	0.999981			0.858776	1.3059			0.826202	1.37307			0.871798	1.31537			1.11464	1.02728
0.955446	0.999999			0.866749	1.30757			0.83345	1.37324			0.878962	1.31501			1.12178	1.02577
0.965347	0.999995			0.874721	1.30895			0.840699	1.37338			0.886125	1.31472			1.12892	1.02455
0.975248	1			0.882694	1.31			0.847948	1.37349			0.893289	1.3145			1.13607	1.02363
0.985149	0.999998			0.890667	1.31072			0.855197	1.37356			0.900453	1.31435			1.14321	1.02301
0.99505	0.999996			0.89864	1.31109			0.862446	1.3736			0.907617	1.31427			1.15035	1.02269

## Sheet: 6d
t=0				t=1				t=3				t=80				t=93
Coordinate	Myosin concentration			Coordinate	Myosin concentration			Coordinate	Myosin concentration			Coordinate	Myosin concentration			Coordinate	Myosin concentration
0.0049505	0.999994			0.10136	1.31109			0.137554	1.37359			0.0953117	1.3182			-0.133329	1.04089
0.0148515	1.00001			0.109333	1.31072			0.144803	1.37356			0.102476	1.31828			-0.126184	1.0412
0.0247525	0.999992			0.117306	1.31			0.152051	1.37348			0.109639	1.31842			-0.11904	1.0418
0.0346535	0.999989			0.125278	1.30894			0.1593	1.37338			0.116803	1.31863			-0.111896	1.04269
0.0445545	0.999992			0.133251	1.30757			0.166549	1.37324			0.123967	1.3189			-0.104752	1.04387
0.0544554	0.999994			0.141224	1.30589			0.173798	1.37307			0.131131	1.31925			-0.0976073	1.04532
0.0643564	0.999994			0.149197	1.30394			0.181047	1.37287			0.138295	1.31965			-0.090463	1.04706
0.0742574	1			0.15717	1.30171			0.188296	1.37264			0.145459	1.32012			-0.0833188	1.04906
0.0841584	0.999998			0.165142	1.29924			0.195545	1.37239			0.152622	1.32065			-0.0761745	1.05133
0.0940594	1.00001			0.173115	1.29655			0.202794	1.37211			0.159786	1.32124			-0.0690303	1.05386
0.10396	0.999991			0.181088	1.29364			0.210043	1.3718			0.16695	1.32189			-0.061886	1.05665
0.113861	1.00001			0.189061	1.29055			0.217292	1.37147			0.174114	1.3226			-0.0547417	1.05969
0.123762	0.999985			0.197034	1.28728			0.224541	1.37113			0.181278	1.32336			-0.0475975	1.06299
0.133663	1.00001			0.205006	1.28386			0.23179	1.37076			0.188442	1.32418			-0.0404532	1.06653
0.143564	0.999998			0.212979	1.2803			0.239039	1.37038			0.195605	1.32505			-0.0333089	1.07031
0.153465	1			0.220952	1.27663			0.246287	1.36998			0.202769	1.32597			-0.0261647	1.07434
0.163366	0.99998			0.228925	1.27286			0.253536	1.36957			0.209933	1.32694			-0.0190204	1.07861
0.173267	0.999987			0.236898	1.269			0.260785	1.36914			0.217097	1.32797			-0.0118762	1.08311
0.183168	1.00001			0.24487	1.26509			0.268034	1.36871			0.224261	1.32904			-0.0047319	1.08784
0.193069	1.00002			0.252843	1.26112			0.275283	1.36827			0.231425	1.33016			0.00241236	1.09281
0.20297	0.999997			0.260816	1.25712			0.282532	1.36782			0.238589	1.33132			0.00955662	1.09801
0.212871	1.00001			0.268789	1.25311			0.289781	1.36736			0.245752	1.33253			0.0167009	1.10343
0.222772	1.00002			0.276762	1.2491			0.29703	1.3669			0.252916	1.33378			0.0238451	1.10908
0.232673	1.00002			0.284734	1.24509			0.304279	1.36644			0.26008	1.33507			0.0309894	1.11494
0.242574	0.999981			0.292707	1.24112			0.311528	1.36598			0.267244	1.3364			0.0381337	1.12103
0.252475	0.999989			0.30068	1.23719			0.318777	1.36553			0.274408	1.33778			0.0452779	1.12734
0.262376	0.999996			0.308653	1.23331			0.326026	1.36507			0.281572	1.33919			0.0524222	1.13387
0.272277	1.00001			0.316626	1.2295			0.333274	1.36462			0.288735	1.34063			0.0595665	1.14061
0.282178	0.999986			0.324598	1.22577			0.340523	1.36418			0.295899	1.34211			0.0667107	1.14756
0.292079	0.999997			0.332571	1.22213			0.347772	1.36374			0.303063	1.34363			0.073855	1.15472
0.30198	1.00001			0.340544	1.21859			0.355021	1.36332			0.310227	1.34518			0.0809992	1.16209
0.311881	1			0.348517	1.21517			0.36227	1.3629			0.317391	1.34676			0.0881435	1.16967
0.321782	1			0.35649	1.21186			0.369519	1.3625			0.324555	1.34837			0.0952878	1.17745
0.331683	0.999997			0.364462	1.20868			0.376768	1.36211			0.331718	1.35001			0.102432	1.18543
0.341584	1.00001			0.372435	1.20564			0.384017	1.36174			0.338882	1.35168			0.109576	1.19361
0.351485	1.00001			0.380408	1.20275			0.391266	1.36138			0.346046	1.35337			0.116721	1.20199
0.361386	0.999995			0.388381	1.20001			0.398515	1.36104			0.35321	1.35509			0.123865	1.21057
0.371287	1.00002			0.396354	1.19743			0.405764	1.36072			0.360374	1.35683			0.131009	1.21934
0.381188	1.00001			0.404326	1.19501			0.413013	1.36042			0.367538	1.35859			0.138153	1.22829
0.391089	0.999994			0.412299	1.19277			0.420261	1.36014			0.374701	1.36038			0.145298	1.23744
0.40099	1.00001			0.420272	1.19071			0.42751	1.35988			0.381865	1.36218			0.152442	1.24676
0.410891	0.999995			0.428245	1.18883			0.434759	1.35964			0.389029	1.36401			0.159586	1.25627
0.420792	0.999998			0.436217	1.18713			0.442008	1.35943			0.396193	1.36585			0.16673	1.26596
0.430693	1.00001			0.44419	1.18563			0.449257	1.35923			0.403357	1.3677			0.173875	1.27581
0.440594	0.99999			0.452163	1.18432			0.456506	1.35907			0.410521	1.36957			0.181019	1.28584
0.450495	0.999997			0.460136	1.1832			0.463755	1.35893			0.417685	1.37145			0.188163	1.29603
0.460396	0.999988			0.468109	1.18229			0.471004	1.35881			0.424848	1.37334			0.195307	1.30638
0.470297	0.999993			0.476081	1.18158			0.478253	1.35872			0.432012	1.37525			0.202452	1.31688
0.480198	1.00001			0.484054	1.18107			0.485502	1.35865			0.439176	1.37716			0.209596	1.32753
0.490099	0.999985			0.492027	1.18076			0.492751	1.35861			0.44634	1.37908			0.21674	1.33833
0.5	0.999994			0.5	1.18066			0.5	1.3586			0.453504	1.381			0.223884	1.34927
0.509901	1			0.507973	1.18076			0.507249	1.35861			0.460668	1.38293			0.231029	1.36034
0.519802	0.999985			0.515945	1.18107			0.514497	1.35865			0.467831	1.38486			0.238173	1.37153
0.529703	1			0.523918	1.18158			0.521746	1.35872			0.474995	1.38679			0.245317	1.38284
0.539604	0.99998			0.531891	1.18229			0.528995	1.35881			0.482159	1.38872			0.252462	1.39426
0.549505	1			0.539864	1.1832			0.536244	1.35893			0.489323	1.39065			0.259606	1.40579
0.559406	1			0.547837	1.18432			0.543493	1.35907			0.496487	1.39257			0.26675	1.4174
0.569307	0.999987			0.555809	1.18563			0.550742	1.35924			0.503651	1.39449			0.273894	1.42911
0.579208	0.999995			0.563782	1.18713			0.557991	1.35943			0.510814	1.3964			0.281039	1.44089
0.589109	1.00001			0.571755	1.18883			0.56524	1.35964			0.517978	1.39831			0.288183	1.45273
0.59901	0.999997			0.579728	1.19071			0.572489	1.35988			0.525142	1.4002			0.295327	1.46463
0.608911	0.999981			0.587701	1.19277			0.579738	1.36014			0.532306	1.40208			0.302471	1.47658
0.618812	1			0.595673	1.19501			0.586987	1.36042			0.53947	1.40395			0.309616	1.48855
0.628713	1			0.603646	1.19743			0.594236	1.36072			0.546634	1.40581			0.31676	1.50055
0.638614	1			0.611619	1.20001			0.601484	1.36104			0.553797	1.40765			0.323904	1.51256
0.648515	1			0.619592	1.20275			0.608733	1.36138			0.560961	1.40947			0.331048	1.52457
0.658416	1			0.627565	1.20564			0.615982	1.36174			0.568125	1.41127			0.338193	1.53656
0.668317	1.00001			0.635537	1.20868			0.623231	1.36211			0.575289	1.41305			0.345337	1.54851
0.678218	0.99999			0.64351	1.21186			0.63048	1.3625			0.582453	1.4148			0.352481	1.56042
0.688119	0.999982			0.651483	1.21517			0.637729	1.36291			0.589617	1.41653			0.359625	1.57227
0.69802	1.00001			0.659456	1.21859			0.644978	1.36332			0.59678	1.41824			0.36677	1.58404
0.707921	0.999997			0.667429	1.22213			0.652227	1.36375			0.603944	1.41991			0.373914	1.59571
0.717822	0.999988			0.675401	1.22577			0.659476	1.36418			0.611108	1.42156			0.381058	1.60728
0.727723	1.00001			0.683374	1.22951			0.666725	1.36462			0.618272	1.42317			0.388203	1.61872
0.737624	0.999995			0.691347	1.23331			0.673974	1.36507			0.625436	1.42475			0.395347	1.63001
0.747525	1.00001			0.69932	1.23719			0.681223	1.36553			0.6326	1.4263			0.402491	1.64114
0.757426	1			0.707293	1.24112			0.688472	1.36599			0.639764	1.42781			0.409635	1.65209
0.767327	1.00001			0.715265	1.2451			0.69572	1.36645			0.646927	1.42928			0.41678	1.66283
0.777228	1			0.723238	1.2491			0.702969	1.36691			0.654091	1.43071			0.423924	1.67336
0.787129	1.00001			0.731211	1.25311			0.710218	1.36736			0.661255	1.43209			0.431068	1.68365
0.79703	0.999994			0.739184	1.25712			0.717467	1.36782			0.668419	1.43343			0.438212	1.69367
0.806931	0.999994			0.747157	1.26112			0.724716	1.36827			0.675583	1.43473			0.445357	1.70342
0.816832	1.00002			0.755129	1.26509			0.731965	1.36871			0.682747	1.43598			0.452501	1.71287
0.826733	0.999997			0.763102	1.26901			0.739214	1.36915			0.68991	1.43718			0.459645	1.72199
0.836634	1			0.771075	1.27286			0.746463	1.36957			0.697074	1.43832			0.466789	1.73077
0.846535	0.999984			0.779048	1.27663			0.753712	1.36998			0.704238	1.43942			0.473934	1.73919
0.856436	1.00001			0.787021	1.2803			0.760961	1.37038			0.711402	1.44045			0.481078	1.74723
0.866337	0.999999			0.794993	1.28386			0.76821	1.37076			0.718566	1.44144			0.488222	1.75486
0.876238	1			0.802966	1.28728			0.775459	1.37113			0.72573	1.44236			0.495366	1.76207
0.886139	0.999998			0.810939	1.29055			0.782707	1.37148			0.732893	1.44322			0.502511	1.76884
0.89604	0.999989			0.818912	1.29364			0.789956	1.3718			0.740057	1.44402			0.509655	1.77513
0.905941	1.00002			0.826885	1.29655			0.797205	1.37211			0.747221	1.44476			0.516799	1.78095
0.915842	1			0.834857	1.29925			0.804454	1.37239			0.754385	1.44543			0.523943	1.78626
0.925743	0.999979			0.84283	1.30172			0.811703	1.37264			0.761549	1.44603			0.531088	1.79105
0.935644	1			0.850803	1.30394			0.818952	1.37287			0.768713	1.44656			0.538232	1.79529
0.945545	0.999994			0.858776	1.3059			0.826201	1.37307			0.775876	1.44703			0.545376	1.79898
0.955446	1			0.866749	1.30757			0.83345	1.37324			0.78304	1.44741			0.552521	1.80209
0.965347	1.00001			0.874721	1.30895			0.840699	1.37338			0.790204	1.44773			0.559665	1.80461
0.975248	0.999996			0.882694	1.31			0.847948	1.37349			0.797368	1.44797			0.566809	1.80652
0.985149	1.00002			0.890667	1.31072			0.855197	1.37356			0.804532	1.44813			0.573953	1.8078
0.99505	1			0.89864	1.31109			0.862446	1.3736			0.811696	1.44821			0.581098	1.80845

## Sheet: 6e
t=0				t=1				t=3				t=15
Coordinate	Myosin concentration			Coordinate	Myosin concentration			Coordinate	Myosin concentration			Coordinate	Myosin concentration
0.0049505	1.00002			0.0918283	1.26439			0.194548	1.49914			0.482472	1.84624
0.0148515	1			0.100387	1.26397			0.201767	1.49896			0.489543	1.84555
0.0247525	1.00002			0.108946	1.26314			0.208987	1.4986			0.496614	1.84419
0.0346535	1.00001			0.117505	1.26192			0.216207	1.49807			0.503685	1.84216
0.0445545	1.00001			0.126064	1.26034			0.223427	1.49736			0.510757	1.83949
0.0544554	0.999995			0.134623	1.25841			0.230646	1.49649			0.517828	1.83619
0.0643564	1.00001			0.143182	1.25615			0.237866	1.49546			0.524899	1.83227
0.0742574	0.999981			0.151741	1.2536			0.245086	1.49426			0.53197	1.82776
0.0841584	0.999988			0.1603	1.25076			0.252305	1.49291			0.539041	1.82267
0.0940594	0.999998			0.168859	1.24766			0.259525	1.49141			0.546112	1.81702
0.10396	1			0.177418	1.24433			0.266745	1.48976			0.553183	1.81084
0.113861	0.99999			0.185976	1.24078			0.273965	1.48797			0.560254	1.80414
0.123762	1.00001			0.194535	1.23705			0.281184	1.48604			0.567325	1.79695
0.133663	1.00002			0.203094	1.23314			0.288404	1.48398			0.574396	1.78928
0.143564	0.999991			0.211653	1.22908			0.295624	1.48179			0.581468	1.78117
0.153465	1			0.220212	1.22489			0.302843	1.47948			0.588539	1.77262
0.163366	0.999983			0.228771	1.2206			0.310063	1.47705			0.59561	1.76368
0.173267	0.999997			0.23733	1.21621			0.317283	1.47451			0.602681	1.75435
0.183168	0.999984			0.245889	1.21175			0.324503	1.47186			0.609752	1.74466
0.193069	1.00002			0.254448	1.20724			0.331722	1.46911			0.616823	1.73463
0.20297	0.999999			0.263007	1.20268			0.338942	1.46626			0.623894	1.72429
0.212871	1			0.271566	1.19811			0.346162	1.46333			0.630965	1.71366
0.222772	1.00002			0.280125	1.19353			0.353382	1.46031			0.638036	1.70275
0.232673	1.00001			0.288683	1.18896			0.360601	1.45721			0.645107	1.6916
0.242574	0.999991			0.297242	1.18441			0.367821	1.45403			0.652179	1.68022
0.252475	0.999995			0.305801	1.17989			0.375041	1.45079			0.65925	1.66864
0.262376	1			0.31436	1.17542			0.38226	1.44748			0.666321	1.65687
0.272277	0.999984			0.322919	1.171			0.38948	1.44412			0.673392	1.64494
0.282178	1.00001			0.331478	1.16665			0.3967	1.4407			0.680463	1.63286
0.292079	0.999995			0.340037	1.16237			0.40392	1.43724			0.687534	1.62065
0.30198	1			0.348596	1.15818			0.411139	1.43373			0.694605	1.60834
0.311881	1.00002			0.357155	1.15408			0.418359	1.43019			0.701676	1.59593
0.321782	1			0.365714	1.15008			0.425579	1.42661			0.708747	1.58345
0.331683	0.999996			0.374273	1.14619			0.432798	1.42301			0.715818	1.57092
0.341584	0.999993			0.382832	1.14241			0.440018	1.41938			0.72289	1.55834
0.351485	1			0.39139	1.13875			0.447238	1.41574			0.729961	1.54574
0.361386	1			0.399949	1.13521			0.454458	1.41208			0.737032	1.53313
0.371287	1			0.408508	1.1318			0.461677	1.40841			0.744103	1.52052
0.381188	0.999998			0.417067	1.12852			0.468897	1.40473			0.751174	1.50793
0.391089	1			0.425626	1.12537			0.476117	1.40106			0.758245	1.49537
0.40099	0.999996			0.434185	1.12237			0.483337	1.39738			0.765316	1.48284
0.410891	1			0.442744	1.11951			0.490556	1.39372			0.772387	1.47038
0.420792	1			0.451303	1.11679			0.497776	1.39006			0.779458	1.45797
0.430693	0.999989			0.459862	1.11423			0.504996	1.38642			0.786529	1.44564
0.440594	0.999997			0.468421	1.11181			0.512215	1.38279			0.793601	1.4334
0.450495	1			0.47698	1.10955			0.519435	1.37918			0.800672	1.42125
0.460396	1			0.485539	1.10744			0.526655	1.3756			0.807743	1.4092
0.470297	0.999996			0.494097	1.10549			0.533875	1.37205			0.814814	1.39726
0.480198	1			0.502656	1.1037			0.541094	1.36852			0.821885	1.38544
0.490099	1			0.511215	1.10208			0.548314	1.36502			0.828956	1.37374
0.5	1.00002			0.519774	1.10061			0.555534	1.36156			0.836027	1.36218
0.509901	0.999997			0.528333	1.09931			0.562753	1.35814			0.843098	1.35075
0.519802	1.00001			0.536892	1.09817			0.569973	1.35475			0.850169	1.33947
0.529703	0.999995			0.545451	1.0972			0.577193	1.35141			0.85724	1.32834
0.539604	1			0.55401	1.09641			0.584413	1.34811			0.864312	1.31736
0.549505	0.999988			0.562569	1.09578			0.591632	1.34486			0.871383	1.30655
0.559406	1.00002			0.571128	1.09532			0.598852	1.34165			0.878454	1.29589
0.569307	0.999998			0.579687	1.09503			0.606072	1.33849			0.885525	1.28541
0.579208	1.00002			0.588246	1.09492			0.613292	1.33538			0.892596	1.27509
0.589109	0.999997			0.596805	1.09498			0.620511	1.33233			0.899667	1.26495
0.59901	1.00001			0.605363	1.09521			0.627731	1.32933			0.906738	1.25499
0.608911	0.999995			0.613922	1.09563			0.634951	1.32638			0.913809	1.24522
0.618812	0.999996			0.622481	1.09621			0.64217	1.32349			0.92088	1.23562
0.628713	1			0.63104	1.09697			0.64939	1.32066			0.927951	1.22622
0.638614	1.00001			0.639599	1.09791			0.65661	1.31788			0.935023	1.217
0.648515	1.00001			0.648158	1.09902			0.66383	1.31517			0.942094	1.20798
0.658416	1			0.656717	1.10031			0.671049	1.31251			0.949165	1.19915
0.668317	0.999994			0.665276	1.10176			0.678269	1.30992			0.956236	1.19052
0.678218	1			0.673835	1.10339			0.685489	1.30739			0.963307	1.18209
0.688119	0.999996			0.682394	1.10519			0.692708	1.30492			0.970378	1.17386
0.69802	1			0.690953	1.10715			0.699928	1.30251			0.977449	1.16584
0.707921	1.00002			0.699512	1.10928			0.707148	1.30017			0.98452	1.15802
0.717822	1			0.70807	1.11156			0.714368	1.2979			0.991591	1.15041
0.727723	1			0.716629	1.11399			0.721587	1.29569			0.998662	1.143
0.737624	0.999976			0.725188	1.11658			0.728807	1.29354			1.00573	1.13581
0.747525	1			0.733747	1.1193			0.736027	1.29147			1.0128	1.12884
0.757426	0.999987			0.742306	1.12216			0.743247	1.28946			1.01988	1.12208
0.767327	1.00001			0.750865	1.12515			0.750466	1.28752			1.02695	1.11554
0.777228	0.999996			0.759424	1.12825			0.757686	1.28564			1.03402	1.10922
0.787129	1			0.767983	1.13145			0.764906	1.28384			1.04109	1.10312
0.79703	0.999986			0.776542	1.13475			0.772125	1.28211			1.04816	1.09725
0.806931	0.999991			0.785101	1.13813			0.779345	1.28045			1.05523	1.0916
0.816832	1.00001			0.79366	1.14157			0.786565	1.27886			1.0623	1.08619
0.826733	1			0.802219	1.14507			0.793785	1.27734			1.06937	1.08102
0.836634	1			0.810777	1.14859			0.801004	1.27589			1.07644	1.07608
0.846535	1.00002			0.819336	1.15213			0.808224	1.27452			1.08352	1.07139
0.856436	0.999999			0.827895	1.15566			0.815444	1.27322			1.09059	1.06694
0.866337	1.00001			0.836454	1.15917			0.822663	1.272			1.09766	1.06274
0.876238	1			0.845013	1.16262			0.829883	1.27086			1.10473	1.0588
0.886139	1.00002			0.853572	1.166			0.837103	1.26979			1.1118	1.05512
0.89604	1			0.862131	1.16927			0.844323	1.26881			1.11887	1.05171
0.905941	0.999989			0.87069	1.17241			0.851542	1.2679			1.12594	1.04856
0.915842	0.999993			0.879249	1.17539			0.858762	1.26708			1.13301	1.0457
0.925743	1.00001			0.887808	1.17818			0.865982	1.26634			1.14008	1.04311
0.935644	0.999997			0.896367	1.18075			0.873202	1.26568			1.14716	1.04082
0.945545	0.999981			0.904926	1.18305			0.880421	1.26511			1.15423	1.03883
0.955446	0.999999			0.913484	1.18507			0.887641	1.26464			1.1613	1.03715
0.965347	0.999995			0.922043	1.18676			0.894861	1.26425			1.16837	1.03578
0.975248	1			0.930602	1.18808			0.90208	1.26395			1.17544	1.03474
0.985149	0.999998			0.939161	1.189			0.9093	1.26375			1.18251	1.03403
0.99505	0.999996			0.94772	1.18948			0.91652	1.26365			1.18958	1.03367

## Sheet: 6f
Time	End at high friction coordinate	End at low friction coordinate
0	1	0
1e-06	0.998649	0.00256025
2e-06	0.997319	0.00507372
3e-06	0.996008	0.00754163
4e-06	0.994717	0.00996516
5e-06	0.993446	0.0123455
6e-06	0.992193	0.0146836
7e-06	0.990959	0.0169807
8e-06	0.989743	0.0192377
9e-06	0.988545	0.0214557
1e-05	0.987365	0.0236355
1.1e-05	0.986202	0.0257781
1.2e-05	0.985057	0.0278845
1.3e-05	0.983928	0.0299553
1.4e-05	0.982816	0.0319916
1.5e-05	0.981721	0.033994
1.6e-05	0.980641	0.0359634
1.7e-05	0.979578	0.0379005
1.8e-05	0.97853	0.0398061
1.9e-05	0.977497	0.0416807
2e-05	0.97648	0.0435253
2.1e-05	0.975478	0.0453403
2.2e-05	0.97449	0.0471265
2.3e-05	0.973517	0.0488845
2.4e-05	0.972558	0.0506148
2.5e-05	0.971613	0.0523181
2.6e-05	0.970682	0.0539949
2.7e-05	0.969765	0.0556459
2.8e-05	0.968861	0.0572715
2.9e-05	0.96797	0.0588722
3e-05	0.967092	0.0604487
3.1e-05	0.966227	0.0620013
3.2e-05	0.965375	0.0635305
3.3e-05	0.964535	0.065037
3.4e-05	0.963708	0.0665209
3.5e-05	0.962892	0.067983
3.6e-05	0.962089	0.0694235
3.7e-05	0.961297	0.0708429
3.8e-05	0.960517	0.0722416
3.9e-05	0.959748	0.07362
4e-05	0.958991	0.0749785
4.1e-05	0.958244	0.0763175
4.2e-05	0.957509	0.0776374
4.3e-05	0.956784	0.0789384
4.4e-05	0.95607	0.0802211
4.5e-05	0.955366	0.0814857
4.6e-05	0.954673	0.0827325
4.7e-05	0.95399	0.0839619
4.8e-05	0.953316	0.0851742
4.9e-05	0.952653	0.0863698
5e-05	0.952	0.0875489
5.1e-05	0.951356	0.0887118
5.2e-05	0.950721	0.0898588
5.3e-05	0.950096	0.0909903
5.4e-05	0.94948	0.0921064
5.5e-05	0.948874	0.0932075
5.6e-05	0.948276	0.0942938
5.7e-05	0.947687	0.0953656
5.8e-05	0.947107	0.0964232
5.9e-05	0.946535	0.0974667
6e-05	0.945972	0.0984965
6.1e-05	0.945417	0.0995128
6.2e-05	0.94487	0.100516
6.3e-05	0.944332	0.101506
6.4e-05	0.943802	0.102483
6.5e-05	0.943279	0.103447
6.6e-05	0.942765	0.104399
6.7e-05	0.942258	0.105339
6.8e-05	0.941758	0.106267
6.9e-05	0.941266	0.107183
7e-05	0.940782	0.108088
7.1e-05	0.940305	0.108981
7.2e-05	0.939835	0.109863
7.3e-05	0.939372	0.110734
7.4e-05	0.938917	0.111594
7.5e-05	0.938468	0.112443
7.6e-05	0.938026	0.113282
7.7e-05	0.93759	0.114111
7.8e-05	0.937162	0.114929
7.9e-05	0.93674	0.115738
8e-05	0.936324	0.116537
8.1e-05	0.935915	0.117326
8.2e-05	0.935512	0.118105
8.3e-05	0.935115	0.118875
8.4e-05	0.934725	0.119636
8.5e-05	0.93434	0.120388
8.6e-05	0.933962	0.121131
8.7e-05	0.933589	0.121865
8.8e-05	0.933223	0.122591
8.9e-05	0.932862	0.123308
9e-05	0.932507	0.124017
9.1e-05	0.932157	0.124717
9.2e-05	0.931813	0.12541
9.3e-05	0.931474	0.126094
9.4e-05	0.931141	0.126771
9.5e-05	0.930813	0.12744
9.6e-05	0.93049	0.128101
9.7e-05	0.930173	0.128755
9.8e-05	0.92986	0.129401
9.9e-05	0.929553	0.13004
0.0001	0.929251	0.130672
0.000101	0.928953	0.131297
0.000102	0.928661	0.131915
0.000103	0.928373	0.132526
0.000104	0.92809	0.13313
0.000105	0.927812	0.133728
0.000106	0.927538	0.134319
0.000107	0.927269	0.134904
0.000108	0.927005	0.135483
0.000109	0.926745	0.136055
0.00011	0.926489	0.136621
0.000111	0.926238	0.137181
0.000112	0.925991	0.137735
0.000113	0.925748	0.138283
0.000114	0.925509	0.138826
0.000115	0.925275	0.139363
0.000116	0.925044	0.139894
0.000117	0.924818	0.140419
0.000118	0.924596	0.140939
0.000119	0.924377	0.141454
0.00012	0.924162	0.141963
0.000121	0.923952	0.142468
0.000122	0.923745	0.142967
0.000123	0.923542	0.143461
0.000124	0.923342	0.14395
0.000125	0.923146	0.144434
0.000126	0.922954	0.144913
0.000127	0.922765	0.145388
0.000128	0.92258	0.145857
0.000129	0.922398	0.146322
0.00013	0.92222	0.146783
0.000131	0.922045	0.147239
0.000132	0.921873	0.147691
0.000133	0.921705	0.148138
0.000134	0.92154	0.148581
0.000135	0.921378	0.149019
0.000136	0.92122	0.149454
0.000137	0.921064	0.149884
0.000138	0.920912	0.15031
0.000139	0.920763	0.150733
0.00014	0.920617	0.151151
0.000141	0.920473	0.151565
0.000142	0.920333	0.151976
0.000143	0.920196	0.152383
0.000144	0.920061	0.152785
0.000145	0.91993	0.153185
0.000146	0.919801	0.15358
0.000147	0.919675	0.153973
0.000148	0.919552	0.154361
0.000149	0.919432	0.154746
0.00015	0.919314	0.155128
0.000151	0.919199	0.155506
0.000152	0.919086	0.155881
0.000153	0.918976	0.156252
0.000154	0.918869	0.156621
0.000155	0.918764	0.156986
0.000156	0.918662	0.157348
0.000157	0.918562	0.157707
0.000158	0.918465	0.158063
0.000159	0.91837	0.158415
0.00016	0.918277	0.158765
0.000161	0.918187	0.159112
0.000162	0.918099	0.159456
0.000163	0.918014	0.159797
0.000164	0.917931	0.160136
0.000165	0.91785	0.160471
0.000166	0.917771	0.160804
0.000167	0.917694	0.161134
0.000168	0.91762	0.161461
0.000169	0.917548	0.161786
0.00017	0.917478	0.162108
0.000171	0.91741	0.162428
0.000172	0.917344	0.162745
0.000173	0.91728	0.163059
0.000174	0.917218	0.163371
0.000175	0.917158	0.163681
0.000176	0.917101	0.163989
0.000177	0.917045	0.164293
0.000178	0.916991	0.164596
0.000179	0.916939	0.164896
0.00018	0.916889	0.165195
0.000181	0.91684	0.16549
0.000182	0.916794	0.165784
0.000183	0.916749	0.166076
0.000184	0.916707	0.166365
0.000185	0.916666	0.166652
0.000186	0.916627	0.166937
0.000187	0.916589	0.167221
0.000188	0.916554	0.167502
0.000189	0.91652	0.167781
0.00019	0.916487	0.168058
0.000191	0.916457	0.168333
0.000192	0.916428	0.168606
0.000193	0.9164	0.168878
0.000194	0.916375	0.169147
0.000195	0.916351	0.169415
0.000196	0.916328	0.169681
0.000197	0.916307	0.169945
0.000198	0.916288	0.170207
0.000199	0.91627	0.170468
0.0002	0.916254	0.170727
0.000201	0.916239	0.170984
0.000202	0.916225	0.171239
0.000203	0.916214	0.171493
0.000204	0.916203	0.171746
0.000205	0.916194	0.171996
0.000206	0.916186	0.172245
0.000207	0.91618	0.172493
0.000208	0.916175	0.172739
0.000209	0.916172	0.172983
0.00021	0.91617	0.173226
0.000211	0.916169	0.173468
0.000212	0.91617	0.173708
0.000213	0.916172	0.173946
0.000214	0.916175	0.174184
0.000215	0.916179	0.174419
0.000216	0.916185	0.174654
0.000217	0.916192	0.174887
0.000218	0.916201	0.175119
0.000219	0.91621	0.175349
0.00022	0.916221	0.175578
0.000221	0.916233	0.175806
0.000222	0.916246	0.176033
0.000223	0.91626	0.176258
0.000224	0.916276	0.176482
0.000225	0.916292	0.176705
0.000226	0.91631	0.176926
0.000227	0.916329	0.177147
0.000228	0.916349	0.177366
0.000229	0.91637	0.177584
0.00023	0.916392	0.177801
0.000231	0.916416	0.178017
0.000232	0.91644	0.178232
0.000233	0.916466	0.178446
0.000234	0.916492	0.178659
0.000235	0.91652	0.17887
0.000236	0.916548	0.179081
0.000237	0.916578	0.17929
0.000238	0.916609	0.179499
0.000239	0.91664	0.179706
0.00024	0.916673	0.179913
0.000241	0.916707	0.180118
0.000242	0.916741	0.180323
0.000243	0.916777	0.180527
0.000244	0.916813	0.180729
0.000245	0.916851	0.180931
0.000246	0.916889	0.181132
0.000247	0.916928	0.181332
0.000248	0.916969	0.181531
0.000249	0.91701	0.18173
0.00025	0.917052	0.181927
0.000251	0.917095	0.182124
0.000252	0.917139	0.182319
0.000253	0.917183	0.182514
0.000254	0.917229	0.182708
0.000255	0.917275	0.182902
0.000256	0.917322	0.183094
0.000257	0.917371	0.183286
0.000258	0.917419	0.183477
0.000259	0.917469	0.183667
0.00026	0.91752	0.183857
0.000261	0.917571	0.184046
0.000262	0.917623	0.184234
0.000263	0.917676	0.184421
0.000264	0.91773	0.184608
0.000265	0.917784	0.184793
0.000266	0.91784	0.184979
0.000267	0.917896	0.185163
0.000268	0.917952	0.185347
0.000269	0.91801	0.185531
0.00027	0.918068	0.185713
0.000271	0.918127	0.185895
0.000272	0.918187	0.186077
0.000273	0.918247	0.186257
0.000274	0.918309	0.186438
0.000275	0.91837	0.186617
0.000276	0.918433	0.186796
0.000277	0.918496	0.186975
0.000278	0.91856	0.187153
0.000279	0.918625	0.18733
0.00028	0.91869	0.187507
0.000281	0.918756	0.187683
0.000282	0.918823	0.187858
0.000283	0.91889	0.188034
0.000284	0.918958	0.188208
0.000285	0.919027	0.188382
0.000286	0.919096	0.188556
0.000287	0.919166	0.188729
0.000288	0.919236	0.188902
0.000289	0.919308	0.189074
0.00029	0.919379	0.189245
0.000291	0.919452	0.189417
0.000292	0.919525	0.189587
0.000293	0.919598	0.189758
0.000294	0.919672	0.189928
0.000295	0.919747	0.190097
0.000296	0.919823	0.190266
0.000297	0.919898	0.190435
0.000298	0.919975	0.190603
0.000299	0.920052	0.19077
0.0003	0.92013	0.190938
0.000301	0.920208	0.191105
0.000302	0.920287	0.191271
0.000303	0.920366	0.191437
0.000304	0.920446	0.191603
0.000305	0.920526	0.191769
0.000306	0.920607	0.191934
0.000307	0.920689	0.192098
0.000308	0.920771	0.192263
0.000309	0.920853	0.192427
0.00031	0.920937	0.19259
0.000311	0.92102	0.192754
0.000312	0.921104	0.192917
0.000313	0.921189	0.193079
0.000314	0.921274	0.193242
0.000315	0.92136	0.193404
0.000316	0.921446	0.193565
0.000317	0.921533	0.193727
0.000318	0.92162	0.193888
0.000319	0.921707	0.194049
0.00032	0.921795	0.194209
0.000321	0.921884	0.194369
0.000322	0.921973	0.194529
0.000323	0.922063	0.194689
0.000324	0.922153	0.194849
0.000325	0.922243	0.195008
0.000326	0.922334	0.195167
0.000327	0.922425	0.195325
0.000328	0.922517	0.195484
0.000329	0.92261	0.195642
0.00033	0.922702	0.1958
0.000331	0.922796	0.195958
0.000332	0.922889	0.196115
0.000333	0.922983	0.196272
0.000334	0.923078	0.196429
0.000335	0.923173	0.196586
0.000336	0.923268	0.196743
0.000337	0.923364	0.196899
0.000338	0.92346	0.197055
0.000339	0.923557	0.197211
0.00034	0.923654	0.197367
0.000341	0.923751	0.197523
0.000342	0.923849	0.197678
0.000343	0.923948	0.197833
0.000344	0.924046	0.197988
0.000345	0.924145	0.198143
0.000346	0.924245	0.198298
0.000347	0.924345	0.198453
0.000348	0.924445	0.198607
0.000349	0.924546	0.198761
0.00035	0.924647	0.198915
0.000351	0.924748	0.199069
0.000352	0.92485	0.199223
0.000353	0.924953	0.199377
0.000354	0.925055	0.19953
0.000355	0.925158	0.199683
0.000356	0.925262	0.199837
0.000357	0.925365	0.19999
0.000358	0.925469	0.200143
0.000359	0.925574	0.200295
0.00036	0.925679	0.200448
0.000361	0.925784	0.200601
0.000362	0.92589	0.200753
0.000363	0.925996	0.200906
0.000364	0.926102	0.201058
0.000365	0.926209	0.20121
0.000366	0.926316	0.201362
0.000367	0.926423	0.201514
0.000368	0.926531	0.201666
0.000369	0.926639	0.201817
0.00037	0.926747	0.201969
0.000371	0.926856	0.202121
0.000372	0.926965	0.202272
0.000373	0.927074	0.202424
0.000374	0.927184	0.202575
0.000375	0.927294	0.202726
0.000376	0.927405	0.202877
0.000377	0.927516	0.203028
0.000378	0.927627	0.203179
0.000379	0.927738	0.20333
0.00038	0.92785	0.203481
0.000381	0.927962	0.203632
0.000382	0.928074	0.203783
0.000383	0.928187	0.203934
0.000384	0.9283	0.204084
0.000385	0.928413	0.204235
0.000386	0.928527	0.204386
0.000387	0.928641	0.204536
0.000388	0.928755	0.204687
0.000389	0.92887	0.204837
0.00039	0.928985	0.204988
0.000391	0.9291	0.205138
0.000392	0.929216	0.205288
0.000393	0.929332	0.205439
0.000394	0.929448	0.205589
0.000395	0.929564	0.205739
0.000396	0.929681	0.205889
0.000397	0.929798	0.20604
0.000398	0.929915	0.20619
0.000399	0.930033	0.20634
0.0004	0.930151	0.20649
0.000401	0.930269	0.20664
0.000402	0.930388	0.20679
0.000403	0.930506	0.206941
0.000404	0.930625	0.207091
0.000405	0.930745	0.207241
0.000406	0.930865	0.207391
0.000407	0.930985	0.207541
0.000408	0.931105	0.207691
0.000409	0.931225	0.207841
0.00041	0.931346	0.207991
0.000411	0.931467	0.208141
0.000412	0.931589	0.208292
0.000413	0.93171	0.208442
0.000414	0.931832	0.208592
0.000415	0.931954	0.208742
0.000416	0.932077	0.208892
0.000417	0.9322	0.209042
0.000418	0.932323	0.209193
0.000419	0.932446	0.209343
0.00042	0.932569	0.209493
0.000421	0.932693	0.209643
0.000422	0.932817	0.209794
0.000423	0.932942	0.209944
0.000424	0.933066	0.210094
0.000425	0.933191	0.210245
0.000426	0.933316	0.210395
0.000427	0.933442	0.210546
0.000428	0.933567	0.210696
0.000429	0.933693	0.210847
0.00043	0.93382	0.210997
0.000431	0.933946	0.211148
0.000432	0.934073	0.211298
0.000433	0.9342	0.211449
0.000434	0.934327	0.2116
0.000435	0.934454	0.211751
0.000436	0.934582	0.211901
0.000437	0.93471	0.212052
0.000438	0.934838	0.212203
0.000439	0.934967	0.212354
0.00044	0.935096	0.212505
0.000441	0.935225	0.212656
0.000442	0.935354	0.212808
0.000443	0.935483	0.212959
0.000444	0.935613	0.21311
0.000445	0.935743	0.213261
0.000446	0.935873	0.213413
0.000447	0.936004	0.213564
0.000448	0.936135	0.213716
0.000449	0.936266	0.213867
0.00045	0.936397	0.214019
0.000451	0.936528	0.214171
0.000452	0.93666	0.214322
0.000453	0.936792	0.214474
0.000454	0.936924	0.214626
0.000455	0.937057	0.214778
0.000456	0.937189	0.21493
0.000457	0.937322	0.215082
0.000458	0.937455	0.215234
0.000459	0.937589	0.215387
0.00046	0.937722	0.215539
0.000461	0.937856	0.215692
0.000462	0.93799	0.215844
0.000463	0.938124	0.215997
0.000464	0.938259	0.216149
0.000465	0.938394	0.216302
0.000466	0.938529	0.216455
0.000467	0.938664	0.216608
0.000468	0.9388	0.216761
0.000469	0.938935	0.216914
0.00047	0.939071	0.217067
0.000471	0.939207	0.217221
0.000472	0.939344	0.217374
0.000473	0.93948	0.217527
0.000474	0.939617	0.217681
0.000475	0.939754	0.217835
0.000476	0.939892	0.217988
0.000477	0.940029	0.218142
0.000478	0.940167	0.218296
0.000479	0.940305	0.21845
0.00048	0.940443	0.218604
0.000481	0.940582	0.218759
0.000482	0.94072	0.218913
0.000483	0.940859	0.219068
0.000484	0.940998	0.219222
0.000485	0.941138	0.219377
0.000486	0.941277	0.219531
0.000487	0.941417	0.219686
0.000488	0.941557	0.219841
0.000489	0.941697	0.219996
0.00049	0.941838	0.220152
0.000491	0.941978	0.220307
0.000492	0.942119	0.220462
0.000493	0.94226	0.220618
0.000494	0.942402	0.220773
0.000495	0.942543	0.220929
0.000496	0.942685	0.221085
0.000497	0.942827	0.221241
0.000498	0.942969	0.221397
0.000499	0.943111	0.221553
0.0005	0.943254	0.22171
0.000501	0.943397	0.221866
0.000502	0.94354	0.222023
0.000503	0.943683	0.222179
0.000504	0.943827	0.222336
0.000505	0.94397	0.222493
0.000506	0.944114	0.22265
0.000507	0.944258	0.222807
0.000508	0.944403	0.222964
0.000509	0.944547	0.223122
0.00051	0.944692	0.223279
0.000511	0.944837	0.223437
0.000512	0.944982	0.223595
0.000513	0.945128	0.223753
0.000514	0.945273	0.223911
0.000515	0.945419	0.224069
0.000516	0.945565	0.224227
0.000517	0.945711	0.224386
0.000518	0.945858	0.224544
0.000519	0.946005	0.224703
0.00052	0.946152	0.224862
0.000521	0.946299	0.22502
0.000522	0.946446	0.22518
0.000523	0.946593	0.225339
0.000524	0.946741	0.225498
0.000525	0.946889	0.225657
0.000526	0.947037	0.225817
0.000527	0.947186	0.225977
0.000528	0.947334	0.226137
0.000529	0.947483	0.226297
0.00053	0.947632	0.226457
0.000531	0.947781	0.226617
0.000532	0.947931	0.226777
0.000533	0.94808	0.226938
0.000534	0.94823	0.227099
0.000535	0.94838	0.22726
0.000536	0.94853	0.22742
0.000537	0.948681	0.227582
0.000538	0.948831	0.227743
0.000539	0.948982	0.227904
0.00054	0.949133	0.228066
0.000541	0.949284	0.228227
0.000542	0.949436	0.228389
0.000543	0.949588	0.228551
0.000544	0.949739	0.228713
0.000545	0.949892	0.228876
0.000546	0.950044	0.229038
0.000547	0.950196	0.229201
0.000548	0.950349	0.229363
0.000549	0.950502	0.229526
0.00055	0.950655	0.229689
0.000551	0.950808	0.229852
0.000552	0.950962	0.230015
0.000553	0.951116	0.230179
0.000554	0.951269	0.230342
0.000555	0.951424	0.230506
0.000556	0.951578	0.23067
0.000557	0.951732	0.230834
0.000558	0.951887	0.230998
0.000559	0.952042	0.231163
0.00056	0.952197	0.231327
0.000561	0.952353	0.231492
0.000562	0.952508	0.231657
0.000563	0.952664	0.231822
0.000564	0.95282	0.231987
0.000565	0.952976	0.232152
0.000566	0.953132	0.232317
0.000567	0.953289	0.232483
0.000568	0.953446	0.232649
0.000569	0.953603	0.232815
0.00057	0.95376	0.232981
0.000571	0.953917	0.233147
0.000572	0.954075	0.233313
0.000573	0.954232	0.23348
0.000574	0.95439	0.233646
0.000575	0.954549	0.233813
0.000576	0.954707	0.23398
0.000577	0.954866	0.234147
0.000578	0.955024	0.234315
0.000579	0.955183	0.234482
0.00058	0.955342	0.23465
0.000581	0.955502	0.234818
0.000582	0.955661	0.234986
0.000583	0.955821	0.235154
0.000584	0.955981	0.235322
0.000585	0.956141	0.23549
0.000586	0.956302	0.235659
0.000587	0.956462	0.235828
0.000588	0.956623	0.235997
0.000589	0.956784	0.236166
0.00059	0.956945	0.236335
0.000591	0.957107	0.236505
0.000592	0.957268	0.236674
0.000593	0.95743	0.236844
0.000594	0.957592	0.237014
0.000595	0.957754	0.237184
0.000596	0.957917	0.237354
0.000597	0.958079	0.237525
0.000598	0.958242	0.237695
0.000599	0.958405	0.237866
0.0006	0.958568	0.238037
0.000601	0.958732	0.238208
0.000602	0.958895	0.238379
0.000603	0.959059	0.238551
0.000604	0.959223	0.238723
0.000605	0.959387	0.238894
0.000606	0.959552	0.239066
0.000607	0.959716	0.239238
0.000608	0.959881	0.239411
0.000609	0.960046	0.239583
0.00061	0.960211	0.239756
0.000611	0.960376	0.239929
0.000612	0.960542	0.240102
0.000613	0.960708	0.240275
0.000614	0.960874	0.240448
0.000615	0.96104	0.240622
0.000616	0.961206	0.240796
0.000617	0.961373	0.240969
0.000618	0.96154	0.241143
0.000619	0.961707	0.241318
0.00062	0.961874	0.241492
0.000621	0.962041	0.241667
0.000622	0.962209	0.241841
0.000623	0.962377	0.242016
0.000624	0.962545	0.242192
0.000625	0.962713	0.242367
0.000626	0.962881	0.242542
0.000627	0.96305	0.242718
0.000628	0.963219	0.242894
0.000629	0.963388	0.24307
0.00063	0.963557	0.243246
0.000631	0.963726	0.243422
0.000632	0.963896	0.243599
0.000633	0.964065	0.243776
0.000634	0.964235	0.243952
0.000635	0.964406	0.244129
0.000636	0.964576	0.244307
0.000637	0.964747	0.244484
0.000638	0.964917	0.244662
0.000639	0.965088	0.24484
0.00064	0.96526	0.245018
0.000641	0.965431	0.245196
0.000642	0.965602	0.245374
0.000643	0.965774	0.245553
0.000644	0.965946	0.245731
0.000645	0.966118	0.24591
0.000646	0.966291	0.246089
0.000647	0.966463	0.246269
0.000648	0.966636	0.246448
0.000649	0.966809	0.246628
0.00065	0.966982	0.246807
0.000651	0.967156	0.246987
0.000652	0.967329	0.247168
0.000653	0.967503	0.247348
0.000654	0.967677	0.247529
0.000655	0.967851	0.247709
0.000656	0.968026	0.24789
0.000657	0.9682	0.248071
0.000658	0.968375	0.248253
0.000659	0.96855	0.248434
0.00066	0.968725	0.248616
0.000661	0.9689	0.248798
0.000662	0.969076	0.24898
0.000663	0.969252	0.249162
0.000664	0.969428	0.249344
0.000665	0.969604	0.249527
0.000666	0.96978	0.24971
0.000667	0.969957	0.249893
0.000668	0.970134	0.250076
0.000669	0.970311	0.250259
0.00067	0.970488	0.250443
0.000671	0.970665	0.250626
0.000672	0.970843	0.25081
0.000673	0.971021	0.250994
0.000674	0.971199	0.251179
0.000675	0.971377	0.251363
0.000676	0.971555	0.251548
0.000677	0.971734	0.251733
0.000678	0.971913	0.251918
0.000679	0.972092	0.252103
0.00068	0.972271	0.252289
0.000681	0.97245	0.252474
0.000682	0.97263	0.25266
0.000683	0.97281	0.252846
0.000684	0.97299	0.253032
0.000685	0.97317	0.253219
0.000686	0.97335	0.253405
0.000687	0.973531	0.253592
0.000688	0.973712	0.253779
0.000689	0.973893	0.253966
0.00069	0.974074	0.254154
0.000691	0.974255	0.254341
0.000692	0.974437	0.254529
0.000693	0.974619	0.254717
0.000694	0.974801	0.254905
0.000695	0.974983	0.255094
0.000696	0.975166	0.255282
0.000697	0.975348	0.255471
0.000698	0.975531	0.25566
0.000699	0.975714	0.255849
0.0007	0.975897	0.256038
0.000701	0.976081	0.256228
0.000702	0.976265	0.256417
0.000703	0.976448	0.256607
0.000704	0.976632	0.256797
0.000705	0.976817	0.256988
0.000706	0.977001	0.257178
0.000707	0.977186	0.257369
0.000708	0.977371	0.25756
0.000709	0.977556	0.257751
0.00071	0.977741	0.257942
0.000711	0.977927	0.258134
0.000712	0.978112	0.258325
0.000713	0.978298	0.258517
0.000714	0.978484	0.258709
0.000715	0.978671	0.258902
0.000716	0.978857	0.259094
0.000717	0.979044	0.259287
0.000718	0.979231	0.25948
0.000719	0.979418	0.259673
0.00072	0.979605	0.259866
0.000721	0.979793	0.26006
0.000722	0.97998	0.260253
0.000723	0.980168	0.260447
0.000724	0.980356	0.260641
0.000725	0.980545	0.260835
0.000726	0.980733	0.26103
0.000727	0.980922	0.261225
0.000728	0.981111	0.26142
0.000729	0.9813	0.261615
0.00073	0.98149	0.26181
0.000731	0.981679	0.262005
0.000732	0.981869	0.262201
0.000733	0.982059	0.262397
0.000734	0.982249	0.262593
0.000735	0.982439	0.262789
0.000736	0.98263	0.262986
0.000737	0.982821	0.263183
0.000738	0.983012	0.263379
0.000739	0.983203	0.263577
0.00074	0.983395	0.263774
0.000741	0.983586	0.263971
0.000742	0.983778	0.264169
0.000743	0.98397	0.264367
0.000744	0.984162	0.264565
0.000745	0.984355	0.264763
0.000746	0.984547	0.264962
0.000747	0.98474	0.265161
0.000748	0.984933	0.26536
0.000749	0.985127	0.265559
0.00075	0.98532	0.265758
0.000751	0.985514	0.265958
0.000752	0.985708	0.266157
0.000753	0.985902	0.266357
0.000754	0.986096	0.266558
0.000755	0.986291	0.266758
0.000756	0.986485	0.266959
0.000757	0.98668	0.267159
0.000758	0.986875	0.26736
0.000759	0.987071	0.267562
0.00076	0.987266	0.267763
0.000761	0.987462	0.267965
0.000762	0.987658	0.268166
0.000763	0.987854	0.268368
0.000764	0.988051	0.268571
0.000765	0.988247	0.268773
0.000766	0.988444	0.268976
0.000767	0.988641	0.269179
0.000768	0.988838	0.269382
0.000769	0.989036	0.269585
0.00077	0.989233	0.269788
0.000771	0.989431	0.269992
0.000772	0.989629	0.270196
0.000773	0.989827	0.2704
0.000774	0.990026	0.270604
0.000775	0.990225	0.270809
0.000776	0.990424	0.271014
0.000777	0.990623	0.271219
0.000778	0.990822	0.271424
0.000779	0.991021	0.271629
0.00078	0.991221	0.271835
0.000781	0.991421	0.27204
0.000782	0.991621	0.272246
0.000783	0.991822	0.272453
0.000784	0.992022	0.272659
0.000785	0.992223	0.272866
0.000786	0.992424	0.273072
0.000787	0.992625	0.273279
0.000788	0.992827	0.273487
0.000789	0.993028	0.273694
0.00079	0.99323	0.273902
0.000791	0.993432	0.27411
0.000792	0.993634	0.274318
0.000793	0.993837	0.274526
0.000794	0.994039	0.274735
0.000795	0.994242	0.274943
0.000796	0.994445	0.275152
0.000797	0.994649	0.275361
0.000798	0.994852	0.275571
0.000799	0.995056	0.27578
0.0008	0.99526	0.27599
0.000801	0.995464	0.2762
0.000802	0.995668	0.27641
0.000803	0.995873	0.276621
0.000804	0.996078	0.276831
0.000805	0.996283	0.277042
0.000806	0.996488	0.277253
0.000807	0.996693	0.277465
0.000808	0.996899	0.277676
0.000809	0.997105	0.277888
0.00081	0.997311	0.2781
0.000811	0.997517	0.278312
0.000812	0.997724	0.278524
0.000813	0.99793	0.278737
0.000814	0.998137	0.27895
0.000815	0.998344	0.279162
0.000816	0.998552	0.279376
0.000817	0.998759	0.279589
0.000818	0.998967	0.279803
0.000819	0.999175	0.280017
0.00082	0.999383	0.280231
0.000821	0.999592	0.280445
0.000822	0.9998	0.280659
0.000823	1.00001	0.280874
0.000824	1.00022	0.281089
0.000825	1.00043	0.281304
0.000826	1.00064	0.28152
0.000827	1.00085	0.281735
0.000828	1.00106	0.281951
0.000829	1.00127	0.282167
0.00083	1.00148	0.282383
0.000831	1.00169	0.2826
0.000832	1.0019	0.282816
0.000833	1.00211	0.283033
0.000834	1.00232	0.28325
0.000835	1.00253	0.283467
0.000836	1.00274	0.283685
0.000837	1.00295	0.283903
0.000838	1.00317	0.284121
0.000839	1.00338	0.284339
0.00084	1.00359	0.284557
0.000841	1.0038	0.284776
0.000842	1.00402	0.284995
0.000843	1.00423	0.285214
0.000844	1.00444	0.285433
0.000845	1.00466	0.285652
0.000846	1.00487	0.285872
0.000847	1.00508	0.286092
0.000848	1.0053	0.286312
0.000849	1.00551	0.286533
0.00085	1.00573	0.286753
0.000851	1.00594	0.286974
0.000852	1.00616	0.287195
0.000853	1.00637	0.287416
0.000854	1.00659	0.287638
0.000855	1.0068	0.287859
0.000856	1.00702	0.288081
0.000857	1.00724	0.288303
0.000858	1.00745	0.288526
0.000859	1.00767	0.288748
0.00086	1.00789	0.288971
0.000861	1.0081	0.289194
0.000862	1.00832	0.289417
0.000863	1.00854	0.28964
0.000864	1.00876	0.289864
0.000865	1.00897	0.290088
0.000866	1.00919	0.290312
0.000867	1.00941	0.290536
0.000868	1.00963	0.290761
0.000869	1.00985	0.290986
0.00087	1.01007	0.291211
0.000871	1.01028	0.291436
0.000872	1.0105	0.291661
0.000873	1.01072	0.291887
0.000874	1.01094	0.292113
0.000875	1.01116	0.292339
0.000876	1.01138	0.292565
0.000877	1.0116	0.292792
0.000878	1.01183	0.293018
0.000879	1.01205	0.293245
0.00088	1.01227	0.293472
0.000881	1.01249	0.2937
0.000882	1.01271	0.293928
0.000883	1.01293	0.294155
0.000884	1.01315	0.294383
0.000885	1.01338	0.294612
0.000886	1.0136	0.29484
0.000887	1.01382	0.295069
0.000888	1.01404	0.295298
0.000889	1.01427	0.295527
0.00089	1.01449	0.295757
0.000891	1.01471	0.295986
0.000892	1.01494	0.296216
0.000893	1.01516	0.296446
0.000894	1.01539	0.296676
0.000895	1.01561	0.296907
0.000896	1.01584	0.297138
0.000897	1.01606	0.297369
0.000898	1.01628	0.2976
0.000899	1.01651	0.297831
0.0009	1.01674	0.298063
0.000901	1.01696	0.298295
0.000902	1.01719	0.298527
0.000903	1.01741	0.298759
0.000904	1.01764	0.298992
0.000905	1.01787	0.299225
0.000906	1.01809	0.299458
0.000907	1.01832	0.299691
0.000908	1.01855	0.299924
0.000909	1.01878	0.300158
0.00091	1.019	0.300392
0.000911	1.01923	0.300626
0.000912	1.01946	0.30086
0.000913	1.01969	0.301095
0.000914	1.01992	0.30133
0.000915	1.02014	0.301565
0.000916	1.02037	0.3018
0.000917	1.0206	0.302035
0.000918	1.02083	0.302271
0.000919	1.02106	0.302507
0.00092	1.02129	0.302743
0.000921	1.02152	0.30298
0.000922	1.02175	0.303216
0.000923	1.02198	0.303453
0.000924	1.02221	0.30369
0.000925	1.02245	0.303927
0.000926	1.02268	0.304165
0.000927	1.02291	0.304403
0.000928	1.02314	0.304641
0.000929	1.02337	0.304879
0.00093	1.0236	0.305117
0.000931	1.02384	0.305356
0.000932	1.02407	0.305595
0.000933	1.0243	0.305834
0.000934	1.02453	0.306073
0.000935	1.02477	0.306313
0.000936	1.025	0.306552
0.000937	1.02524	0.306792
0.000938	1.02547	0.307033
0.000939	1.0257	0.307273
0.00094	1.02594	0.307514
0.000941	1.02617	0.307755
0.000942	1.02641	0.307996
0.000943	1.02664	0.308237
0.000944	1.02688	0.308479
0.000945	1.02711	0.308721
0.000946	1.02735	0.308963
0.000947	1.02758	0.309205
0.000948	1.02782	0.309448
0.000949	1.02806	0.30969
0.00095	1.02829	0.309933
0.000951	1.02853	0.310176
0.000952	1.02877	0.31042
0.000953	1.02901	0.310664
0.000954	1.02924	0.310907
0.000955	1.02948	0.311152
0.000956	1.02972	0.311396
0.000957	1.02996	0.31164
0.000958	1.03019	0.311885
0.000959	1.03043	0.31213
0.00096	1.03067	0.312376
0.000961	1.03091	0.312621
0.000962	1.03115	0.312867
0.000963	1.03139	0.313113
0.000964	1.03163	0.313359
0.000965	1.03187	0.313605
0.000966	1.03211	0.313852
0.000967	1.03235	0.314099
0.000968	1.03259	0.314346
0.000969	1.03283	0.314593
0.00097	1.03307	0.314841
0.000971	1.03331	0.315089
0.000972	1.03356	0.315337
0.000973	1.0338	0.315585
0.000974	1.03404	0.315833
0.000975	1.03428	0.316082
0.000976	1.03452	0.316331
0.000977	1.03477	0.31658
0.000978	1.03501	0.31683
0.000979	1.03525	0.317079
0.00098	1.0355	0.317329
0.000981	1.03574	0.317579
0.000982	1.03598	0.31783
0.000983	1.03623	0.31808
0.000984	1.03647	0.318331
0.000985	1.03672	0.318582
0.000986	1.03696	0.318833
0.000987	1.03721	0.319085
0.000988	1.03745	0.319336
0.000989	1.0377	0.319588
0.00099	1.03794	0.319841
0.000991	1.03819	0.320093
0.000992	1.03844	0.320346
0.000993	1.03868	0.320598
0.000994	1.03893	0.320852
0.000995	1.03917	0.321105
0.000996	1.03942	0.321358
0.000997	1.03967	0.321612
0.000998	1.03992	0.321866
0.000999	1.04016	0.322121
0.001	1.04041	0.322375
0.001001	1.04066	0.32263
0.001002	1.04091	0.322885
0.001003	1.04116	0.32314
0.001004	1.04141	0.323395
0.001005	1.04165	0.323651
0.001006	1.0419	0.323907
0.001007	1.04215	0.324163
0.001008	1.0424	0.324419
0.001009	1.04265	0.324676
0.00101	1.0429	0.324933
0.001011	1.04315	0.32519
0.001012	1.0434	0.325447
0.001013	1.04366	0.325705
0.001014	1.04391	0.325963
0.001015	1.04416	0.326221
0.001016	1.04441	0.326479
0.001017	1.04466	0.326737
0.001018	1.04491	0.326996
0.001019	1.04517	0.327255
0.00102	1.04542	0.327514
0.001021	1.04567	0.327773
0.001022	1.04592	0.328033
0.001023	1.04618	0.328293
0.001024	1.04643	0.328553
0.001025	1.04668	0.328813
0.001026	1.04694	0.329074
0.001027	1.04719	0.329335
0.001028	1.04745	0.329596
0.001029	1.0477	0.329857
0.00103	1.04796	0.330118
0.001031	1.04821	0.33038
0.001032	1.04847	0.330642
0.001033	1.04872	0.330904
0.001034	1.04898	0.331167
0.001035	1.04923	0.331429
0.001036	1.04949	0.331692
0.001037	1.04974	0.331955
0.001038	1.05	0.332219
0.001039	1.05026	0.332482
0.00104	1.05052	0.332746
0.001041	1.05077	0.33301
0.001042	1.05103	0.333275
0.001043	1.05129	0.333539
0.001044	1.05155	0.333804
0.001045	1.0518	0.334069
0.001046	1.05206	0.334334
0.001047	1.05232	0.3346
0.001048	1.05258	0.334865
0.001049	1.05284	0.335131
0.00105	1.0531	0.335398
0.001051	1.05336	0.335664
0.001052	1.05362	0.335931
0.001053	1.05388	0.336198
0.001054	1.05414	0.336465
0.001055	1.0544	0.336732
0.001056	1.05466	0.337
0.001057	1.05492	0.337267
0.001058	1.05518	0.337535
0.001059	1.05544	0.337804
0.00106	1.0557	0.338072
0.001061	1.05597	0.338341
0.001062	1.05623	0.33861
0.001063	1.05649	0.338879
0.001064	1.05675	0.339149
0.001065	1.05702	0.339419
0.001066	1.05728	0.339688
0.001067	1.05754	0.339959
0.001068	1.05781	0.340229
0.001069	1.05807	0.3405
0.00107	1.05833	0.340771
0.001071	1.0586	0.341042
0.001072	1.05886	0.341313
0.001073	1.05913	0.341585
0.001074	1.05939	0.341857
0.001075	1.05966	0.342129
0.001076	1.05992	0.342401
0.001077	1.06019	0.342673
0.001078	1.06045	0.342946
0.001079	1.06072	0.343219
0.00108	1.06099	0.343493
0.001081	1.06125	0.343766
0.001082	1.06152	0.34404
0.001083	1.06179	0.344314
0.001084	1.06205	0.344588
0.001085	1.06232	0.344862
0.001086	1.06259	0.345137
0.001087	1.06286	0.345412
0.001088	1.06312	0.345687
0.001089	1.06339	0.345962
0.00109	1.06366	0.346238
0.001091	1.06393	0.346514
0.001092	1.0642	0.34679
0.001093	1.06447	0.347066
0.001094	1.06474	0.347343
0.001095	1.06501	0.34762
0.001096	1.06528	0.347897
0.001097	1.06555	0.348174
0.001098	1.06582	0.348451
0.001099	1.06609	0.348729
0.0011	1.06636	0.349007
0.001101	1.06663	0.349285
0.001102	1.0669	0.349564
0.001103	1.06717	0.349843
0.001104	1.06745	0.350121
0.001105	1.06772	0.350401
0.001106	1.06799	0.35068
0.001107	1.06826	0.35096
0.001108	1.06853	0.35124
0.001109	1.06881	0.35152
0.00111	1.06908	0.3518
0.001111	1.06935	0.352081
0.001112	1.06963	0.352361
0.001113	1.0699	0.352642
0.001114	1.07018	0.352924
0.001115	1.07045	0.353205
0.001116	1.07072	0.353487
0.001117	1.071	0.353769
0.001118	1.07127	0.354051
0.001119	1.07155	0.354334
0.00112	1.07183	0.354616
0.001121	1.0721	0.354899
0.001122	1.07238	0.355183
0.001123	1.07265	0.355466
0.001124	1.07293	0.35575
0.001125	1.07321	0.356034
0.001126	1.07348	0.356318
0.001127	1.07376	0.356602
0.001128	1.07404	0.356887
0.001129	1.07432	0.357172
0.00113	1.07459	0.357457
0.001131	1.07487	0.357742
0.001132	1.07515	0.358028
0.001133	1.07543	0.358313
0.001134	1.07571	0.358599
0.001135	1.07599	0.358886
0.001136	1.07627	0.359172
0.001137	1.07654	0.359459
0.001138	1.07682	0.359746
0.001139	1.0771	0.360033
0.00114	1.07738	0.360321
0.001141	1.07767	0.360608
0.001142	1.07795	0.360896
0.001143	1.07823	0.361184
0.001144	1.07851	0.361473
0.001145	1.07879	0.361761
0.001146	1.07907	0.36205
0.001147	1.07935	0.362339
0.001148	1.07963	0.362629
0.001149	1.07992	0.362918
0.00115	1.0802	0.363208
0.001151	1.08048	0.363498
0.001152	1.08076	0.363789
0.001153	1.08105	0.364079
0.001154	1.08133	0.36437
0.001155	1.08162	0.364661
0.001156	1.0819	0.364952
0.001157	1.08218	0.365244
0.001158	1.08247	0.365535
0.001159	1.08275	0.365827
0.00116	1.08304	0.36612
0.001161	1.08332	0.366412
0.001162	1.08361	0.366705
0.001163	1.08389	0.366998
0.001164	1.08418	0.367291
0.001165	1.08446	0.367584
0.001166	1.08475	0.367878
0.001167	1.08504	0.368172
0.001168	1.08532	0.368466
0.001169	1.08561	0.36876
0.00117	1.0859	0.369055
0.001171	1.08619	0.369349
0.001172	1.08647	0.369644
0.001173	1.08676	0.36994
0.001174	1.08705	0.370235
0.001175	1.08734	0.370531
0.001176	1.08763	0.370827
0.001177	1.08791	0.371123
0.001178	1.0882	0.37142
0.001179	1.08849	0.371716
0.00118	1.08878	0.372013
0.001181	1.08907	0.372311
0.001182	1.08936	0.372608
0.001183	1.08965	0.372906
0.001184	1.08994	0.373204
0.001185	1.09023	0.373502
0.001186	1.09052	0.3738
0.001187	1.09081	0.374099
0.001188	1.09111	0.374397
0.001189	1.0914	0.374697
0.00119	1.09169	0.374996
0.001191	1.09198	0.375295
0.001192	1.09227	0.375595
0.001193	1.09257	0.375895
0.001194	1.09286	0.376195
0.001195	1.09315	0.376496
0.001196	1.09344	0.376797
0.001197	1.09374	0.377098
0.001198	1.09403	0.377399
0.001199	1.09433	0.3777
0.0012	1.09462	0.378002
0.001201	1.09491	0.378304
0.001202	1.09521	0.378606
0.001203	1.0955	0.378909
0.001204	1.0958	0.379211
0.001205	1.09609	0.379514
0.001206	1.09639	0.379817
0.001207	1.09669	0.38012
0.001208	1.09698	0.380424
0.001209	1.09728	0.380728
0.00121	1.09757	0.381032
0.001211	1.09787	0.381336
0.001212	1.09817	0.381641
0.001213	1.09846	0.381945
0.001214	1.09876	0.38225
0.001215	1.09906	0.382556
0.001216	1.09936	0.382861
0.001217	1.09966	0.383167
0.001218	1.09995	0.383473
0.001219	1.10025	0.383779
0.00122	1.10055	0.384085
0.001221	1.10085	0.384392
0.001222	1.10115	0.384699
0.001223	1.10145	0.385006
0.001224	1.10175	0.385313
0.001225	1.10205	0.385621
0.001226	1.10235	0.385929
0.001227	1.10265	0.386237
0.001228	1.10295	0.386545
0.001229	1.10325	0.386854
0.00123	1.10355	0.387163
0.001231	1.10385	0.387472
0.001232	1.10415	0.387781
0.001233	1.10446	0.38809
0.001234	1.10476	0.3884
0.001235	1.10506	0.38871
0.001236	1.10536	0.38902
0.001237	1.10566	0.389331
0.001238	1.10597	0.389641
0.001239	1.10627	0.389952
0.00124	1.10657	0.390263
0.001241	1.10688	0.390575
0.001242	1.10718	0.390886
0.001243	1.10749	0.391198
0.001244	1.10779	0.39151
0.001245	1.10809	0.391823
0.001246	1.1084	0.392135
0.001247	1.1087	0.392448
0.001248	1.10901	0.392761
0.001249	1.10932	0.393074
0.00125	1.10962	0.393388
0.001251	1.10993	0.393701
0.001252	1.11023	0.394015
0.001253	1.11054	0.394329
0.001254	1.11085	0.394644
0.001255	1.11115	0.394959
0.001256	1.11146	0.395273
0.001257	1.11177	0.395589
0.001258	1.11207	0.395904
0.001259	1.11238	0.39622
0.00126	1.11269	0.396535
0.001261	1.113	0.396851
0.001262	1.11331	0.397168
0.001263	1.11362	0.397484
0.001264	1.11392	0.397801
0.001265	1.11423	0.398118
0.001266	1.11454	0.398435
0.001267	1.11485	0.398753
0.001268	1.11516	0.399071
0.001269	1.11547	0.399388
0.00127	1.11578	0.399707
0.001271	1.11609	0.400025
0.001272	1.1164	0.400344
0.001273	1.11672	0.400663
0.001274	1.11703	0.400982
0.001275	1.11734	0.401301
0.001276	1.11765	0.401621
0.001277	1.11796	0.40194
0.001278	1.11827	0.40226
0.001279	1.11859	0.402581
0.00128	1.1189	0.402901
0.001281	1.11921	0.403222
0.001282	1.11952	0.403543
0.001283	1.11984	0.403864
0.001284	1.12015	0.404186
0.001285	1.12047	0.404507
0.001286	1.12078	0.404829
0.001287	1.12109	0.405151
0.001288	1.12141	0.405474
0.001289	1.12172	0.405796
0.00129	1.12204	0.406119
0.001291	1.12235	0.406442
0.001292	1.12267	0.406766
0.001293	1.12298	0.407089
0.001294	1.1233	0.407413
0.001295	1.12362	0.407737
0.001296	1.12393	0.408061
0.001297	1.12425	0.408386
0.001298	1.12456	0.408711
0.001299	1.12488	0.409035
0.0013	1.1252	0.409361
0.001301	1.12552	0.409686
0.001302	1.12583	0.410012
0.001303	1.12615	0.410338
0.001304	1.12647	0.410664
0.001305	1.12679	0.41099
0.001306	1.12711	0.411317
0.001307	1.12743	0.411643
0.001308	1.12774	0.41197
0.001309	1.12806	0.412298
0.00131	1.12838	0.412625
0.001311	1.1287	0.412953
0.001312	1.12902	0.413281
0.001313	1.12934	0.413609
0.001314	1.12966	0.413937
0.001315	1.12998	0.414266
0.001316	1.1303	0.414595
0.001317	1.13063	0.414924
0.001318	1.13095	0.415253
0.001319	1.13127	0.415583
0.00132	1.13159	0.415913
0.001321	1.13191	0.416243
0.001322	1.13223	0.416573
0.001323	1.13256	0.416904
0.001324	1.13288	0.417234
0.001325	1.1332	0.417565
0.001326	1.13353	0.417897
0.001327	1.13385	0.418228
0.001328	1.13417	0.41856
0.001329	1.1345	0.418891
0.00133	1.13482	0.419224
0.001331	1.13514	0.419556
0.001332	1.13547	0.419889
0.001333	1.13579	0.420221
0.001334	1.13612	0.420554
0.001335	1.13644	0.420888
0.001336	1.13677	0.421221
0.001337	1.13709	0.421555
0.001338	1.13742	0.421889
0.001339	1.13775	0.422223
0.00134	1.13807	0.422557
0.001341	1.1384	0.422892
0.001342	1.13873	0.423227
0.001343	1.13905	0.423562
0.001344	1.13938	0.423897
0.001345	1.13971	0.424233
0.001346	1.14004	0.424569
0.001347	1.14036	0.424905
0.001348	1.14069	0.425241
0.001349	1.14102	0.425577
0.00135	1.14135	0.425914
0.001351	1.14168	0.426251
0.001352	1.14201	0.426588
0.001353	1.14233	0.426925
0.001354	1.14266	0.427263
0.001355	1.14299	0.427601
0.001356	1.14332	0.427939
0.001357	1.14365	0.428277
0.001358	1.14398	0.428616
0.001359	1.14431	0.428954
0.00136	1.14465	0.429293
0.001361	1.14498	0.429633
0.001362	1.14531	0.429972
0.001363	1.14564	0.430312
0.001364	1.14597	0.430652
0.001365	1.1463	0.430992
0.001366	1.14663	0.431332
0.001367	1.14697	0.431673
0.001368	1.1473	0.432013
0.001369	1.14763	0.432354
0.00137	1.14797	0.432696
0.001371	1.1483	0.433037
0.001372	1.14863	0.433379
0.001373	1.14897	0.433721
0.001374	1.1493	0.434063
0.001375	1.14963	0.434405
0.001376	1.14997	0.434748
0.001377	1.1503	0.435091
0.001378	1.15064	0.435434
0.001379	1.15097	0.435777
0.00138	1.15131	0.43612
0.001381	1.15164	0.436464
0.001382	1.15198	0.436808
0.001383	1.15231	0.437152
0.001384	1.15265	0.437497
0.001385	1.15299	0.437841
0.001386	1.15332	0.438186
0.001387	1.15366	0.438531
0.001388	1.154	0.438876
0.001389	1.15433	0.439222
0.00139	1.15467	0.439568
0.001391	1.15501	0.439914
0.001392	1.15535	0.44026
0.001393	1.15569	0.440606
0.001394	1.15602	0.440953
0.001395	1.15636	0.4413
0.001396	1.1567	0.441647
0.001397	1.15704	0.441994
0.001398	1.15738	0.442342
0.001399	1.15772	0.442689
0.0014	1.15806	0.443037
0.001401	1.1584	0.443386
0.001402	1.15874	0.443734
0.001403	1.15908	0.444083
0.001404	1.15942	0.444431
0.001405	1.15976	0.444781
0.001406	1.1601	0.44513
0.001407	1.16044	0.445479
0.001408	1.16078	0.445829
0.001409	1.16113	0.446179
0.00141	1.16147	0.446529
0.001411	1.16181	0.44688
0.001412	1.16215	0.44723
0.001413	1.16249	0.447581
0.001414	1.16284	0.447932
0.001415	1.16318	0.448284
0.001416	1.16352	0.448635
0.001417	1.16387	0.448987
0.001418	1.16421	0.449339
0.001419	1.16455	0.449691
0.00142	1.1649	0.450043
0.001421	1.16524	0.450396
0.001422	1.16559	0.450749
0.001423	1.16593	0.451102
0.001424	1.16628	0.451455
0.001425	1.16662	0.451809
0.001426	1.16697	0.452162
0.001427	1.16731	0.452516
0.001428	1.16766	0.45287
0.001429	1.168	0.453225
0.00143	1.16835	0.453579
0.001431	1.1687	0.453934
0.001432	1.16904	0.454289
0.001433	1.16939	0.454645
0.001434	1.16974	0.455
0.001435	1.17009	0.455356
0.001436	1.17043	0.455712
0.001437	1.17078	0.456068
0.001438	1.17113	0.456424
0.001439	1.17148	0.456781
0.00144	1.17182	0.457137
0.001441	1.17217	0.457494
0.001442	1.17252	0.457852
0.001443	1.17287	0.458209
0.001444	1.17322	0.458567
0.001445	1.17357	0.458925
0.001446	1.17392	0.459283
0.001447	1.17427	0.459641
0.001448	1.17462	0.459999
0.001449	1.17497	0.460358
0.00145	1.17532	0.460717
0.001451	1.17567	0.461076
0.001452	1.17602	0.461436
0.001453	1.17637	0.461795
0.001454	1.17672	0.462155
0.001455	1.17708	0.462515
0.001456	1.17743	0.462875
0.001457	1.17778	0.463236
0.001458	1.17813	0.463596
0.001459	1.17849	0.463957
0.00146	1.17884	0.464318
0.001461	1.17919	0.46468
0.001462	1.17954	0.465041
0.001463	1.1799	0.465403
0.001464	1.18025	0.465765
0.001465	1.1806	0.466127
0.001466	1.18096	0.46649
0.001467	1.18131	0.466852
0.001468	1.18167	0.467215
0.001469	1.18202	0.467578
0.00147	1.18238	0.467941
0.001471	1.18273	0.468305
0.001472	1.18309	0.468668
0.001473	1.18344	0.469032
0.001474	1.1838	0.469396
0.001475	1.18415	0.469761
0.001476	1.18451	0.470125
0.001477	1.18487	0.47049
0.001478	1.18522	0.470855
0.001479	1.18558	0.47122
0.00148	1.18594	0.471585
0.001481	1.18629	0.471951
0.001482	1.18665	0.472317
0.001483	1.18701	0.472683
0.001484	1.18737	0.473049
0.001485	1.18772	0.473415
0.001486	1.18808	0.473782
0.001487	1.18844	0.474149
0.001488	1.1888	0.474516
0.001489	1.18916	0.474883
0.00149	1.18952	0.47525
0.001491	1.18988	0.475618
0.001492	1.19023	0.475986
0.001493	1.19059	0.476354
0.001494	1.19095	0.476722
0.001495	1.19131	0.477091
0.001496	1.19167	0.47746
0.001497	1.19204	0.477829
0.001498	1.1924	0.478198
0.001499	1.19276	0.478567
0.0015	1.19312	0.478937
0.001501	1.19348	0.479306
0.001502	1.19384	0.479676
0.001503	1.1942	0.480047
0.001504	1.19456	0.480417
0.001505	1.19493	0.480788
0.001506	1.19529	0.481158
0.001507	1.19565	0.481529
0.001508	1.19601	0.481901
0.001509	1.19638	0.482272
0.00151	1.19674	0.482644
0.001511	1.1971	0.483015
0.001512	1.19747	0.483387
0.001513	1.19783	0.48376
0.001514	1.19819	0.484132
0.001515	1.19856	0.484505
0.001516	1.19892	0.484878
0.001517	1.19929	0.485251
0.001518	1.19965	0.485624
0.001519	1.20002	0.485997
0.00152	1.20038	0.486371
0.001521	1.20075	0.486745
0.001522	1.20111	0.487119
0.001523	1.20148	0.487493
0.001524	1.20185	0.487868
0.001525	1.20221	0.488243
0.001526	1.20258	0.488618
0.001527	1.20294	0.488993
0.001528	1.20331	0.489368
0.001529	1.20368	0.489743
0.00153	1.20405	0.490119
0.001531	1.20441	0.490495
0.001532	1.20478	0.490871
0.001533	1.20515	0.491248
0.001534	1.20552	0.491624
0.001535	1.20588	0.492001
0.001536	1.20625	0.492378
0.001537	1.20662	0.492755
0.001538	1.20699	0.493132
0.001539	1.20736	0.49351
0.00154	1.20773	0.493887
0.001541	1.2081	0.494265
0.001542	1.20847	0.494644
0.001543	1.20884	0.495022
0.001544	1.20921	0.4954
0.001545	1.20958	0.495779
0.001546	1.20995	0.496158
0.001547	1.21032	0.496537
0.001548	1.21069	0.496917
0.001549	1.21106	0.497296
0.00155	1.21143	0.497676
0.001551	1.2118	0.498056
0.001552	1.21218	0.498436
0.001553	1.21255	0.498816
0.001554	1.21292	0.499197
0.001555	1.21329	0.499578
0.001556	1.21366	0.499958
0.001557	1.21404	0.50034
0.001558	1.21441	0.500721
0.001559	1.21478	0.501102
0.00156	1.21516	0.501484
0.001561	1.21553	0.501866
0.001562	1.2159	0.502248
0.001563	1.21628	0.50263
0.001564	1.21665	0.503013
0.001565	1.21702	0.503396
0.001566	1.2174	0.503779
0.001567	1.21777	0.504162
0.001568	1.21815	0.504545
0.001569	1.21852	0.504928
0.00157	1.2189	0.505312
0.001571	1.21927	0.505696
0.001572	1.21965	0.50608
0.001573	1.22003	0.506464
0.001574	1.2204	0.506849
0.001575	1.22078	0.507233
0.001576	1.22115	0.507618
0.001577	1.22153	0.508003
0.001578	1.22191	0.508388
0.001579	1.22228	0.508774
0.00158	1.22266	0.509159
0.001581	1.22304	0.509545
0.001582	1.22342	0.509931
0.001583	1.22379	0.510317
0.001584	1.22417	0.510704
0.001585	1.22455	0.51109
0.001586	1.22493	0.511477
0.001587	1.22531	0.511864
0.001588	1.22568	0.512251
0.001589	1.22606	0.512639
0.00159	1.22644	0.513026
0.001591	1.22682	0.513414
0.001592	1.2272	0.513802
0.001593	1.22758	0.51419
0.001594	1.22796	0.514578
0.001595	1.22834	0.514967
0.001596	1.22872	0.515355
0.001597	1.2291	0.515744
0.001598	1.22948	0.516133
0.001599	1.22986	0.516522
0.0016	1.23024	0.516912
0.001601	1.23062	0.517301
0.001602	1.23101	0.517691
0.001603	1.23139	0.518081
0.001604	1.23177	0.518471
0.001605	1.23215	0.518862
0.001606	1.23253	0.519252
0.001607	1.23292	0.519643
0.001608	1.2333	0.520034
0.001609	1.23368	0.520425
0.00161	1.23406	0.520816
0.001611	1.23445	0.521208
0.001612	1.23483	0.521599
0.001613	1.23521	0.521991
0.001614	1.2356	0.522383
0.001615	1.23598	0.522776
0.001616	1.23636	0.523168
0.001617	1.23675	0.523561
0.001618	1.23713	0.523953
0.001619	1.23752	0.524346
0.00162	1.2379	0.524739
0.001621	1.23829	0.525133
0.001622	1.23867	0.525526
0.001623	1.23906	0.52592
0.001624	1.23944	0.526314
0.001625	1.23983	0.526708
0.001626	1.24021	0.527102
0.001627	1.2406	0.527497
0.001628	1.24099	0.527891
0.001629	1.24137	0.528286
0.00163	1.24176	0.528681
0.001631	1.24215	0.529076
0.001632	1.24253	0.529471
0.001633	1.24292	0.529867
0.001634	1.24331	0.530263
0.001635	1.24369	0.530659
0.001636	1.24408	0.531055
0.001637	1.24447	0.531451
0.001638	1.24486	0.531847
0.001639	1.24525	0.532244
0.00164	1.24563	0.532641
0.001641	1.24602	0.533038
0.001642	1.24641	0.533435
0.001643	1.2468	0.533832
0.001644	1.24719	0.53423
0.001645	1.24758	0.534627
0.001646	1.24797	0.535025
0.001647	1.24836	0.535423
0.001648	1.24875	0.535821
0.001649	1.24914	0.53622
0.00165	1.24953	0.536618
0.001651	1.24992	0.537017
0.001652	1.25031	0.537416
0.001653	1.2507	0.537815
0.001654	1.25109	0.538214
0.001655	1.25148	0.538614
0.001656	1.25187	0.539013
0.001657	1.25226	0.539413
0.001658	1.25266	0.539813
0.001659	1.25305	0.540213
0.00166	1.25344	0.540613
0.001661	1.25383	0.541014
0.001662	1.25422	0.541415
0.001663	1.25462	0.541815
0.001664	1.25501	0.542216
0.001665	1.2554	0.542618
0.001666	1.2558	0.543019
0.001667	1.25619	0.543421
0.001668	1.25658	0.543822
0.001669	1.25698	0.544224
0.00167	1.25737	0.544626
0.001671	1.25776	0.545028
0.001672	1.25816	0.545431
0.001673	1.25855	0.545833
0.001674	1.25895	0.546236
0.001675	1.25934	0.546639
0.001676	1.25973	0.547042
0.001677	1.26013	0.547445
0.001678	1.26052	0.547849
0.001679	1.26092	0.548252
0.00168	1.26132	0.548656
0.001681	1.26171	0.54906
0.001682	1.26211	0.549464
0.001683	1.2625	0.549868
0.001684	1.2629	0.550273
0.001685	1.2633	0.550677
0.001686	1.26369	0.551082
0.001687	1.26409	0.551487
0.001688	1.26448	0.551892
0.001689	1.26488	0.552297
0.00169	1.26528	0.552703
0.001691	1.26568	0.553108
0.001692	1.26607	0.553514
0.001693	1.26647	0.55392
0.001694	1.26687	0.554326
0.001695	1.26727	0.554733
0.001696	1.26767	0.555139
0.001697	1.26806	0.555546
0.001698	1.26846	0.555952
0.001699	1.26886	0.556359
0.0017	1.26926	0.556766
0.001701	1.26966	0.557174
0.001702	1.27006	0.557581
0.001703	1.27046	0.557989
0.001704	1.27086	0.558396
0.001705	1.27126	0.558804
0.001706	1.27166	0.559212
0.001707	1.27206	0.559621
0.001708	1.27246	0.560029
0.001709	1.27286	0.560437
0.00171	1.27326	0.560846
0.001711	1.27366	0.561255
0.001712	1.27406	0.561664
0.001713	1.27446	0.562073
0.001714	1.27486	0.562483
0.001715	1.27526	0.562892
0.001716	1.27566	0.563302
0.001717	1.27607	0.563712
0.001718	1.27647	0.564122
0.001719	1.27687	0.564532
0.00172	1.27727	0.564942
0.001721	1.27767	0.565353
0.001722	1.27808	0.565763
0.001723	1.27848	0.566174
0.001724	1.27888	0.566585
0.001725	1.27928	0.566996
0.001726	1.27969	0.567407
0.001727	1.28009	0.567819
0.001728	1.28049	0.56823
0.001729	1.2809	0.568642
0.00173	1.2813	0.569054
0.001731	1.28171	0.569466
0.001732	1.28211	0.569878
0.001733	1.28251	0.570291
0.001734	1.28292	0.570703
0.001735	1.28332	0.571116
0.001736	1.28373	0.571529
0.001737	1.28413	0.571942
0.001738	1.28454	0.572355
0.001739	1.28494	0.572768
0.00174	1.28535	0.573182
0.001741	1.28575	0.573595
0.001742	1.28616	0.574009
0.001743	1.28656	0.574423
0.001744	1.28697	0.574837
0.001745	1.28738	0.575251
0.001746	1.28778	0.575666
0.001747	1.28819	0.57608
0.001748	1.2886	0.576495
0.001749	1.289	0.576909
0.00175	1.28941	0.577324
0.001751	1.28982	0.57774
0.001752	1.29022	0.578155
0.001753	1.29063	0.57857
0.001754	1.29104	0.578986
0.001755	1.29145	0.579402
0.001756	1.29185	0.579817
0.001757	1.29226	0.580233
0.001758	1.29267	0.58065
0.001759	1.29308	0.581066
0.00176	1.29349	0.581482
0.001761	1.2939	0.581899
0.001762	1.2943	0.582316
0.001763	1.29471	0.582733
0.001764	1.29512	0.58315
0.001765	1.29553	0.583567
0.001766	1.29594	0.583984
0.001767	1.29635	0.584402
0.001768	1.29676	0.584819
0.001769	1.29717	0.585237
0.00177	1.29758	0.585655
0.001771	1.29799	0.586073
0.001772	1.2984	0.586491
0.001773	1.29881	0.58691
0.001774	1.29922	0.587328
0.001775	1.29963	0.587747
0.001776	1.30004	0.588166
0.001777	1.30045	0.588584
0.001778	1.30086	0.589004
0.001779	1.30128	0.589423
0.00178	1.30169	0.589842
0.001781	1.3021	0.590262
0.001782	1.30251	0.590681
0.001783	1.30292	0.591101
0.001784	1.30333	0.591521
0.001785	1.30375	0.591941
0.001786	1.30416	0.592361
0.001787	1.30457	0.592782
0.001788	1.30498	0.593202
0.001789	1.3054	0.593623
0.00179	1.30581	0.594043
0.001791	1.30622	0.594464
0.001792	1.30664	0.594885
0.001793	1.30705	0.595307
0.001794	1.30746	0.595728
0.001795	1.30788	0.596149
0.001796	1.30829	0.596571
0.001797	1.3087	0.596993
0.001798	1.30912	0.597415
0.001799	1.30953	0.597837
0.0018	1.30995	0.598259
0.001801	1.31036	0.598681
0.001802	1.31078	0.599103
0.001803	1.31119	0.599526
0.001804	1.3116	0.599949
0.001805	1.31202	0.600371
0.001806	1.31243	0.600794
0.001807	1.31285	0.601217
0.001808	1.31327	0.601641
0.001809	1.31368	0.602064
0.00181	1.3141	0.602487
0.001811	1.31451	0.602911
0.001812	1.31493	0.603335
0.001813	1.31534	0.603759
0.001814	1.31576	0.604183
0.001815	1.31618	0.604607
0.001816	1.31659	0.605031
0.001817	1.31701	0.605456
0.001818	1.31743	0.60588
0.001819	1.31784	0.606305
0.00182	1.31826	0.60673
0.001821	1.31868	0.607155
0.001822	1.3191	0.60758
0.001823	1.31951	0.608005
0.001824	1.31993	0.60843
0.001825	1.32035	0.608856
0.001826	1.32077	0.609281
0.001827	1.32119	0.609707
0.001828	1.3216	0.610133
0.001829	1.32202	0.610559
0.00183	1.32244	0.610985
0.001831	1.32286	0.611411
0.001832	1.32328	0.611837
0.001833	1.3237	0.612264
0.001834	1.32412	0.61269
0.001835	1.32453	0.613117
0.001836	1.32495	0.613544
0.001837	1.32537	0.613971
0.001838	1.32579	0.614398
0.001839	1.32621	0.614825
0.00184	1.32663	0.615253
0.001841	1.32705	0.61568
0.001842	1.32747	0.616108
0.001843	1.32789	0.616535
0.001844	1.32831	0.616963
0.001845	1.32873	0.617391
0.001846	1.32915	0.617819
0.001847	1.32957	0.618247
0.001848	1.32999	0.618676
0.001849	1.33042	0.619104
0.00185	1.33084	0.619533
0.001851	1.33126	0.619961
0.001852	1.33168	0.62039
0.001853	1.3321	0.620819
0.001854	1.33252	0.621248
0.001855	1.33294	0.621677
0.001856	1.33337	0.622107
0.001857	1.33379	0.622536
0.001858	1.33421	0.622966
0.001859	1.33463	0.623395
0.00186	1.33505	0.623825
0.001861	1.33548	0.624255
0.001862	1.3359	0.624685
0.001863	1.33632	0.625115
0.001864	1.33674	0.625545
0.001865	1.33717	0.625976
0.001866	1.33759	0.626406
0.001867	1.33801	0.626837
0.001868	1.33844	0.627267
0.001869	1.33886	0.627698
0.00187	1.33928	0.628129
0.001871	1.33971	0.62856
0.001872	1.34013	0.628991
0.001873	1.34056	0.629423
0.001874	1.34098	0.629854
0.001875	1.3414	0.630286
0.001876	1.34183	0.630717
0.001877	1.34225	0.631149
0.001878	1.34268	0.631581
0.001879	1.3431	0.632013
0.00188	1.34353	0.632445
0.001881	1.34395	0.632877
0.001882	1.34438	0.633309
0.001883	1.3448	0.633742
0.001884	1.34523	0.634174
0.001885	1.34565	0.634607
0.001886	1.34608	0.635039
0.001887	1.3465	0.635472
0.001888	1.34693	0.635905
0.001889	1.34735	0.636338
0.00189	1.34778	0.636771
0.001891	1.34821	0.637205
0.001892	1.34863	0.637638
0.001893	1.34906	0.638072
0.001894	1.34948	0.638505
0.001895	1.34991	0.638939
0.001896	1.35034	0.639373
0.001897	1.35076	0.639807
0.001898	1.35119	0.640241
0.001899	1.35162	0.640675
0.0019	1.35205	0.641109
0.001901	1.35247	0.641543
0.001902	1.3529	0.641978
0.001903	1.35333	0.642412
0.001904	1.35375	0.642847
0.001905	1.35418	0.643282
0.001906	1.35461	0.643717
0.001907	1.35504	0.644152
0.001908	1.35547	0.644587
0.001909	1.35589	0.645022
0.00191	1.35632	0.645457
0.001911	1.35675	0.645892
0.001912	1.35718	0.646328
0.001913	1.35761	0.646763
0.001914	1.35804	0.647199
0.001915	1.35846	0.647635
0.001916	1.35889	0.648071
0.001917	1.35932	0.648507
0.001918	1.35975	0.648943
0.001919	1.36018	0.649379
0.00192	1.36061	0.649815
0.001921	1.36104	0.650252
0.001922	1.36147	0.650688
0.001923	1.3619	0.651125
0.001924	1.36233	0.651561
0.001925	1.36276	0.651998
0.001926	1.36319	0.652435
0.001927	1.36362	0.652872
0.001928	1.36405	0.653309
0.001929	1.36448	0.653746
0.00193	1.36491	0.654183
0.001931	1.36534	0.654621
0.001932	1.36577	0.655058
0.001933	1.3662	0.655496
0.001934	1.36663	0.655933
0.001935	1.36706	0.656371
0.001936	1.36749	0.656809
0.001937	1.36792	0.657247
0.001938	1.36836	0.657685
0.001939	1.36879	0.658123
0.00194	1.36922	0.658561
0.001941	1.36965	0.658999
0.001942	1.37008	0.659438
0.001943	1.37051	0.659876
0.001944	1.37094	0.660315
0.001945	1.37138	0.660753
0.001946	1.37181	0.661192
0.001947	1.37224	0.661631
0.001948	1.37267	0.66207
0.001949	1.3731	0.662509
0.00195	1.37354	0.662948
0.001951	1.37397	0.663387
0.001952	1.3744	0.663826
0.001953	1.37483	0.664266
0.001954	1.37527	0.664705
0.001955	1.3757	0.665145
0.001956	1.37613	0.665584
0.001957	1.37657	0.666024
0.001958	1.377	0.666464
0.001959	1.37743	0.666904
0.00196	1.37787	0.667344
0.001961	1.3783	0.667784
0.001962	1.37873	0.668224
0.001963	1.37917	0.668664
0.001964	1.3796	0.669104
0.001965	1.38003	0.669545
0.001966	1.38047	0.669985
0.001967	1.3809	0.670426
0.001968	1.38134	0.670867
0.001969	1.38177	0.671307
0.00197	1.3822	0.671748
0.001971	1.38264	0.672189
0.001972	1.38307	0.67263
0.001973	1.38351	0.673071
0.001974	1.38394	0.673512
0.001975	1.38438	0.673953
0.001976	1.38481	0.674395
0.001977	1.38525	0.674836
0.001978	1.38568	0.675277
0.001979	1.38612	0.675719
0.00198	1.38655	0.676161
0.001981	1.38699	0.676602
0.001982	1.38742	0.677044
0.001983	1.38786	0.677486
0.001984	1.38829	0.677928
0.001985	1.38873	0.67837
0.001986	1.38916	0.678812
0.001987	1.3896	0.679254
0.001988	1.39004	0.679696
0.001989	1.39047	0.680139
0.00199	1.39091	0.680581
0.001991	1.39134	0.681024
0.001992	1.39178	0.681466
0.001993	1.39222	0.681909
0.001994	1.39265	0.682351
0.001995	1.39309	0.682794
0.001996	1.39353	0.683237
0.001997	1.39396	0.68368
0.001998	1.3944	0.684123
[truncated: 1,002 more rows]

## Sheet: 6g
Coordinate	Myosin concentration
0.0049505	1.00195
0.0148515	1.00191
0.0247525	1.00185
0.0346535	1.00179
0.0445545	1.00172
0.0544554	1.00165
0.0643564	1.00158
0.0742574	1.0015
0.0841584	1.00143
0.0940594	1.00136
0.10396	1.00129
0.113861	1.00121
0.123762	1.00114
0.133663	1.00107
0.143564	1.00099
0.153465	1.00092
0.163366	1.00085
0.173267	1.00078
0.183168	1.00071
0.193069	1.00064
0.20297	1.00058
0.212871	1.00051
0.222772	1.00044
0.232673	1.00037
0.242574	1.0003
0.252475	1.00024
0.262376	1.00018
0.272277	1.00011
0.282178	1.00006
0.292079	0.999998
0.30198	0.999942
0.311881	0.999888
0.321782	0.999834
0.331683	0.999782
0.341584	0.999731
0.351485	0.999682
0.361386	0.999634
0.371287	0.999588
0.381188	0.999542
0.391089	0.999497
0.40099	0.999454
0.410891	0.999413
0.420792	0.999374
0.430693	0.999336
0.440594	0.9993
0.450495	0.999266
0.460396	0.999234
0.470297	0.999205
0.480198	0.999177
0.490099	0.999151
0.5	0.999126
0.509901	0.999103
0.519802	0.999082
0.529703	0.999063
0.539604	0.999047
0.549505	0.999032
0.559406	0.99902
0.569307	0.999009
0.579208	0.999
0.589109	0.998992
0.59901	0.998987
0.608911	0.998984
0.618812	0.998984
0.628713	0.998987
0.638614	0.998992
0.648515	0.998999
0.658416	0.999007
0.668317	0.999016
0.678218	0.999027
0.688119	0.999041
0.69802	0.99906
0.707921	0.999082
0.717822	0.999107
0.727723	0.999136
0.737624	0.999169
0.747525	0.999204
0.757426	0.999243
0.767327	0.999284
0.777228	0.999329
0.787129	0.999376
0.79703	0.999428
0.806931	0.999486
0.816832	0.999548
0.826733	0.999615
0.836634	0.999687
0.846535	0.999765
0.856436	0.99985
0.866337	0.999941
0.876238	1.00004
0.886139	1.00014
0.89604	1.00026
0.905941	1.00038
0.915842	1.0005
0.925743	1.00064
0.935644	1.00079
0.945545	1.00095
0.955446	1.00112
0.965347	1.0013
0.975248	1.00148
0.985149	1.00165
0.99505	1.00177

## Sheet: 6h
Time	End at high friction velocity	End at low friction velocity
0	-1360.73	2583.83
1e-06	-1340.58	2536.88
2e-06	-1320.54	2490.71
3e-06	-1300.83	2445.75
4e-06	-1281.44	2401.94
5e-06	-1262.36	2359.26
6e-06	-1243.58	2317.65
7e-06	-1225.1	2277.09
8e-06	-1206.92	2237.52
9e-06	-1189.03	2198.93
1e-05	-1171.43	2161.27
1.1e-05	-1154.1	2124.51
1.2e-05	-1137.05	2088.63
1.3e-05	-1120.26	2053.6
1.4e-05	-1103.74	2019.38
1.5e-05	-1087.47	1985.95
1.6e-05	-1071.46	1953.28
1.7e-05	-1055.7	1921.36
1.8e-05	-1040.18	1890.16
1.9e-05	-1024.9	1859.65
2e-05	-1009.85	1829.82
2.1e-05	-995.036	1800.65
2.2e-05	-980.445	1772.11
2.3e-05	-966.075	1744.18
2.4e-05	-951.923	1716.86
2.5e-05	-937.984	1690.11
2.6e-05	-924.254	1663.94
2.7e-05	-910.729	1638.31
2.8e-05	-897.407	1613.21
2.9e-05	-884.282	1588.63
3e-05	-871.353	1564.56
3.1e-05	-858.614	1540.98
3.2e-05	-846.062	1517.87
3.3e-05	-833.695	1495.24
3.4e-05	-821.509	1473.05
3.5e-05	-809.5	1451.3
3.6e-05	-797.667	1429.99
3.7e-05	-786.004	1409.09
3.8e-05	-774.511	1388.59
3.9e-05	-763.183	1368.5
4e-05	-752.018	1348.79
4.1e-05	-741.013	1329.46
4.2e-05	-730.165	1310.5
4.3e-05	-719.472	1291.9
4.4e-05	-708.93	1273.64
4.5e-05	-698.539	1255.73
4.6e-05	-688.294	1238.16
4.7e-05	-678.193	1220.9
4.8e-05	-668.235	1203.97
4.9e-05	-658.416	1187.35
5e-05	-648.735	1171.03
5.1e-05	-639.189	1155
5.2e-05	-629.775	1139.27
5.3e-05	-620.493	1123.82
5.4e-05	-611.339	1108.64
5.5e-05	-602.311	1093.74
5.6e-05	-593.408	1079.1
5.7e-05	-584.628	1064.71
5.8e-05	-575.968	1050.58
5.9e-05	-567.426	1036.7
6e-05	-559.001	1023.06
6.1e-05	-550.691	1009.65
6.2e-05	-542.494	996.48
6.3e-05	-534.409	983.534
6.4e-05	-526.432	970.808
6.5e-05	-518.564	958.3
6.6e-05	-510.802	946.004
6.7e-05	-503.144	933.916
6.8e-05	-495.589	922.032
6.9e-05	-488.135	910.347
7e-05	-480.781	898.858
7.1e-05	-473.525	887.56
7.2e-05	-466.366	876.45
7.3e-05	-459.302	865.523
7.4e-05	-452.332	854.777
7.5e-05	-445.454	844.207
7.6e-05	-438.667	833.81
7.7e-05	-431.97	823.583
7.8e-05	-425.361	813.522
7.9e-05	-418.839	803.624
8e-05	-412.402	793.886
8.1e-05	-406.05	784.304
8.2e-05	-399.781	774.877
8.3e-05	-393.594	765.6
8.4e-05	-387.487	756.471
8.5e-05	-381.46	747.488
8.6e-05	-375.512	738.647
8.7e-05	-369.64	729.946
8.8e-05	-363.845	721.381
8.9e-05	-358.124	712.952
9e-05	-352.477	704.654
9.1e-05	-346.903	696.487
9.2e-05	-341.401	688.446
9.3e-05	-335.969	680.531
9.4e-05	-330.608	672.738
9.5e-05	-325.314	665.066
9.6e-05	-320.089	657.512
9.7e-05	-314.93	650.075
9.8e-05	-309.837	642.752
9.9e-05	-304.809	635.54
0.0001	-299.845	628.439
0.000101	-294.943	621.446
0.000102	-290.104	614.56
0.000103	-285.326	607.778
0.000104	-280.609	601.098
0.000105	-275.951	594.52
0.000106	-271.352	588.04
0.000107	-266.81	581.658
0.000108	-262.326	575.371
0.000109	-257.898	569.179
0.00011	-253.525	563.079
0.000111	-249.207	557.07
0.000112	-244.944	551.151
0.000113	-240.733	545.319
0.000114	-236.575	539.574
0.000115	-232.468	533.914
0.000116	-228.413	528.337
0.000117	-224.408	522.843
0.000118	-220.452	517.429
0.000119	-216.546	512.094
0.00012	-212.687	506.838
0.000121	-208.877	501.659
0.000122	-205.113	496.555
0.000123	-201.396	491.526
0.000124	-197.724	486.57
0.000125	-194.098	481.686
0.000126	-190.516	476.873
0.000127	-186.978	472.129
0.000128	-183.483	467.454
0.000129	-180.031	462.847
0.00013	-176.621	458.306
0.000131	-173.252	453.83
0.000132	-169.924	449.419
0.000133	-166.637	445.07
0.000134	-163.39	440.785
0.000135	-160.182	436.56
0.000136	-157.013	432.396
0.000137	-153.882	428.291
0.000138	-150.789	424.245
0.000139	-147.733	420.256
0.00014	-144.714	416.324
0.000141	-141.732	412.448
0.000142	-138.785	408.627
0.000143	-135.873	404.86
0.000144	-132.996	401.146
0.000145	-130.154	397.485
0.000146	-127.346	393.875
0.000147	-124.571	390.316
0.000148	-121.829	386.808
0.000149	-119.12	383.348
0.00015	-116.443	379.937
0.000151	-113.797	376.574
0.000152	-111.183	373.259
0.000153	-108.6	369.989
0.000154	-106.047	366.766
0.000155	-103.525	363.587
0.000156	-101.032	360.453
0.000157	-98.5684	357.362
0.000158	-96.1338	354.315
0.000159	-93.7277	351.31
0.00016	-91.3498	348.347
0.000161	-88.9997	345.425
0.000162	-86.6771	342.543
0.000163	-84.3815	339.702
0.000164	-82.1126	336.9
0.000165	-79.8701	334.137
0.000166	-77.6536	331.412
0.000167	-75.4628	328.725
0.000168	-73.2974	326.075
0.000169	-71.1569	323.461
0.00017	-69.0412	320.884
0.000171	-66.9498	318.342
0.000172	-64.8825	315.835
0.000173	-62.8389	313.363
0.000174	-60.8188	310.925
0.000175	-58.8217	308.521
0.000176	-56.8475	306.149
0.000177	-54.8959	303.81
0.000178	-52.9664	301.504
0.000179	-51.0589	299.229
0.00018	-49.1731	296.985
0.000181	-47.3087	294.772
0.000182	-45.4653	292.589
0.000183	-43.6428	290.437
0.000184	-41.8409	288.314
0.000185	-40.0592	286.22
0.000186	-38.2976	284.154
0.000187	-36.5558	282.117
0.000188	-34.8335	280.108
0.000189	-33.1305	278.127
0.00019	-31.4464	276.172
0.000191	-29.7812	274.244
0.000192	-28.1345	272.343
0.000193	-26.5061	270.467
0.000194	-24.8957	268.618
0.000195	-23.3032	266.793
0.000196	-21.7283	264.994
0.000197	-20.1708	263.219
0.000198	-18.6304	261.468
0.000199	-17.1069	259.742
0.0002	-15.6002	258.039
0.000201	-14.11	256.359
0.000202	-12.636	254.702
0.000203	-11.1782	253.068
0.000204	-9.73617	251.456
0.000205	-8.30986	249.866
0.000206	-6.89902	248.298
0.000207	-5.50346	246.752
0.000208	-4.12298	245.226
0.000209	-2.75739	243.722
0.00021	-1.40649	242.238
0.000211	-0.070116	240.774
0.000212	1.25193	239.33
0.000213	2.55984	237.907
0.000214	3.85378	236.502
0.000215	5.13393	235.117
0.000216	6.40047	233.751
0.000217	7.65356	232.404
0.000218	8.89339	231.075
0.000219	10.1201	229.764
0.00022	11.3339	228.472
0.000221	12.5349	227.197
0.000222	13.7233	225.939
0.000223	14.8993	224.699
0.000224	16.0629	223.476
0.000225	17.2145	222.27
0.000226	18.354	221.081
0.000227	19.4817	219.908
0.000228	20.5977	218.751
0.000229	21.7022	217.61
0.00023	22.7953	216.484
0.000231	23.8772	215.375
0.000232	24.9479	214.281
0.000233	26.0077	213.201
0.000234	27.0566	212.137
0.000235	28.0949	211.088
0.000236	29.1226	210.053
0.000237	30.1399	209.033
0.000238	31.1468	208.027
0.000239	32.1437	207.034
0.00024	33.1304	206.056
0.000241	34.1073	205.091
0.000242	35.0744	204.14
0.000243	36.0318	203.202
0.000244	36.9797	202.277
0.000245	37.9181	201.366
0.000246	38.8472	200.467
0.000247	39.7672	199.58
0.000248	40.6781	198.706
0.000249	41.58	197.845
0.00025	42.473	196.996
0.000251	43.3574	196.158
0.000252	44.2331	195.333
0.000253	45.1002	194.519
0.000254	45.959	193.717
0.000255	46.8094	192.926
0.000256	47.6517	192.146
0.000257	48.4858	191.378
0.000258	49.3119	190.62
0.000259	50.1301	189.874
0.00026	50.9405	189.138
0.000261	51.7432	188.413
0.000262	52.5383	187.698
0.000263	53.3259	186.993
0.000264	54.106	186.299
0.000265	54.8788	185.615
0.000266	55.6444	184.94
0.000267	56.4028	184.276
0.000268	57.1541	183.621
0.000269	57.8985	182.976
0.00027	58.6359	182.34
0.000271	59.3666	181.714
0.000272	60.0905	181.096
0.000273	60.8078	180.488
0.000274	61.5186	179.889
0.000275	62.2228	179.299
0.000276	62.9207	178.717
0.000277	63.6123	178.144
0.000278	64.2976	177.58
0.000279	64.9767	177.024
0.00028	65.6498	176.477
0.000281	66.3169	175.938
0.000282	66.978	175.407
0.000283	67.6332	174.884
0.000284	68.2827	174.369
0.000285	68.9264	173.861
0.000286	69.5645	173.362
0.000287	70.197	172.87
0.000288	70.824	172.386
0.000289	71.4456	171.909
0.00029	72.0618	171.44
0.000291	72.6726	170.978
0.000292	73.2782	170.523
0.000293	73.8787	170.075
0.000294	74.474	169.635
0.000295	75.0643	169.201
0.000296	75.6495	168.774
0.000297	76.2299	168.354
0.000298	76.8053	167.941
0.000299	77.376	167.534
0.0003	77.9419	167.134
0.000301	78.5031	166.74
0.000302	79.0597	166.353
0.000303	79.6116	165.972
0.000304	80.1591	165.597
0.000305	80.7021	165.228
0.000306	81.2407	164.866
0.000307	81.7749	164.51
0.000308	82.3048	164.159
0.000309	82.8305	163.814
0.00031	83.3519	163.476
0.000311	83.8692	163.143
0.000312	84.3824	162.815
0.000313	84.8916	162.493
0.000314	85.3967	162.177
0.000315	85.8979	161.866
0.000316	86.3952	161.561
0.000317	86.8886	161.261
0.000318	87.3783	160.966
0.000319	87.8641	160.677
0.00032	88.3463	160.393
0.000321	88.8247	160.113
0.000322	89.2996	159.839
0.000323	89.7709	159.57
0.000324	90.2386	159.306
0.000325	90.7028	159.046
0.000326	91.1636	158.792
0.000327	91.6209	158.542
0.000328	92.0749	158.297
0.000329	92.5256	158.056
0.00033	92.973	157.821
0.000331	93.4171	157.589
0.000332	93.858	157.362
0.000333	94.2958	157.14
0.000334	94.7304	156.922
0.000335	95.1619	156.708
0.000336	95.5904	156.499
0.000337	96.0159	156.294
0.000338	96.4383	156.093
0.000339	96.8579	155.896
0.00034	97.2745	155.704
0.000341	97.6882	155.515
0.000342	98.0991	155.33
0.000343	98.5073	155.15
0.000344	98.9126	154.973
0.000345	99.3152	154.8
0.000346	99.7151	154.631
0.000347	100.112	154.465
0.000348	100.507	154.304
0.000349	100.899	154.146
0.00035	101.288	153.992
0.000351	101.675	153.841
0.000352	102.06	153.694
0.000353	102.441	153.551
0.000354	102.821	153.411
0.000355	103.198	153.274
0.000356	103.572	153.141
0.000357	103.945	153.011
0.000358	104.315	152.885
0.000359	104.682	152.762
0.00036	105.048	152.642
0.000361	105.411	152.525
0.000362	105.772	152.412
0.000363	106.13	152.302
0.000364	106.487	152.194
0.000365	106.841	152.09
0.000366	107.193	151.989
0.000367	107.544	151.891
0.000368	107.892	151.796
0.000369	108.238	151.704
0.00037	108.582	151.615
0.000371	108.924	151.529
0.000372	109.264	151.446
0.000373	109.602	151.365
0.000374	109.938	151.287
0.000375	110.273	151.212
0.000376	110.605	151.14
0.000377	110.936	151.07
0.000378	111.265	151.004
0.000379	111.592	150.939
0.00038	111.917	150.878
0.000381	112.24	150.819
0.000382	112.562	150.762
0.000383	112.882	150.708
0.000384	113.2	150.657
0.000385	113.517	150.608
0.000386	113.832	150.561
0.000387	114.145	150.517
0.000388	114.457	150.476
0.000389	114.767	150.436
0.00039	115.076	150.399
0.000391	115.383	150.365
0.000392	115.688	150.332
0.000393	115.992	150.302
0.000394	116.295	150.274
0.000395	116.596	150.249
0.000396	116.895	150.225
0.000397	117.194	150.204
0.000398	117.49	150.185
0.000399	117.786	150.168
0.0004	118.079	150.153
0.000401	118.372	150.14
0.000402	118.663	150.13
0.000403	118.953	150.121
0.000404	119.242	150.114
0.000405	119.529	150.11
0.000406	119.815	150.107
0.000407	120.099	150.107
0.000408	120.383	150.108
0.000409	120.665	150.111
0.00041	120.946	150.116
0.000411	121.226	150.123
0.000412	121.504	150.132
0.000413	121.781	150.142
0.000414	122.058	150.155
0.000415	122.333	150.169
0.000416	122.607	150.185
0.000417	122.879	150.203
0.000418	123.151	150.222
0.000419	123.422	150.244
0.00042	123.691	150.266
0.000421	123.96	150.291
0.000422	124.227	150.317
0.000423	124.493	150.345
0.000424	124.759	150.375
0.000425	125.023	150.406
0.000426	125.286	150.439
0.000427	125.549	150.473
0.000428	125.81	150.509
0.000429	126.07	150.547
0.00043	126.33	150.586
0.000431	126.588	150.627
0.000432	126.846	150.669
0.000433	127.102	150.712
0.000434	127.358	150.758
0.000435	127.613	150.804
0.000436	127.867	150.852
0.000437	128.12	150.902
0.000438	128.372	150.952
0.000439	128.624	151.005
0.00044	128.874	151.058
0.000441	129.124	151.113
0.000442	129.373	151.17
0.000443	129.621	151.228
0.000444	129.869	151.287
0.000445	130.115	151.347
0.000446	130.361	151.409
0.000447	130.606	151.472
0.000448	130.85	151.536
0.000449	131.094	151.602
0.00045	131.337	151.668
0.000451	131.579	151.737
0.000452	131.82	151.806
0.000453	132.061	151.876
0.000454	132.301	151.948
0.000455	132.54	152.021
0.000456	132.779	152.095
0.000457	133.017	152.17
0.000458	133.254	152.247
0.000459	133.491	152.325
0.00046	133.727	152.403
0.000461	133.962	152.483
0.000462	134.197	152.564
0.000463	134.431	152.646
0.000464	134.665	152.729
0.000465	134.898	152.814
0.000466	135.13	152.899
0.000467	135.362	152.986
0.000468	135.593	153.073
0.000469	135.824	153.162
0.00047	136.054	153.251
0.000471	136.283	153.342
0.000472	136.512	153.433
0.000473	136.741	153.526
0.000474	136.969	153.62
0.000475	137.196	153.714
0.000476	137.423	153.81
0.000477	137.65	153.906
0.000478	137.875	154.004
0.000479	138.101	154.102
0.00048	138.326	154.202
0.000481	138.55	154.302
0.000482	138.774	154.403
0.000483	138.998	154.505
0.000484	139.221	154.608
0.000485	139.443	154.712
0.000486	139.665	154.817
0.000487	139.887	154.923
0.000488	140.108	155.03
0.000489	140.329	155.137
0.00049	140.55	155.245
0.000491	140.77	155.355
0.000492	140.989	155.465
0.000493	141.209	155.576
0.000494	141.427	155.687
0.000495	141.646	155.8
0.000496	141.864	155.913
0.000497	142.082	156.027
0.000498	142.299	156.142
0.000499	142.516	156.258
0.0005	142.732	156.374
0.000501	142.948	156.492
0.000502	143.164	156.61
0.000503	143.38	156.728
0.000504	143.595	156.848
0.000505	143.81	156.968
0.000506	144.024	157.089
0.000507	144.239	157.211
0.000508	144.452	157.334
0.000509	144.666	157.457
0.00051	144.879	157.581
0.000511	145.092	157.705
0.000512	145.305	157.831
0.000513	145.517	157.957
0.000514	145.729	158.083
0.000515	145.941	158.211
0.000516	146.152	158.339
0.000517	146.364	158.468
0.000518	146.574	158.597
0.000519	146.785	158.727
0.00052	146.996	158.858
0.000521	147.206	158.989
0.000522	147.416	159.122
0.000523	147.625	159.254
0.000524	147.835	159.388
0.000525	148.044	159.521
0.000526	148.253	159.656
0.000527	148.461	159.791
0.000528	148.67	159.927
0.000529	148.878	160.063
0.00053	149.086	160.201
0.000531	149.294	160.338
0.000532	149.501	160.476
0.000533	149.709	160.615
0.000534	149.916	160.754
0.000535	150.123	160.894
0.000536	150.329	161.035
0.000537	150.536	161.176
0.000538	150.742	161.318
0.000539	150.948	161.46
0.00054	151.154	161.603
0.000541	151.36	161.746
0.000542	151.566	161.89
0.000543	151.771	162.034
0.000544	151.977	162.179
0.000545	152.182	162.325
0.000546	152.387	162.471
0.000547	152.591	162.617
0.000548	152.796	162.764
0.000549	153	162.912
0.00055	153.205	163.06
0.000551	153.409	163.208
0.000552	153.613	163.357
0.000553	153.817	163.507
0.000554	154.021	163.657
0.000555	154.224	163.808
0.000556	154.428	163.959
0.000557	154.631	164.11
0.000558	154.834	164.262
0.000559	155.037	164.415
0.00056	155.24	164.568
0.000561	155.443	164.721
0.000562	155.646	164.875
0.000563	155.848	165.029
0.000564	156.051	165.184
0.000565	156.253	165.339
0.000566	156.455	165.495
0.000567	156.658	165.651
0.000568	156.86	165.808
0.000569	157.062	165.965
0.00057	157.263	166.122
0.000571	157.465	166.28
0.000572	157.667	166.439
0.000573	157.869	166.598
0.000574	158.07	166.757
0.000575	158.271	166.916
0.000576	158.473	167.076
0.000577	158.674	167.237
0.000578	158.875	167.398
0.000579	159.076	167.559
0.00058	159.277	167.721
0.000581	159.478	167.883
0.000582	159.679	168.045
0.000583	159.88	168.208
0.000584	160.081	168.372
0.000585	160.282	168.535
0.000586	160.482	168.699
0.000587	160.683	168.864
0.000588	160.883	169.029
0.000589	161.084	169.194
0.00059	161.284	169.359
0.000591	161.485	169.525
0.000592	161.685	169.692
0.000593	161.885	169.858
0.000594	162.086	170.025
0.000595	162.286	170.193
0.000596	162.486	170.361
0.000597	162.686	170.529
0.000598	162.886	170.697
0.000599	163.086	170.866
0.0006	163.286	171.036
0.000601	163.486	171.205
0.000602	163.686	171.375
0.000603	163.886	171.545
0.000604	164.086	171.716
0.000605	164.286	171.887
0.000606	164.486	172.058
0.000607	164.685	172.23
0.000608	164.885	172.402
0.000609	165.085	172.574
0.00061	165.285	172.747
0.000611	165.485	172.92
0.000612	165.684	173.093
0.000613	165.884	173.267
0.000614	166.084	173.441
0.000615	166.283	173.615
0.000616	166.483	173.79
0.000617	166.683	173.965
0.000618	166.882	174.14
0.000619	167.082	174.315
0.00062	167.282	174.491
0.000621	167.482	174.667
0.000622	167.681	174.844
0.000623	167.881	175.021
0.000624	168.081	175.198
0.000625	168.28	175.375
0.000626	168.48	175.553
0.000627	168.68	175.731
0.000628	168.879	175.909
0.000629	169.079	176.087
0.00063	169.279	176.266
0.000631	169.479	176.445
0.000632	169.678	176.625
0.000633	169.878	176.805
0.000634	170.078	176.985
0.000635	170.278	177.165
0.000636	170.478	177.345
0.000637	170.677	177.526
0.000638	170.877	177.707
0.000639	171.077	177.889
0.00064	171.277	178.07
0.000641	171.477	178.252
0.000642	171.677	178.435
0.000643	171.877	178.617
0.000644	172.077	178.8
0.000645	172.277	178.983
0.000646	172.477	179.166
0.000647	172.677	179.35
0.000648	172.877	179.534
0.000649	173.078	179.718
0.00065	173.278	179.902
0.000651	173.478	180.087
0.000652	173.678	180.271
0.000653	173.879	180.456
0.000654	174.079	180.642
0.000655	174.279	180.827
0.000656	174.48	181.013
0.000657	174.68	181.199
0.000658	174.881	181.386
0.000659	175.081	181.572
0.00066	175.282	181.759
0.000661	175.482	181.946
0.000662	175.683	182.134
0.000663	175.884	182.321
0.000664	176.085	182.509
0.000665	176.285	182.697
0.000666	176.486	182.885
0.000667	176.687	183.074
0.000668	176.888	183.263
0.000669	177.089	183.452
0.00067	177.29	183.641
0.000671	177.491	183.831
0.000672	177.692	184.02
0.000673	177.894	184.21
0.000674	178.095	184.4
0.000675	178.296	184.591
0.000676	178.498	184.781
0.000677	178.699	184.972
0.000678	178.9	185.163
0.000679	179.102	185.355
0.00068	179.304	185.546
0.000681	179.505	185.738
0.000682	179.707	185.93
0.000683	179.909	186.122
0.000684	180.111	186.314
0.000685	180.312	186.507
0.000686	180.514	186.7
0.000687	180.716	186.893
0.000688	180.918	187.086
0.000689	181.121	187.28
0.00069	181.323	187.473
0.000691	181.525	187.667
0.000692	181.727	187.861
0.000693	181.93	188.056
0.000694	182.132	188.25
0.000695	182.335	188.445
0.000696	182.537	188.64
0.000697	182.74	188.835
0.000698	182.943	189.03
0.000699	183.145	189.226
0.0007	183.348	189.422
0.000701	183.551	189.618
0.000702	183.754	189.814
0.000703	183.957	190.01
0.000704	184.16	190.207
0.000705	184.364	190.404
0.000706	184.567	190.601
0.000707	184.77	190.798
0.000708	184.974	190.995
0.000709	185.177	191.193
0.00071	185.381	191.39
0.000711	185.584	191.588
0.000712	185.788	191.786
0.000713	185.992	191.985
0.000714	186.196	192.183
0.000715	186.4	192.382
0.000716	186.604	192.581
0.000717	186.808	192.78
0.000718	187.012	192.979
0.000719	187.216	193.178
0.00072	187.421	193.378
0.000721	187.625	193.578
0.000722	187.83	193.778
0.000723	188.034	193.978
0.000724	188.239	194.178
0.000725	188.443	194.379
0.000726	188.648	194.58
0.000727	188.853	194.781
0.000728	189.058	194.982
0.000729	189.263	195.183
0.00073	189.468	195.384
0.000731	189.673	195.586
0.000732	189.879	195.788
0.000733	190.084	195.99
0.000734	190.29	196.192
0.000735	190.495	196.394
0.000736	190.701	196.597
0.000737	190.906	196.799
0.000738	191.112	197.002
0.000739	191.318	197.205
0.00074	191.524	197.408
0.000741	191.73	197.612
0.000742	191.936	197.815
0.000743	192.142	198.019
0.000744	192.349	198.223
0.000745	192.555	198.427
0.000746	192.761	198.631
0.000747	192.968	198.836
0.000748	193.175	199.04
0.000749	193.381	199.245
0.00075	193.588	199.45
0.000751	193.795	199.655
0.000752	194.002	199.86
0.000753	194.209	200.065
0.000754	194.416	200.271
0.000755	194.623	200.476
0.000756	194.831	200.682
0.000757	195.038	200.888
0.000758	195.246	201.094
0.000759	195.453	201.301
0.00076	195.661	201.507
0.000761	195.868	201.714
0.000762	196.076	201.921
0.000763	196.284	202.128
0.000764	196.492	202.335
0.000765	196.7	202.542
0.000766	196.909	202.749
0.000767	197.117	202.957
0.000768	197.325	203.165
0.000769	197.534	203.373
0.00077	197.742	203.581
0.000771	197.951	203.789
0.000772	198.16	203.997
0.000773	198.368	204.206
0.000774	198.577	204.414
0.000775	198.786	204.623
0.000776	198.995	204.832
0.000777	199.205	205.041
0.000778	199.414	205.251
0.000779	199.623	205.46
0.00078	199.833	205.669
0.000781	200.042	205.879
0.000782	200.252	206.089
0.000783	200.461	206.299
0.000784	200.671	206.509
0.000785	200.881	206.719
0.000786	201.091	206.93
0.000787	201.301	207.14
0.000788	201.511	207.351
0.000789	201.722	207.562
0.00079	201.932	207.773
0.000791	202.142	207.984
0.000792	202.353	208.195
0.000793	202.564	208.407
0.000794	202.774	208.618
0.000795	202.985	208.83
0.000796	203.196	209.042
0.000797	203.407	209.254
0.000798	203.618	209.466
0.000799	203.829	209.678
0.0008	204.041	209.891
0.000801	204.252	210.103
0.000802	204.463	210.316
0.000803	204.675	210.529
0.000804	204.887	210.742
0.000805	205.098	210.955
0.000806	205.31	211.168
0.000807	205.522	211.382
0.000808	205.734	211.595
0.000809	205.946	211.809
0.00081	206.158	212.022
0.000811	206.37	212.236
0.000812	206.583	212.45
0.000813	206.795	212.665
0.000814	207.008	212.879
0.000815	207.22	213.093
0.000816	207.433	213.308
0.000817	207.646	213.523
0.000818	207.859	213.737
0.000819	208.072	213.952
0.00082	208.285	214.167
0.000821	208.498	214.383
0.000822	208.711	214.598
0.000823	208.925	214.814
0.000824	209.138	215.029
0.000825	209.352	215.245
0.000826	209.566	215.461
0.000827	209.779	215.677
0.000828	209.993	215.893
0.000829	210.207	216.109
0.00083	210.421	216.325
0.000831	210.635	216.542
0.000832	210.849	216.758
0.000833	211.064	216.975
0.000834	211.278	217.192
0.000835	211.492	217.409
0.000836	211.707	217.626
0.000837	211.922	217.843
0.000838	212.136	218.061
0.000839	212.351	218.278
0.00084	212.566	218.496
0.000841	212.781	218.714
0.000842	212.996	218.931
0.000843	213.211	219.149
0.000844	213.427	219.367
0.000845	213.642	219.586
0.000846	213.857	219.804
0.000847	214.073	220.022
0.000848	214.289	220.241
0.000849	214.504	220.46
0.00085	214.72	220.678
0.000851	214.936	220.897
0.000852	215.152	221.116
0.000853	215.368	221.335
0.000854	215.584	221.555
0.000855	215.801	221.774
0.000856	216.017	221.994
0.000857	216.233	222.213
0.000858	216.45	222.433
0.000859	216.667	222.653
0.00086	216.883	222.873
0.000861	217.1	223.093
0.000862	217.317	223.313
0.000863	217.534	223.533
0.000864	217.751	223.753
0.000865	217.968	223.974
0.000866	218.185	224.195
0.000867	218.403	224.415
0.000868	218.62	224.636
0.000869	218.838	224.857
0.00087	219.055	225.078
0.000871	219.273	225.299
0.000872	219.491	225.521
0.000873	219.708	225.742
0.000874	219.926	225.963
0.000875	220.144	226.185
0.000876	220.363	226.407
0.000877	220.581	226.629
0.000878	220.799	226.851
0.000879	221.017	227.073
0.00088	221.236	227.295
0.000881	221.454	227.517
0.000882	221.673	227.739
0.000883	221.892	227.962
0.000884	222.111	228.184
0.000885	222.329	228.407
0.000886	222.548	228.63
0.000887	222.767	228.853
0.000888	222.987	229.076
0.000889	223.206	229.299
0.00089	223.425	229.522
0.000891	223.645	229.745
0.000892	223.864	229.968
0.000893	224.084	230.192
0.000894	224.303	230.416
0.000895	224.523	230.639
0.000896	224.743	230.863
0.000897	224.963	231.087
0.000898	225.183	231.311
0.000899	225.403	231.535
0.0009	225.623	231.759
0.000901	225.843	231.983
0.000902	226.063	232.208
0.000903	226.284	232.432
0.000904	226.504	232.657
0.000905	226.725	232.882
0.000906	226.945	233.106
0.000907	227.166	233.331
0.000908	227.387	233.556
0.000909	227.608	233.781
0.00091	227.829	234.006
0.000911	228.05	234.232
0.000912	228.271	234.457
0.000913	228.492	234.682
0.000914	228.713	234.908
0.000915	228.935	235.134
0.000916	229.156	235.359
0.000917	229.378	235.585
0.000918	229.599	235.811
0.000919	229.821	236.037
0.00092	230.043	236.263
0.000921	230.265	236.489
0.000922	230.487	236.716
0.000923	230.709	236.942
0.000924	230.931	237.168
0.000925	231.153	237.395
0.000926	231.375	237.622
0.000927	231.597	237.848
0.000928	231.82	238.075
0.000929	232.042	238.302
0.00093	232.265	238.529
0.000931	232.487	238.756
0.000932	232.71	238.983
0.000933	232.933	239.21
0.000934	233.156	239.438
0.000935	233.379	239.665
0.000936	233.602	239.893
0.000937	233.825	240.12
0.000938	234.048	240.348
0.000939	234.271	240.576
0.00094	234.494	240.804
0.000941	234.718	241.032
0.000942	234.941	241.26
0.000943	235.165	241.488
0.000944	235.388	241.716
0.000945	235.612	241.944
0.000946	235.836	242.172
0.000947	236.059	242.401
0.000948	236.283	242.629
0.000949	236.507	242.858
0.00095	236.731	243.087
0.000951	236.955	243.315
0.000952	237.18	243.544
0.000953	237.404	243.773
0.000954	237.628	244.002
0.000955	237.853	244.231
0.000956	238.077	244.46
0.000957	238.302	244.69
0.000958	238.526	244.919
0.000959	238.751	245.148
0.00096	238.976	245.378
0.000961	239.2	245.607
0.000962	239.425	245.837
0.000963	239.65	246.067
0.000964	239.875	246.296
0.000965	240.1	246.526
0.000966	240.326	246.756
0.000967	240.551	246.986
0.000968	240.776	247.216
0.000969	241.001	247.446
0.00097	241.227	247.677
0.000971	241.452	247.907
0.000972	241.678	248.137
0.000973	241.904	248.368
0.000974	242.129	248.598
0.000975	242.355	248.829
0.000976	242.581	249.06
0.000977	242.807	249.29
0.000978	243.033	249.521
0.000979	243.259	249.752
0.00098	243.485	249.983
0.000981	243.711	250.214
0.000982	243.937	250.445
0.000983	244.163	250.676
0.000984	244.39	250.907
0.000985	244.616	251.139
0.000986	244.843	251.37
0.000987	245.069	251.601
0.000988	245.296	251.833
0.000989	245.522	252.065
0.00099	245.749	252.296
0.000991	245.976	252.528
0.000992	246.203	252.76
0.000993	246.43	252.991
0.000994	246.657	253.223
0.000995	246.884	253.455
0.000996	247.111	253.687
0.000997	247.338	253.919
0.000998	247.565	254.152
0.000999	247.792	254.384
0.001	248.02	254.616
0.001001	248.247	254.848
0.001002	248.474	255.081
0.001003	248.702	255.313
0.001004	248.93	255.546
0.001005	249.157	255.778
0.001006	249.385	256.011
0.001007	249.613	256.244
0.001008	249.84	256.476
0.001009	250.068	256.709
0.00101	250.296	256.942
0.001011	250.524	257.175
0.001012	250.752	257.408
0.001013	250.98	257.641
0.001014	251.208	257.874
0.001015	251.436	258.107
0.001016	251.665	258.341
0.001017	251.893	258.574
0.001018	252.121	258.807
0.001019	252.35	259.041
0.00102	252.578	259.274
0.001021	252.807	259.508
0.001022	253.035	259.741
0.001023	253.264	259.975
0.001024	253.492	260.208
0.001025	253.721	260.442
0.001026	253.95	260.676
0.001027	254.179	260.91
0.001028	254.407	261.144
0.001029	254.636	261.378
0.00103	254.865	261.612
0.001031	255.094	261.846
0.001032	255.323	262.08
0.001033	255.552	262.314
0.001034	255.782	262.548
0.001035	256.011	262.782
0.001036	256.24	263.017
0.001037	256.469	263.251
0.001038	256.699	263.485
0.001039	256.928	263.72
0.00104	257.157	263.954
0.001041	257.387	264.189
0.001042	257.616	264.423
0.001043	257.846	264.658
0.001044	258.076	264.893
0.001045	258.305	265.127
0.001046	258.535	265.362
0.001047	258.765	265.597
0.001048	258.995	265.832
0.001049	259.224	266.067
0.00105	259.454	266.302
0.001051	259.684	266.537
0.001052	259.914	266.772
0.001053	260.144	267.007
0.001054	260.374	267.242
0.001055	260.604	267.477
0.001056	260.834	267.712
0.001057	261.065	267.947
0.001058	261.295	268.183
0.001059	261.525	268.418
0.00106	261.755	268.653
0.001061	261.986	268.889
0.001062	262.216	269.124
0.001063	262.447	269.36
0.001064	262.677	269.595
0.001065	262.907	269.831
0.001066	263.138	270.066
0.001067	263.369	270.302
0.001068	263.599	270.537
0.001069	263.83	270.773
0.00107	264.061	271.009
0.001071	264.291	271.245
0.001072	264.522	271.48
0.001073	264.753	271.716
0.001074	264.984	271.952
0.001075	265.214	272.188
0.001076	265.445	272.424
0.001077	265.676	272.66
0.001078	265.907	272.896
0.001079	266.138	273.132
0.00108	266.369	273.368
0.001081	266.6	273.604
0.001082	266.831	273.84
0.001083	267.062	274.076
0.001084	267.294	274.313
0.001085	267.525	274.549
0.001086	267.756	274.785
0.001087	267.987	275.021
0.001088	268.219	275.258
0.001089	268.45	275.494
0.00109	268.681	275.73
0.001091	268.913	275.967
0.001092	269.144	276.203
0.001093	269.375	276.44
0.001094	269.607	276.676
0.001095	269.838	276.913
0.001096	270.07	277.149
0.001097	270.301	277.386
0.001098	270.533	277.622
0.001099	270.764	277.859
0.0011	270.996	278.095
0.001101	271.228	278.332
0.001102	271.459	278.569
0.001103	271.691	278.805
0.001104	271.923	279.042
0.001105	272.154	279.279
0.001106	272.386	279.516
0.001107	272.618	279.752
0.001108	272.85	279.989
0.001109	273.082	280.226
0.00111	273.314	280.463
0.001111	273.545	280.7
0.001112	273.777	280.936
0.001113	274.009	281.173
0.001114	274.241	281.41
0.001115	274.473	281.647
0.001116	274.705	281.884
0.001117	274.937	282.121
0.001118	275.169	282.358
0.001119	275.401	282.595
0.00112	275.633	282.832
0.001121	275.865	283.069
0.001122	276.097	283.306
0.001123	276.329	283.543
0.001124	276.561	283.78
0.001125	276.794	284.017
0.001126	277.026	284.254
0.001127	277.258	284.491
0.001128	277.49	284.728
0.001129	277.722	284.966
0.00113	277.954	285.203
0.001131	278.187	285.44
0.001132	278.419	285.677
0.001133	278.651	285.914
0.001134	278.883	286.151
0.001135	279.116	286.389
0.001136	279.348	286.626
0.001137	279.58	286.863
0.001138	279.813	287.1
0.001139	280.045	287.337
0.00114	280.277	287.574
0.001141	280.51	287.812
0.001142	280.742	288.049
0.001143	280.974	288.286
0.001144	281.207	288.523
0.001145	281.439	288.761
0.001146	281.671	288.998
0.001147	281.904	289.235
0.001148	282.136	289.472
0.001149	282.369	289.71
0.00115	282.601	289.947
0.001151	282.833	290.184
0.001152	283.066	290.421
0.001153	283.298	290.659
0.001154	283.531	290.896
0.001155	283.763	291.133
0.001156	283.996	291.37
0.001157	284.228	291.608
0.001158	284.46	291.845
0.001159	284.693	292.082
0.00116	284.925	292.319
0.001161	285.158	292.557
0.001162	285.39	292.794
0.001163	285.623	293.031
0.001164	285.855	293.268
0.001165	286.088	293.505
0.001166	286.32	293.743
0.001167	286.553	293.98
0.001168	286.785	294.217
0.001169	287.018	294.454
0.00117	287.25	294.692
0.001171	287.482	294.929
0.001172	287.715	295.166
0.001173	287.947	295.403
0.001174	288.18	295.64
0.001175	288.412	295.877
0.001176	288.645	296.115
0.001177	288.877	296.352
0.001178	289.109	296.589
0.001179	289.342	296.826
0.00118	289.574	297.063
0.001181	289.807	297.3
0.001182	290.039	297.537
0.001183	290.272	297.774
0.001184	290.504	298.011
0.001185	290.736	298.248
0.001186	290.969	298.485
0.001187	291.201	298.722
0.001188	291.433	298.959
0.001189	291.666	299.196
0.00119	291.898	299.433
0.001191	292.13	299.67
0.001192	292.363	299.907
0.001193	292.595	300.144
0.001194	292.827	300.381
0.001195	293.06	300.618
0.001196	293.292	300.855
0.001197	293.524	301.091
0.001198	293.756	301.328
0.001199	293.989	301.565
0.0012	294.221	301.802
0.001201	294.453	302.039
0.001202	294.685	302.275
0.001203	294.917	302.512
0.001204	295.149	302.749
0.001205	295.382	302.985
0.001206	295.614	303.222
0.001207	295.846	303.459
0.001208	296.078	303.695
0.001209	296.31	303.932
0.00121	296.542	304.168
0.001211	296.774	304.405
0.001212	297.006	304.641
0.001213	297.238	304.878
0.001214	297.47	305.114
0.001215	297.702	305.351
0.001216	297.934	305.587
0.001217	298.166	305.823
0.001218	298.398	306.06
0.001219	298.63	306.296
0.00122	298.861	306.532
0.001221	299.093	306.768
0.001222	299.325	307.005
0.001223	299.557	307.241
0.001224	299.788	307.477
0.001225	300.02	307.713
0.001226	300.252	307.949
0.001227	300.484	308.185
0.001228	300.715	308.421
0.001229	300.947	308.657
0.00123	301.178	308.893
0.001231	301.41	309.129
0.001232	301.641	309.365
0.001233	301.873	309.601
0.001234	302.104	309.836
0.001235	302.336	310.072
0.001236	302.567	310.308
0.001237	302.799	310.544
0.001238	303.03	310.779
0.001239	303.261	311.015
0.00124	303.493	311.25
0.001241	303.724	311.486
0.001242	303.955	311.721
0.001243	304.186	311.957
0.001244	304.417	312.192
0.001245	304.649	312.427
0.001246	304.88	312.663
0.001247	305.111	312.898
0.001248	305.342	313.133
0.001249	305.573	313.368
0.00125	305.804	313.604
0.001251	306.035	313.839
0.001252	306.265	314.074
0.001253	306.496	314.309
0.001254	306.727	314.544
0.001255	306.958	314.778
0.001256	307.188	315.013
0.001257	307.419	315.248
0.001258	307.65	315.483
0.001259	307.88	315.718
0.00126	308.111	315.952
0.001261	308.341	316.187
0.001262	308.572	316.421
0.001263	308.802	316.656
0.001264	309.033	316.89
0.001265	309.263	317.125
0.001266	309.493	317.359
0.001267	309.724	317.593
0.001268	309.954	317.828
0.001269	310.184	318.062
0.00127	310.414	318.296
0.001271	310.644	318.53
0.001272	310.874	318.764
0.001273	311.104	318.998
0.001274	311.334	319.232
0.001275	311.564	319.466
0.001276	311.794	319.7
0.001277	312.024	319.933
0.001278	312.254	320.167
0.001279	312.483	320.401
0.00128	312.713	320.634
0.001281	312.942	320.868
0.001282	313.172	321.101
0.001283	313.402	321.334
0.001284	313.631	321.568
0.001285	313.86	321.801
0.001286	314.09	322.034
0.001287	314.319	322.267
0.001288	314.548	322.5
0.001289	314.777	322.733
0.00129	315.007	322.966
0.001291	315.236	323.199
0.001292	315.465	323.432
0.001293	315.694	323.665
0.001294	315.922	323.897
0.001295	316.151	324.13
0.001296	316.38	324.363
0.001297	316.609	324.595
0.001298	316.838	324.828
0.001299	317.066	325.06
0.0013	317.295	325.292
0.001301	317.523	325.524
0.001302	317.752	325.756
0.001303	317.98	325.988
0.001304	318.208	326.22
0.001305	318.437	326.452
0.001306	318.665	326.684
0.001307	318.893	326.916
0.001308	319.121	327.148
0.001309	319.349	327.379
0.00131	319.577	327.611
0.001311	319.805	327.842
0.001312	320.033	328.074
0.001313	320.26	328.305
0.001314	320.488	328.536
0.001315	320.716	328.767
0.001316	320.943	328.999
0.001317	321.171	329.23
0.001318	321.398	329.46
0.001319	321.625	329.691
0.00132	321.853	329.922
0.001321	322.08	330.153
0.001322	322.307	330.383
0.001323	322.534	330.614
0.001324	322.761	330.844
0.001325	322.988	331.075
0.001326	323.215	331.305
0.001327	323.442	331.535
0.001328	323.668	331.765
0.001329	323.895	331.995
0.00133	324.122	332.225
0.001331	324.348	332.455
0.001332	324.575	332.685
0.001333	324.801	332.915
0.001334	325.027	333.144
0.001335	325.253	333.374
0.001336	325.479	333.603
0.001337	325.706	333.833
0.001338	325.931	334.062
0.001339	326.157	334.291
0.00134	326.383	334.52
0.001341	326.609	334.749
0.001342	326.835	334.978
0.001343	327.06	335.207
0.001344	327.286	335.435
0.001345	327.511	335.664
0.001346	327.736	335.893
0.001347	327.962	336.121
0.001348	328.187	336.349
0.001349	328.412	336.578
0.00135	328.637	336.806
0.001351	328.862	337.034
0.001352	329.087	337.262
0.001353	329.311	337.49
0.001354	329.536	337.717
0.001355	329.761	337.945
0.001356	329.985	338.173
0.001357	330.21	338.4
0.001358	330.434	338.627
0.001359	330.658	338.855
0.00136	330.882	339.082
0.001361	331.106	339.309
0.001362	331.33	339.536
0.001363	331.554	339.763
0.001364	331.778	339.99
0.001365	332.002	340.216
0.001366	332.225	340.443
0.001367	332.449	340.669
0.001368	332.672	340.896
0.001369	332.896	341.122
0.00137	333.119	341.348
0.001371	333.342	341.574
0.001372	333.565	341.8
0.001373	333.788	342.026
0.001374	334.011	342.251
0.001375	334.234	342.477
0.001376	334.457	342.703
0.001377	334.679	342.928
0.001378	334.902	343.153
0.001379	335.124	343.378
0.00138	335.346	343.603
0.001381	335.569	343.828
0.001382	335.791	344.053
0.001383	336.013	344.278
0.001384	336.235	344.503
0.001385	336.456	344.727
0.001386	336.678	344.952
0.001387	336.9	345.176
0.001388	337.121	345.4
0.001389	337.343	345.624
0.00139	337.564	345.848
0.001391	337.785	346.072
0.001392	338.006	346.295
0.001393	338.227	346.519
0.001394	338.448	346.742
0.001395	338.669	346.966
0.001396	338.89	347.189
0.001397	339.11	347.412
0.001398	339.331	347.635
0.001399	339.551	347.858
0.0014	339.771	348.081
0.001401	339.992	348.303
0.001402	340.212	348.526
0.001403	340.432	348.748
0.001404	340.652	348.971
0.001405	340.871	349.193
0.001406	341.091	349.415
0.001407	341.31	349.637
0.001408	341.53	349.858
0.001409	341.749	350.08
0.00141	341.968	350.302
0.001411	342.187	350.523
0.001412	342.406	350.744
0.001413	342.625	350.965
0.001414	342.844	351.186
0.001415	343.062	351.407
0.001416	343.281	351.628
0.001417	343.499	351.849
0.001418	343.718	352.069
0.001419	343.936	352.289
0.00142	344.154	352.51
0.001421	344.372	352.73
0.001422	344.59	352.95
0.001423	344.807	353.17
0.001424	345.025	353.389
0.001425	345.242	353.609
0.001426	345.46	353.828
0.001427	345.677	354.047
0.001428	345.894	354.267
0.001429	346.111	354.486
0.00143	346.328	354.705
0.001431	346.545	354.923
0.001432	346.761	355.142
0.001433	346.978	355.36
0.001434	347.194	355.579
0.001435	347.41	355.797
0.001436	347.626	356.015
0.001437	347.842	356.233
0.001438	348.058	356.451
0.001439	348.274	356.668
0.00144	348.49	356.886
0.001441	348.705	357.103
0.001442	348.92	357.32
0.001443	349.136	357.538
0.001444	349.351	357.754
0.001445	349.566	357.971
0.001446	349.781	358.188
0.001447	349.995	358.404
0.001448	350.21	358.621
0.001449	350.424	358.837
0.00145	350.639	359.053
0.001451	350.853	359.269
0.001452	351.067	359.485
0.001453	351.281	359.7
0.001454	351.495	359.916
0.001455	351.708	360.131
0.001456	351.922	360.346
0.001457	352.135	360.561
0.001458	352.349	360.776
0.001459	352.562	360.991
0.00146	352.775	361.205
0.001461	352.988	361.42
0.001462	353.2	361.634
0.001463	353.413	361.848
0.001464	353.626	362.062
0.001465	353.838	362.276
0.001466	354.05	362.49
0.001467	354.262	362.703
0.001468	354.474	362.916
0.001469	354.686	363.13
0.00147	354.897	363.343
0.001471	355.109	363.555
0.001472	355.32	363.768
0.001473	355.531	363.981
0.001474	355.743	364.193
0.001475	355.953	364.405
0.001476	356.164	364.617
0.001477	356.375	364.829
0.001478	356.585	365.041
0.001479	356.796	365.253
0.00148	357.006	365.464
0.001481	357.216	365.675
0.001482	357.426	365.887
0.001483	357.636	366.097
0.001484	357.845	366.308
0.001485	358.055	366.519
0.001486	358.264	366.729
0.001487	358.473	366.94
0.001488	358.682	367.15
0.001489	358.891	367.36
0.00149	359.1	367.569
0.001491	359.308	367.779
0.001492	359.517	367.988
0.001493	359.725	368.198
0.001494	359.933	368.407
0.001495	360.141	368.616
0.001496	360.349	368.825
0.001497	360.557	369.033
0.001498	360.764	369.242
0.001499	360.972	369.45
0.0015	361.179	369.658
0.001501	361.386	369.866
0.001502	361.593	370.074
0.001503	361.8	370.281
0.001504	362.006	370.489
0.001505	362.213	370.696
0.001506	362.419	370.903
0.001507	362.625	371.11
0.001508	362.831	371.316
0.001509	363.037	371.523
0.00151	363.242	371.729
0.001511	363.448	371.935
0.001512	363.653	372.141
0.001513	363.858	372.347
0.001514	364.063	372.553
0.001515	364.268	372.758
0.001516	364.473	372.964
0.001517	364.677	373.169
0.001518	364.882	373.374
0.001519	365.086	373.578
0.00152	365.29	373.783
0.001521	365.494	373.987
0.001522	365.698	374.191
0.001523	365.901	374.395
0.001524	366.105	374.599
0.001525	366.308	374.803
0.001526	366.511	375.006
0.001527	366.714	375.21
0.001528	366.916	375.413
0.001529	367.119	375.616
0.00153	367.321	375.818
0.001531	367.523	376.021
0.001532	367.726	376.223
0.001533	367.927	376.425
0.001534	368.129	376.627
0.001535	368.331	376.829
0.001536	368.532	377.031
0.001537	368.733	377.232
0.001538	368.934	377.433
0.001539	369.135	377.634
0.00154	369.336	377.835
0.001541	369.536	378.036
0.001542	369.736	378.236
0.001543	369.937	378.436
0.001544	370.137	378.636
0.001545	370.336	378.836
0.001546	370.536	379.036
0.001547	370.735	379.235
0.001548	370.935	379.434
0.001549	371.134	379.634
0.00155	371.333	379.832
0.001551	371.531	380.031
0.001552	371.73	380.23
0.001553	371.928	380.428
0.001554	372.127	380.626
0.001555	372.325	380.824
0.001556	372.522	381.021
0.001557	372.72	381.219
0.001558	372.918	381.416
0.001559	373.115	381.613
0.00156	373.312	381.81
0.001561	373.509	382.007
0.001562	373.706	382.203
0.001563	373.902	382.4
0.001564	374.099	382.596
0.001565	374.295	382.791
0.001566	374.491	382.987
0.001567	374.687	383.183
0.001568	374.882	383.378
0.001569	375.078	383.573
0.00157	375.273	383.768
0.001571	375.468	383.962
0.001572	375.663	384.157
0.001573	375.858	384.351
0.001574	376.052	384.545
0.001575	376.247	384.739
0.001576	376.441	384.932
0.001577	376.635	385.126
0.001578	376.828	385.319
0.001579	377.022	385.512
0.00158	377.215	385.705
0.001581	377.409	385.897
0.001582	377.602	386.089
0.001583	377.794	386.282
0.001584	377.987	386.473
0.001585	378.18	386.665
0.001586	378.372	386.857
0.001587	378.564	387.048
0.001588	378.756	387.239
0.001589	378.947	387.43
0.00159	379.139	387.62
0.001591	379.33	387.811
0.001592	379.521	388.001
0.001593	379.712	388.191
0.001594	379.903	388.381
0.001595	380.093	388.57
0.001596	380.283	388.76
0.001597	380.473	388.949
0.001598	380.663	389.137
0.001599	380.853	389.326
0.0016	381.042	389.515
0.001601	381.232	389.703
0.001602	381.421	389.891
0.001603	381.61	390.079
0.001604	381.798	390.266
0.001605	381.987	390.453
0.001606	382.175	390.641
0.001607	382.363	390.827
0.001608	382.551	391.014
0.001609	382.739	391.201
0.00161	382.926	391.387
0.001611	383.113	391.573
0.001612	383.3	391.758
0.001613	383.487	391.944
0.001614	383.674	392.129
0.001615	383.86	392.314
0.001616	384.047	392.499
0.001617	384.233	392.684
0.001618	384.418	392.868
0.001619	384.604	393.052
0.00162	384.79	393.236
0.001621	384.975	393.42
0.001622	385.16	393.604
0.001623	385.344	393.787
0.001624	385.529	393.97
0.001625	385.713	394.153
0.001626	385.898	394.335
0.001627	386.081	394.517
0.001628	386.265	394.7
0.001629	386.449	394.881
0.00163	386.632	395.063
0.001631	386.815	395.244
0.001632	386.998	395.426
0.001633	387.181	395.607
0.001634	387.363	395.787
0.001635	387.545	395.968
0.001636	387.727	396.148
0.001637	387.909	396.328
0.001638	388.091	396.508
0.001639	388.272	396.687
0.00164	388.453	396.866
0.001641	388.634	397.045
0.001642	388.815	397.224
0.001643	388.995	397.403
0.001644	389.176	397.581
0.001645	389.356	397.759
0.001646	389.536	397.937
0.001647	389.715	398.114
0.001648	389.895	398.292
0.001649	390.074	398.469
0.00165	390.253	398.646
0.001651	390.431	398.822
0.001652	390.61	398.999
0.001653	390.788	399.175
0.001654	390.966	399.351
0.001655	391.144	399.526
0.001656	391.322	399.702
0.001657	391.499	399.877
0.001658	391.676	400.052
0.001659	391.853	400.227
0.00166	392.03	400.401
0.001661	392.207	400.575
0.001662	392.383	400.749
0.001663	392.559	400.923
0.001664	392.735	401.096
0.001665	392.91	401.269
0.001666	393.086	401.442
0.001667	393.261	401.615
0.001668	393.436	401.787
0.001669	393.611	401.96
0.00167	393.785	402.132
0.001671	393.959	402.303
0.001672	394.133	402.475
0.001673	394.307	402.646
0.001674	394.481	402.817
0.001675	394.654	402.987
0.001676	394.827	403.158
0.001677	395	403.328
0.001678	395.173	403.498
0.001679	395.345	403.668
0.00168	395.517	403.837
0.001681	395.689	404.006
0.001682	395.861	404.175
0.001683	396.032	404.344
0.001684	396.204	404.512
0.001685	396.375	404.68
0.001686	396.545	404.848
0.001687	396.716	405.016
0.001688	396.886	405.183
0.001689	397.056	405.35
0.00169	397.226	405.517
0.001691	397.396	405.683
0.001692	397.565	405.85
0.001693	397.734	406.016
0.001694	397.903	406.182
0.001695	398.072	406.347
0.001696	398.24	406.512
0.001697	398.408	406.677
0.001698	398.576	406.842
0.001699	398.744	407.007
0.0017	398.911	407.171
0.001701	399.078	407.335
0.001702	399.245	407.499
0.001703	399.412	407.662
0.001704	399.578	407.825
0.001705	399.745	407.988
0.001706	399.911	408.151
0.001707	400.076	408.313
0.001708	400.242	408.475
0.001709	400.407	408.637
0.00171	400.572	408.799
0.001711	400.737	408.96
0.001712	400.902	409.121
0.001713	401.066	409.282
0.001714	401.23	409.442
0.001715	401.394	409.603
0.001716	401.557	409.763
0.001717	401.721	409.922
0.001718	401.884	410.082
0.001719	402.046	410.241
0.00172	402.209	410.4
0.001721	402.371	410.558
0.001722	402.533	410.717
0.001723	402.695	410.875
0.001724	402.857	411.033
0.001725	403.018	411.19
0.001726	403.179	411.348
0.001727	403.34	411.505
0.001728	403.501	411.661
0.001729	403.661	411.818
0.00173	403.821	411.974
0.001731	403.981	412.13
0.001732	404.14	412.285
0.001733	404.3	412.441
0.001734	404.459	412.596
0.001735	404.618	412.751
0.001736	404.776	412.905
0.001737	404.934	413.059
0.001738	405.092	413.213
0.001739	405.25	413.367
0.00174	405.408	413.521
0.001741	405.565	413.674
0.001742	405.722	413.827
0.001743	405.879	413.979
0.001744	406.035	414.131
0.001745	406.192	414.283
0.001746	406.348	414.435
0.001747	406.503	414.587
0.001748	406.659	414.738
0.001749	406.814	414.889
0.00175	406.969	415.039
0.001751	407.124	415.19
0.001752	407.278	415.34
0.001753	407.433	415.49
0.001754	407.587	415.639
0.001755	407.74	415.788
0.001756	407.894	415.937
0.001757	408.047	416.086
0.001758	408.2	416.234
0.001759	408.352	416.382
0.00176	408.505	416.53
0.001761	408.657	416.678
0.001762	408.809	416.825
0.001763	408.96	416.972
0.001764	409.112	417.119
0.001765	409.263	417.265
0.001766	409.414	417.411
0.001767	409.564	417.557
0.001768	409.714	417.703
0.001769	409.864	417.848
0.00177	410.014	417.993
0.001771	410.164	418.137
0.001772	410.313	418.282
0.001773	410.462	418.426
0.001774	410.611	418.57
0.001775	410.759	418.713
0.001776	410.907	418.856
0.001777	411.055	418.999
0.001778	411.203	419.142
0.001779	411.35	419.284
0.00178	411.497	419.426
0.001781	411.644	419.568
0.001782	411.791	419.71
0.001783	411.937	419.851
0.001784	412.083	419.992
0.001785	412.229	420.132
0.001786	412.374	420.273
0.001787	412.519	420.413
0.001788	412.664	420.552
0.001789	412.809	420.692
0.00179	412.954	420.831
0.001791	413.098	420.97
0.001792	413.242	421.108
0.001793	413.385	421.247
0.001794	413.528	421.385
0.001795	413.672	421.522
0.001796	413.814	421.66
0.001797	413.957	421.797
0.001798	414.099	421.934
0.001799	414.241	422.07
0.0018	414.383	422.206
0.001801	414.524	422.342
0.001802	414.665	422.478
0.001803	414.806	422.613
0.001804	414.947	422.748
0.001805	415.087	422.883
0.001806	415.227	423.017
0.001807	415.367	423.151
0.001808	415.506	423.285
0.001809	415.646	423.419
0.00181	415.785	423.552
0.001811	415.923	423.685
0.001812	416.062	423.817
0.001813	416.2	423.95
0.001814	416.338	424.082
0.001815	416.475	424.213
0.001816	416.613	424.345
0.001817	416.75	424.476
0.001818	416.886	424.607
0.001819	417.023	424.737
0.00182	417.159	424.867
0.001821	417.295	424.997
0.001822	417.43	425.127
0.001823	417.566	425.256
0.001824	417.701	425.385
0.001825	417.836	425.514
0.001826	417.97	425.642
0.001827	418.104	425.77
0.001828	418.238	425.898
0.001829	418.372	426.026
0.00183	418.505	426.153
0.001831	418.638	426.28
0.001832	418.771	426.406
0.001833	418.904	426.532
0.001834	419.036	426.658
0.001835	419.168	426.784
0.001836	419.299	426.909
0.001837	419.431	427.034
0.001838	419.562	427.159
0.001839	419.693	427.284
0.00184	419.823	427.408
0.001841	419.954	427.532
0.001842	420.084	427.655
0.001843	420.213	427.778
0.001844	420.343	427.901
0.001845	420.472	428.024
0.001846	420.601	428.146
0.001847	420.729	428.268
0.001848	420.857	428.39
0.001849	420.985	428.511
0.00185	421.113	428.632
0.001851	421.24	428.753
0.001852	421.368	428.873
0.001853	421.494	428.993
0.001854	421.621	429.113
0.001855	421.747	429.232
0.001856	421.873	429.352
0.001857	421.999	429.47
0.001858	422.124	429.589
0.001859	422.249	429.707
0.00186	422.374	429.825
0.001861	422.499	429.943
0.001862	422.623	430.06
0.001863	422.747	430.177
0.001864	422.87	430.294
0.001865	422.994	430.41
0.001866	423.117	430.526
0.001867	423.24	430.642
0.001868	423.362	430.757
0.001869	423.484	430.872
0.00187	423.606	430.987
0.001871	423.728	431.102
0.001872	423.849	431.216
0.001873	423.97	431.33
0.001874	424.091	431.443
0.001875	424.211	431.557
0.001876	424.331	431.669
0.001877	424.451	431.782
0.001878	424.571	431.894
0.001879	424.69	432.006
0.00188	424.809	432.118
0.001881	424.928	432.229
0.001882	425.046	432.34
0.001883	425.164	432.451
0.001884	425.282	432.561
0.001885	425.399	432.671
0.001886	425.517	432.781
0.001887	425.634	432.891
0.001888	425.75	433
0.001889	425.867	433.108
0.00189	425.983	433.217
0.001891	426.098	433.325
0.001892	426.214	433.433
0.001893	426.329	433.54
0.001894	426.444	433.648
0.001895	426.558	433.755
0.001896	426.672	433.861
0.001897	426.786	433.967
0.001898	426.9	434.073
0.001899	427.013	434.179
0.0019	427.127	434.284
0.001901	427.239	434.389
0.001902	427.352	434.494
0.001903	427.464	434.598
0.001904	427.576	434.702
0.001905	427.687	434.806
0.001906	427.799	434.909
0.001907	427.91	435.012
0.001908	428.02	435.115
0.001909	428.131	435.217
0.00191	428.241	435.319
0.001911	428.35	435.421
0.001912	428.46	435.523
0.001913	428.569	435.624
0.001914	428.678	435.724
0.001915	428.787	435.825
0.001916	428.895	435.925
0.001917	429.003	436.025
0.001918	429.11	436.124
0.001919	429.218	436.224
0.00192	429.325	436.322
0.001921	429.432	436.421
0.001922	429.538	436.519
0.001923	429.644	436.617
0.001924	429.75	436.715
0.001925	429.856	436.812
0.001926	429.961	436.909
0.001927	430.066	437.005
0.001928	430.171	437.102
0.001929	430.275	437.198
0.00193	430.379	437.293
0.001931	430.483	437.388
0.001932	430.586	437.483
0.001933	430.689	437.578
0.001934	430.792	437.672
0.001935	430.895	437.766
0.001936	430.997	437.86
0.001937	431.099	437.953
0.001938	431.2	438.046
0.001939	431.302	438.139
0.00194	431.403	438.231
0.001941	431.503	438.324
0.001942	431.604	438.415
0.001943	431.704	438.507
0.001944	431.804	438.598
0.001945	431.903	438.688
0.001946	432.002	438.779
0.001947	432.101	438.869
0.001948	432.2	438.959
0.001949	432.298	439.048
0.00195	432.396	439.137
0.001951	432.494	439.226
0.001952	432.591	439.314
0.001953	432.688	439.403
0.001954	432.785	439.49
0.001955	432.881	439.578
0.001956	432.977	439.665
0.001957	433.073	439.752
0.001958	433.169	439.838
0.001959	433.264	439.924
0.00196	433.359	440.01
0.001961	433.453	440.096
0.001962	433.547	440.181
0.001963	433.641	440.266
0.001964	433.735	440.35
0.001965	433.828	440.434
0.001966	433.921	440.518
0.001967	434.014	440.602
0.001968	434.107	440.685
0.001969	434.199	440.768
0.00197	434.29	440.85
0.001971	434.382	440.932
0.001972	434.473	441.014
0.001973	434.564	441.096
0.001974	434.655	441.177
0.001975	434.745	441.258
0.001976	434.835	441.339
0.001977	434.924	441.419
0.001978	435.014	441.499
0.001979	435.103	441.578
0.00198	435.191	441.657
0.001981	435.28	441.736
0.001982	435.368	441.815
0.001983	435.456	441.893
0.001984	435.543	441.971
0.001985	435.63	442.049
0.001986	435.717	442.126
0.001987	435.804	442.203
0.001988	435.89	442.279
0.001989	435.976	442.356
0.00199	436.061	442.432
0.001991	436.147	442.507
0.001992	436.232	442.583
0.001993	436.316	442.657
0.001994	436.401	442.732
0.001995	436.485	442.806
0.001996	436.568	442.88
0.001997	436.652	442.954
0.001998	436.735	443.027
[truncated: 1,002 more rows]
