# Supplementary material for: Frictiotaxis underlies focal adhesion-independent durotaxis
Source: Nat Commun. 2025 Apr 23;16:3811. doi: 10.1038/s41467-025-58912-1 (PMC12019219; doi:10.1038/s41467-025-58912-1)
Supplement: Supplementary file 18 — Source Data [file 41467_2025_58912_MOESM18_ESM.zip › Source data/Figure 7f.xlsx]

## Sheet: Uniform
Distance (µm)	Fluorescence intensity_PEG											Fluorescence intensity_BSA
0	61	73	67	67	70	63	66	61	83	73		0	3	3	3	2	4	3	3	3	6
0.829	56	65	67	67	72	60	65	69	70	71		0	4	4	3	2	3	3	4	2	3
1.657	52	62	65	64	72	57	62	68	78	71		0	4	4	3	2	4	4	3	3	2
2.486	51	68	73	62	71	66	64	63	72	63		0	4	4	4	3	4	5	4	4	3
3.315	59	66	68	66	57	65	67	69	67	74		0	4	4	3	2	4	5	3	4	3
4.143	60	61	66	69	65	73	65	65	69	64		0	4	4	3	3	3	5	4	5	3
4.972	68	61	66	62	69	65	64	61	73	69		0	4	3	3	3	4	5	3	3	3
5.801	63	64	69	66	70	65	63	59	79	74		0	4	3	3	3	5	3	4	3	3
6.629	56	69	73	69	70	71	67	65	73	71		0	4	3	5	3	4	4	4	6	3
7.458	59	71	71	70	74	66	69	64	75	81		0	3	4	4	5	4	4	3	4	3
8.286	65	65	66	69	71	63	67	61	74	74		0	3	4	3	4	3	3	3	3	3
9.115	69	65	68	69	66	69	65	68	73	70		0	4	4	2	3	4	3	2	3	3
9.944	64	65	70	67	72	63	65	68	71	77		0	3	2	2	2	4	3	4	3	4
10.772	63	70	69	67	72	62	69	65	68	72		0	4	3	2	2	3	4	4	3	4
11.601	65	71	68	64	71	61	69	63	73	72		0	4	3	3	3	3	3	4	3	4
12.43	62	61	66	71	68	71	67	64	67	69		0	4	4	3	4	3	3	3	5	4
13.258	69	63	65	68	74	65	63	65	75	72		0	4	3	3	3	4	5	3	4	3
14.087	62	69	76	67	69	61	62	67	78	68		0	3	3	4	2	3	5	3	6	3
14.916	63	61	73	69	72	62	66	66	75	76		0	3	3	4	5	3	5	3	4	4
15.744	71	64	67	70	67	72	62	64	73	72		0	4	3	4	5	3	4	4	3	4
16.573	66	65	64	66	71	65	60	62	67	73		0	4	4	3	5	3	3	4	3	4
17.402	69	64	65	73	75	59	62	65	77	71		0	3	3	4	4	3	3	4	4	4
18.23	63	61	67	67	73	63	61	70	71	71		0	5	3	4	3	4	3	4	4	3
19.059	62	65	68	70	66	59	63	64	72	68		0	5	5	4	3	3	3	4	3	4
19.887	62	66	72	62	69	62	68	65	78	71		0	4	5	4	2	5	3	4	4	4
20.716	60	65	66	68	73	63	66	73	78	68		0	4	5	3	2	3	4	3	5	4
21.545	65	67	65	68	66	64	64	68	70	70		2	5	4	3	4	3	5	3	5	2
22.373	64	73	68	68	66	70	68	67	68	75		3	3	3	3	3	4	3	4	3	4
23.202	68	67	71	75	70	71	65	65	72	68		4	4	4	4	3	3	2	5	4	5
24.031	59	66	63	74	70	66	66	63	68	65		4	3	3	4	4	3	4	5	2	4
24.859	63	64	63	63	70	62	67	61	73	61		4	5	5	4	3	3	3	3	3	5
25.688	64	76	70	72	70	65	67	62	70	69		3	4	4	4	3	3	4	3	5	6
26.517	62	70	75	72	71	67	66	65	76	66		4	4	2	4	4	3	5	3	5	3
27.345	67	68	67	68	70	67	64	67	74	69		4	4	4	4	4	4	3	3	6	3
28.174	59	65	67	63	67	65	63	67	70	77		3	5	4	4	3	3	4	4	3	2
29.003	59	63	72	67	67	67	64	58	71	72		3	6	3	4	3	4	2	3	3	3
29.831	63	64	69	70	68	70	58	60	70	67		3	7	4	4	4	4	4	3	3	3
30.66	68	65	71	71	65	69	63	64	69	71		3	5	3	4	3	4	4	4	3	3
31.488	68	70	67	73	68	71	70	68	68	75		2	3	4	3	2	3	5	4	4	4
32.317	62	65	69	65	73	69	67	66	66	70		2	3	1	4	3	3	4	4	4	3
33.146	58	63	67	69	76	65	62	70	70	67		4	3	3	3	4	4	3	4	5	3
33.974	67	64	69	65	73	62	63	63	76	68		4	2	4	3	3	3	3	3	5	4
34.803	60	68	71	70	69	61	69	62	76	70		4	3	4	2	4	4	4	3	4	3
35.632	59	69	68	66	70	67	71	58	70	65		4	3	4	3	5	4	4	3	4	4
36.46	66	64	62	70	67	71	64	61	70	62		3	3	3	4	3	3	4	4	4	3
37.289	64	71	67	69	72	65	60	62	74	63		5	4	5	4	3	2	3	3	3	3
38.118	60	66	67	64	71	63	67	64	75	66		3	4	5	4	3	4	3	3	4	2
38.946	63	70	71	73	67	69	65	59	73	68		3	3	3	4	3	6	5	3	4	2
39.775	72	71	83	68	68	72	69	57	77	66		3	3	5	3	3	5	5	3	4	3
40.604	69	66	74	68	69	69	70	59	82	69		2	5	3	3	4	5	4	4	4	3
41.432	64	65	70	71	75	66	74	57	79	69		3	4	4	3	4	3	4	3	4	3
42.261	66	68	65	64	77	65	65	66	75	68		3	3	4	3	3	3	3	3	3	6
43.089	65	65	59	65	71	68	73	65	71	70		2	3	5	4	3	5	5	3	3	3
43.918	64	67	64	66	71	68	71	69	71	72		2	3	5	3	4	5	4	4	3	3
44.747	64	72	65	67	76	64	61	67	78	73		3	4	4	3	4	4	4	4	3	3
45.575	62	62	60	74	76	68	55	61	70	68		3	2	4	4	3	3	3	5	3	4
46.404	66	67	66	71	72	69	66	64	72	64		3	3	4	5	3	3	5	4	2	4
47.233	64	68	67	72	78	64	63	66	74	71		3	3	4	4	5	3	4	3	2	3
48.061	69	68	70	69	68	65	68	67	73	73		2	4	4	4	3	3	4	3	3	4
48.89	66	65	65	66	72	66	69	62	74	67		5	4	4	5	3	4	3	4	4	3
49.719	68	70	69	64	75	68	76	63	74	68		5	3	3	5	3	5	6	4	4	3
50.547	66	68	66	65	70	63	71	69	72	70		3	4	3	5	4	4	5	2	4	4
51.376	64	67	58	69	74	64	66	63	74	68		4	7	4	4	5	4	3	3	4	4
52.205	72	67	63	68	70	63	62	71	72	75		3	6	4	3	3	3	4	5	4	5
53.033	63	67	67	69	67	64	67	63	70	67		4	4	3	4	3	4	3	5	4	4
53.862	63	73	62	68	68	64	72	66	72	72		3	3	3	4	3	5	3	7	4	3
54.69	67	66	70	67	66	62	67	67	73	73		3	5	3	5	4	4	4	4	2	4
55.519	66	63	72	70	73	67	69	61	74	69		3	4	4	4	4	5	5	4	3	4
56.348	64	62	70	69	66	68	63	62	74	74		3	3	4	5	4	4	4	3	4	3
57.176	61	67	65	66	64	68	68	68	73	69		3	3	3	4	5	3	5	3	3	4
58.005	65	72	66	72	72	64	68	65	71	74		4	5	4	3	4	4	4	4	3	4
58.834	65	65	69	70	73	62	64	68	70	76		2	5	4	3	4	3	4	3	3	4
59.662	65	63	70	65	73	65	58	64	79	71		4	3	4	5	3	3	3	3	3	4
60.491	65	64	61	67	77	69	61	66	75	72		3	4	4	4	4	3	3	3	4	4
61.32	62	69	62	67	72	71	62	68	73	72		4	3	4	5	5	3	3	3	4	4
62.148	61	68	72	64	75	59	68	64	75	71		4	5	4	6	5	3	5	5	3	4
62.977	65	67	73	68	78	58	68	63	72	71		4	4	4	3	3	4	5	3	3	4
63.806	66	67	70	72	77	73	68	70	74	68		6	4	5	3	4	5	4	4	3	4
64.634	68	64	66	66	65	68	65	69	94	65		4	4	6	3	4	4	3	2	2	4
65.463	64	68	69	66	73	70	70	62	77	63		3	5	4	4	3	4	3	3	3	3
66.291	62	70	75	68	71	63	74	62	76	67		3	6	4	4	4	4	5	4	3	3
67.12	65	67	74	65	79	70	68	61	77	69		3	4	3	4	4	4	5	5	3	4
67.949	66	68	66	70	78	64	69	64	73	68		4	5	3	4	4	5	4	2	3	3
68.777	66	66	73	71	74	63	63	64	76	76		5	4	5	4	2	3	3	4	4	3
69.606	68	70	73	67	78	68	61	63	79	65		5	4	5	2	3	2	3	4	3	3
70.435	66	70	73	65	77	65	70	66	71	66		4	4	4	5	4	2	3	3	4	3
71.263	66	66	68	67	81	65	76	71	75	66		5	3	4	4	3	4	3	4	3	2
72.092	73	70	65	67	71	69	68	73	74	76		5	3	3	3	3	5	3	3	5	3
72.921	75	73	67	70	72	64	61	66	76	65		3	2	3	3	4	3	3	5	3	3
73.749	66	69	68	65	80	69	62	65	71	73		3	3	4	4	3	3	3	4	5	3
74.578	70	65	72	62	66	75	64	67	79	67		3	4	4	4	5	2	4	5	4	4
75.407	67	72	72	66	72	72	61	64	77	63		3	3	3	3	4	3	4	3	4	4
76.235	65	69	73	68	67	67	64	67	81	64		4	3	4	4	3	4	5	4	3	3
77.064	68	67	71	68	75	65	71	65	72	69		5	3	4	4	5	5	5	3	4	3
77.892	70	68	66	66	75	67	72	69	76	72		5	4	3	3	3	4	4	2	4	4
78.721	62	70	66	65	76	65	69	65	75	75		4	4	3	5	4	3	4	3	4	5
79.55	63	70	68	64	82	67	66	62	74	64		4	4	4	4	3	4	4	4	3	4
80.378	68	67	67	63	74	62	63	64	72	72		5	4	4	3	4	5	4	4	4	3
81.207	70	70	67	62	77	64	68	64	67	66		5	4	3	4	4	4	6	4	4	3
82.036	65	66	68	64	74	69	71	68	80	71		5	4	4	3	3	4	3	3	4	3
82.864	67	68	67	67	72	66	64	65	78	68		6	4	4	3	3	3	3	4	3	4
83.693	57	67	70	66	74	61	68	60	73	68		5	4	3	5	4	4	3	5	3	4
84.522	68	66	69	68	80	61	67	63	77	75		3	6	4	4	5	5	4	4	4	3
85.35	66	63	68	70	77	65	61	67	76	69		3	5	2	3	4	5	5	3	5	3
86.179	72	59	71	58	73	69	68	66	78	66		3	4	4	3	4	6	4	3	4	4
87.008	62	59	69	65	72	66	74	66	75	66		3	3	5	5	5	3	3	5	2	3
87.836	69	64	69	69	75	64	68	66	76	69		4	3	6	5	5	5	3	4	3	3
88.665	69	67	71	68	75	64	64	70	82	72		4	3	4	4	3	8	5	3	4	4
89.493	66	65	68	68	71	63	67	69	74	66		4	3	3	3	3	7	5	3	3	4
90.322	72	70	65	65	72	63	67	67	81	64		3	3	4	3	3	4	4	4	3	3
91.151	65	66	68	70	71	65	64	70	75	66		2	4	5	5	3	3	4	4	4	5
91.979	71	71	70	72	70	66	62	69	79	74		3	4	3	4	3	3	5	4	5	5
92.808	63	66	72	65	76	65	66	66	78	71		4	4	6	4	3	3	4	4	6	4
93.637	64	61	70	63	79	63	69	68	76	67		4	2	4	4	4	4	6	4	4	5
94.465	71	63	73	61	72	63	62	67	70	65		4	3	4	5	4	4	3	4	3	5
95.294	64	69	72	74	69	67	66	67	72	68		4	4	5	4	5	5	4	5	4	4
96.123	65	74	70	63	67	70	69	69	69	66		4	4	4	4	5	4	3	5	3	4
96.951	66	61	67	71	73	70	70	67	65	69		4	4	4	5	6	4	4	4	4	3
97.78	67	60	69	67	74	65	69	64	68	67		3	4	4	4	6	3	4	3	3	2
98.609	63	68	68	69	76	66	69	62	73	67		3	3	5	3	4	4	4	3	2	4
99.437	66	70	68	79	76	68	67	70	70	65		3	4	3	4	4	3	6	3	3	3
100.266	62	70	57	82	70	65	67	67	67	66		4	4	5	4	5	3	3	4	3	4
101.094	71	65	64	77	68	63	64	64	71	68		5	4	3	4	6	3	3	4	3	4
101.923	64	69	65	62	74	70	71	71	76	64		3	4	3	5	7	3	3	4	5	4
102.752	71	61	71	70	76	77	68	67	76	64		3	3	5	5	6	5	3	5	3	2
103.58	62	68	66	66	75	71	67	62	74	65		4	3	4	4	4	4	4	4	3	3
104.409	59	68	65	66	74	63	69	61	73	68		3	3	3	4	4	3	4	4	6	4
105.238	63	62	64	60	72	65	70	67	72	67		2	3	4	4	3	4	3	5	4	3
106.066	65	69	70	66	72	75	66	67	70	62		3	2	4	3	3	3	4	4	4	4
106.895	62	68	68	67	77	74	73	70	70	68		3	2	3	4	3	4	3	3	4	5
107.724	64	69	72	68	77	67	67	65	75	76		3	3	4	3	2	4	3	3	4	3
108.552	64	67	70	65	76	64	70	70	78	72		2	4	3	4	3	4	5	5	3	3
109.381	62	57	66	63	82	61	62	64	74	67		3	4	3	3	3	5	4	5	2	3
110.21	60	64	73	63	85	63	68	63	76	63		3	4	4	4	4	5	3	4	3	5
111.038	65	68	67	60	82	63	68	63	85	61		4	6	3	4	3	4	3	3	3	5
111.867	66	66	68	65	73	63	68	65	83	60		3	4	4	4	3	3	3	3	3	3
112.695	63	69	67	64	73	67	75	62	72	62		4	2	4	5	3	4	3	4	4	2
113.524	64	74	67	65	77	67	74	67	72	62		6	5	3	5	3	6	4	3	4	5
114.353	67	62	74	67	73	68	63	68	73	63		4	5	3	4	4	5	5	3	4	4
115.181	63	61	66	74	68	69	72	70	70	65		5	6	4	4	4	3	5	3	5	3
116.01	63	69	64	69	71	66	72	70	68	64		4	3	3	3	5	4	4	4	4	4
116.839	72	69	72	68	78	61	68	68	68	63		4	3	5	4	4	5	3	3	4	3
117.667	63	69	76	69	81	63	63	70	72	64		3	2	5	3	3	4	5	4	3	3
118.496	62	64	62	74	74	66	67	70	67	64		3	3	5	3	3	3	4	5	3	4
119.325	66	65	63	73	74	68	70	66	65	67		6	3	5	4	3	2	4	5	3	3
120.153	70	66	63	67	69	67	71	67	75	66		3	4	5	4	4	2	4	4	3	4
120.982	71	68	67	68	71	70	73	69	71	64		4	4	3	4	4	3	4	4	4	3
121.811	68	70	64	65	71	70	65	64	74	75		4	7	4	4	4	3	4	5	4	4
122.639	62	64	66	64	69	69	69	64	72	72		5	6	3	4	5	3	3	4	4	4
123.468	65	60	61	64	69	64	65	58	69	64		3	6	3	7	4	5	5	3	4	4
124.296	66	61	69	66	77	65	70	71	65	66		2	5	3	3	2	4	4	3	5	4
125.125	68	78	75	64	79	66	66	65	67	70		4	4	4	3	3	4	5	5	5	2
125.954	66	67	73	62	81	70	70	64	74	65		3	5	5	4	3	6	4	4	4	4
126.782	64	66	67	70	68	69	69	76	72	65		3	7	5	4	4	4	4	3	4	4
127.611	65	66	75	72	74	72	64	70	75	67		5	5	3	3	2	3	4	3	5	4
128.44	62	67	63	67	81	67	73	67	68	63		3	6	3	4	3	4	4	3	5	4
129.268	64	68	65	64	84	67	68	67	76	63		4	5	3	3	4	4	4	4	4	3
130.097	62	71	80	67	75	68	68	70	82	63		3	4	4	3	6	4	4	3	2	2
130.926	61	75	74	71	82	61	71	72	73	66		4	3	4	3	5	3	3	4	3	5
131.754	63	73	76	65	73	64	64	64	75	70		4	6	4	4	5	3	5	5	5	4
132.583	60	76	77	61	69	70	65	62	74	66		4	5	4	3	6	5	5	3	5	4
133.412	65	75	79	60	79	70	66	65	74	66		3	4	4	5	4	4	4	3	4	4
134.24	65	69	72	61	66	65	67	65	71	67		4	3	5	3	5	3	4	4	3	6
135.069	63	68	69	63	81	67	74	64	74	66		5	4	5	7	3	5	4	3	4	7
135.897	69	69	72	64	74	63	71	67	70	65		4	4	5	5	3	4	4	3	4	6
136.726	67	67	71	65	78	66	72	69	75	70		4	3	4	5	3	3	3	5	3	4
137.555	64	67	71	59	71	64	69	61	69	69		3	3	4	4	4	3	3	4	4	5
138.383	68	71	73	61	78	71	66	65	73	72		4	3	3	4	4	6	3	4	3	4
139.212	70	69	67	63	83	65	64	68	70	72		4	4	3	3	4	4	3	3	3	3
140.041	65	68	67	66	76	62	65	69	70	67		3	4	3	3	3	4	3	3	4	5
140.869	63	68	69	64	76	64	69	65	75	60		3	3	3	5	4	4	4	5	5	4
141.698	68	71	69	64	77	61	68	67	68	59		3	3	3	3	4	3	4	3	5	4
142.527	67	70	70	59	82	67	69	65	65	65		4	4	3	7	4	4	3	3	5	4
143.355	61	66	70	60	79	61	68	64	71	72		3	3	5	3	5	4	4	3	5	4
144.184	67	67	65	65	82	69	67	69	69	58		3	3	5	5	5	5	5	4	4	3
145.013	70	70	63	63	77	72	70	70	67	54		3	4	3	5	4	3	4	5	3	3
145.841	66	75	65	70	74	66	69	67	71	62		3	5	3	5	3	4	4	4	3	4
146.67	65	77	67	67	80	72	66	67	78	62		3	5	4	4	4	5	3	2	3	4
147.498	62	71	71	59	73	61	72	68	71	58		4	4	3	4	3	4	4	2	3	4
148.327	62	68	72	63	75	72	70	62	69	57		3	4	4	4	2	6	5	3	4	4
149.156	66	69	64	72	82	64	65	64	72	61		5	5	4	4	4	4	4	5	3	4
149.984	60	71	60	64	88	69	67	66	65	65		3	5	4	5	4	3	4	5	2	4
150.813	65	71	64	64	76	65	67	70	66	77		3	5	5	7	5	2	4	4	4	4
151.642	65	67	68	69	72	69	64	69	68	59		4	4	3	4	3	3	4	5	6	4
152.47	67	69	74	68	80	64	68	68	72	64		3	4	3	4	3	3	4	3	3	4
153.299	66	65	72	59	71	63	72	68	68	65		3	3	4	5	3	3	4	4	3	4
154.128	59	71	68	63	74	70	66	69	73	70		3	2	4	4	3	4	5	3	4	4
154.956	66	72	62	61	82	68	66	65	73	70		3	2	5	4	4	4	4	4	4	5
155.785	65	64	68	66	74	68	68	65	72	65		3	3	4	4	4	4	3	4	5	5
156.614	67	67	75	63	80	69	65	66	70	70		4	4	6	5	4	4	4	3	5	3
157.442	67	67	76	69	74	64	70	64	72	67		3	4	6	4	5	4	5	3	4	3
158.271	62	68	72	65	76	62	71	62	71	65		4	4	6	5	4	3	4	3	4	4
159.1	66	64	66	64	78	65	67	61	70	63		4	3	3	6	5	4	6	5	5	5
159.928	67	64	70	69	70	65	65	65	72	58		4	4	5	4	5	3	5	4	4	4
160.757	71	61	78	62	66	62	67	68	70	62		3	3	4	3	3	3	4	4	3	3
161.585	72	63	70	63	80	66	67	67	77	62		3	4	3	4	3	4	5	4	3	4
162.414	66	66	69	60	79	69	70	65	73	67		4	5	5	4	3	3	4	4	4	3
163.243	72	73	67	64	75	67	65	66	71	70		3	4	4	4	4	2	3	4	4	4
164.071	66	69	70	63	73	68	62	62	68	70		4	4	3	4	5	3	5	3	4	5
164.9	68	67	72	68	74	68	66	63	67	70		4	4	3	4	7	3	4	4	3	5
165.729	71	68	72	62	74	67	68	63	68	65		3	3	3	4	6	5	4	5	4	3
166.557	66	73	64	76	74	69	68	66	71	64		2	3	4	3	4	5	3	5	3	5
167.386	65	73	69	68	73	69	66	65	70	62		4	3	3	4	3	4	4	6	3	4
168.215	62	63	72	64	71	67	65	63	69	65		6	3	4	4	4	3	3	5	4	4
169.043	64	72	74	65	73	63	64	68	70	70		5	4	3	3	4	3	6	4	3	5
169.872	60	66	74	67	76	57	63	74	70	69		5	4	3	3	4	4	4	3	5	2
170.701	66	71	79	63	82	59	62	73	67	62		3	3	5	4	4	4	3	3	4	2
171.529	71	66	65	65	78	65	64	70	68	57		3	3	4	7	3	4	4	4	3	3
172.358	70	67	69	66	68	71	67	65	66	59		5	4	3	7	3	4	4	4	3	3
173.186	64	73	70	67	73	65	66	62	71	63		5	4	5	4	4	3	5	4	4	4
174.015	66	72	66	75	77	62	68	62	75	65		4	4	3	3	3	4	4	3	4	5
174.844	65	66	64	70	73	67	70	63	68	67		3	3	3	3	3	4	2	2	5	3
175.672	63	61	67	64	75	65	58	67	67	70		3	6	3	4	3	3	5	3	4	3
176.501	63	70	69	63	79	61	65	66	70	68		3	3	3	5	5	4	3	4	4	3
177.33	63	67	64	63	77	62	69	69	72	64		3	3	5	4	6	4	4	2	4	4
178.158	70	65	66	61	76	61	68	68	71	63		4	6	5	4	4	4	4	3	4	5
178.987	70	81	69	62	76	66	68	73	71	64		5	5	5	4	3	4	3	3	5	4
179.816	65	63	67	63	79	66	65	71	72	62		4	5	5	5	4	3	4	4	4	5
180.644	66	65	73	64	80	63	70	64	72	64		4	4	4	5	3	4	3	4	4	4
181.473	65	67	71	63	79	65	72	65	68	63		3	3	3	5	3	4	5	4	5	4
182.302	64	74	69	61	77	67	65	71	70	62		4	3	2	6	4	4	4	3	4	5
183.13	65	66	69	59	72	67	63	71	73	63		5	5	4	5	2	4	4	3	3	3
183.959	64	71	63	61	70	63	61	72	61	63		4	4	3	4	3	4	5	2	4	5
184.787	68	73	66	62	72	62	74	65	65	65		5	4	3	5	4	5	4	3	3	5
185.616	73	78	66	64	74	61	63	62	72	62		4	3	4	5	3	4	4	4	3	4
186.445	75	71	68	66	78	64	71	71	68	72		3	4	3	4	3	4	3	4	3	4
187.273	67	72	62	64	76	68	67	65	77	93		4	2	3	4	3	5	4	3	3	4
188.102	64	71	67	63	74	61	69	64	74	90		3	5	3	3	3	4	4	4	3	6
188.931	62	71	67	61	75	63	79	63	65	65		3	4	4	3	4	4	4	4	4	4
189.759	61	73	76	65	76	64	82	66	69	60		3	3	3	4	4	5	4	4	4	4
190.588	67	65	72	64	76	61	77	68	67	60		3	4	3	3	3	4	5	4	4	4
191.417	66	69	72	62	80	60	62	71	65	61		3	4	4	4	4	4	5	3	4	4
192.245	65	67	63	63	82	58	70	82	66	62		4	5	5	5	5	4	3	4	3	4
193.074	66	69	76	64	75	59	66	71	69	65		5	4	5	4	5	4	4	4	3	5
193.903	69	69	74	67	76	60	66	65	68	68		4	4	5	5	4	3	5	3	4	5
194.731	69	67	70	68	80	66	60	65	61	65		4	5	5	3	5	4	4	3	3	3
195.56	66	56	67	64	79	67	66	69	64	62		4	4	3	5	4	3	3	4	3	2
196.388	70	64	70	63	76	68	67	72	67	60		4	4	3	5	4	4	4	2	4	4
197.217	68	73	77	64	86	60	68	64	65	63		5	3	4	4	3	4	5	3	5	5
198.046	65	68	66	66	83	59	65	65	67	70		3	4	4	4	3	5	5	3	4	4
198.874	65	65	64	64	68	62	63	67	70	67		2	4	4	8	4	4	4	3	3	5
199.703	66	70	64	61	80	66	63	68	67	66		2	3	5	5	5	6	4	4	3	5
200.532	69	68	68	60	82	66	60	67	75	66		4	3	4	4	4	4	4	5	4	3
201.36	69	69	72	58	77	62	65	73	73	63		5	4	4	5	4	3	4	5	4	5
202.189	70	71	65	57	84	61	64	71	67	62		3	4	4	4	5	4	4	4	5	5
203.018	76	65	67	61	79	69	65	65	68	56		3	4	5	5	4	4	4	2	5	5
203.846	71	68	70	61	80	73	67	69	75	57		2	4	5	4	4	5	3	5	4	4
204.675	66	68	68	65	82	63	74	65	70	67		3	6	4	2	2	6	4	3	4	4
205.504	66	66	66	67	74	57	69	66	62	61		4	4	4	4	3	5	4	4	3	4
206.332	64	67	68	64	70	64	68	67	64	61		5	3	4	5	5	4	4	3	2	4
207.161	67	64	68	64	78	65	69	69	73	62		4	3	4	4	5	4	4	4	3	4
207.989	70	64	63	59	83	56	74	75	75	64		3	3	4	4	4	5	5	3	4	3
208.818	69	64	73	60	81	64	73	66	68	57		4	4	5	6	2	6	5	5	5	3
209.647	67	63	69	65	84	64	67	65	72	59		5	4	7	4	4	4	3	5	4	3
210.475	67	69	65	66	79	62	68	66	66	59		4	4	6	4	5	3	4	3	4	4
211.304	64	68	67	65	75	60	65	72	66	60		4	5	6	5	3	4	5	4	4	4
212.133	63	62	66	66	74	68	64	71	70	62		3	5	6	5	3	6	5	4	3	4
212.961	62	66	66	65	71	61	64	76	66	70		4	4	6	5	5	5	4	5	5	4
213.79	59	66	67	67	79	59	66	70	70	64		5	3	5	4	6	5	5	4	4	4
214.619	67	65	77	63	71	63	64	71	69	63		5	3	3	5	5	4	5	6	6	4
215.447	70	69	73	63	87	55	62	70	73	58		6	3	5	5	5	3	5	4	5	5
216.276	69	67	66	63	79	64	70	66	70	65		3	4	4	5	3	5	5	3	5	5
217.105	69	63	75	63	81	61	72	63	69	64		5	5	4	4	4	3	4	3	3	5
217.933	73	73	70	62	78	62	67	64	73	66		8	4	4	4	4	4	4	4	3	5
218.762	64	73	65	61	93	57	64	69	67	59		7	4	4	3	4	5	6	3	4	4
219.59	68	61	69	57	84	69	67	66	66	69		4	4	4	4	4	7	4	3	3	4
220.419	71	64	68	65	78	64	71	68	70	63		3	4	5	5	4	7	4	5	4	5
221.248	66	70	66	65	108	66	65	71	63	64		3	4	6	6	6	6	5	5	5	4
222.076	63	75	66	69	80	60	61	69	69	61		3	4	4	4	4	8	4	6	5	3
222.905	69	78	66	66	82	64	60	70	68	62		4	4	5	4	5	9	5	6	3	4
223.734	70	71	68	58	94	65	61	69	66	63		4	5	5	3	4	10	6	4	5	3
224.562	59	69	69	59	94	68	63	70	67	64		5	3	6	4	3	7	4	3	3	5
225.391	62	68	63	65	90	62	64	71	64	60		4	3	3	5	3	6	4	3	4	5
226.22	60	61	64	62	84	59	65	70	70	64		4	4	4	5	2	7	4	5	4	4
227.048	62	59	66	59	82	59	59	64	68	64		3	5	5	5	3	5	4	4	3	5
227.877	66	62	66	62	78	62	61	63	68	62		4	3	4	7	4	5	5	3	4	4
228.706	68	65	68	64	70	63	63	62	64	60		3	4	4	4	4	6	6	3	4	3
229.534	61	64	68	64	78	60	66	63	67	56		3	4	5	3	4	5	4	4	4	4
230.363	67	63	69	66	79	57	64	65	73	61		3	5	4	4	3	5	4	4	4	4
231.191	66	68	70	72	82	56	64	67	65	63		3	4	5	4	4	5	4	4	3	6
232.02	70	64	64	66	78	58	59	71	66	60		5	5	3	4	4	5	6	3	3	5
232.849	71	68	66	59	78	61	60	75	67	58		4	4	4	4	6	5	5	4	3	5
233.677	70	63	67	57	78	63	65	74	70	64		3	4	4	4	6	4	4	3	5	5
234.506	62	57	65	57	74	66	63	67	70	60		4	5	4	4	4	4	6	3	5	3
235.335	69	67	62	68	78	59	70	68	71	57		3	4	4	4	4	3	6	4	5	4
236.163	68	72	68	65	82	63	67	68	71	58		4	3	5	4	4	3	4	3	4	4
236.992	69	67	64	55	83	62	59	64	71	62		4	3	5	7	5	4	5	4	4	4
237.821	66	64	70	62	79	59	63	62	73	62		4	4	5	7	5	4	6	4	5	5
238.649	66	67	66	56	72	60	72	66	70	65		5	3	4	4	5	4	10	4	3	4
239.478	73	67	67	57	74	58	64	66	65	67		5	4	4	3	3	4	3	4	4	5
240.307	75	61	74	71	74	59	64	67	65	66		4	5	5	4	3	4	5	3	5	6
241.135	63	71	71	65	73	60	69	69	64	62		3	3	5	4	5	4	5	3	4	5
241.964	70	66	68	61	73	57	68	66	64	57		4	5	3	6	5	4	4	3	4	5
242.792	75	66	67	54	74	55	59	68	66	61		6	3	4	6	3	4	4	3	5	5
243.621	72	61	64	61	80	58	63	68	65	63		5	3	4	4	3	6	4	3	4	5
244.45	73	63	65	64	78	60	61	68	69	64		3	3	4	3	4	6	4	3	3	5
245.278	68	74	68	60	77	61	66	69	66	62		4	5	4	4	4	5	4	5	4	4
246.107	65	68	71	53	76	58	63	65	61	61		5	3	5	3	3	4	5	5	7	4
246.936	65	72	52	61	74	56	69	67	64	55		4	3	5	3	3	4	6	4	6	6
247.764	65	69	71	63	74	54	65	71	70	55		3	5	4	4	3	3	5	4	5	4
248.593	63	65	65	60	74	52	64	64	65	55		2	3	3	3	4	3	4	4	3	4
249.422	68	70	65	57	76	57	69	63	59	59		2	4	3	4	4	4	5	4	4	3
250.25	62	75	66	60	76	65	62	63	66	61		3	3	3	6	5	3	5	3	4	5
251.079	66	67	57	58	79	60	63	70	67	62		3	3	3	5	5	4	7	3	5	5
251.908	67	67	66	57	78	58	60	67	66	64		3	5	3	4	4	5	4	3	4	5
252.736	65	64	62	59	82	59	64	64	67	61		5	6	3	3	4	4	4	4	4	5
253.565	63	63	60	62	81	55	63	66	66	63		4	3	3	4	3	2	8	4	4	4
254.393	66	65	65	55	70	56	68	71	69	61		4	5	3	3	4	3	5	4	4	4
255.222	75	68	64	52	70	57	62	72	71	58		6	4	3	4	3	4	3	5	3	3
256.051	72	63	61	56	73	57	76	77	70	59		4	4	4	4	4	4	4	4	3	6
256.879	75	72	61	60	76	58	68	78	69	58		3	5	4	4	4	3	4	5	4	7
257.708	73	71	63	57	78	55	64	64	65	61		4	2	4	5	3	4	4	6	4	5
258.537	75	69	64	61	74	55	65	67	63	58		4	4	4	5	4	4	4	3	4	4
259.365	74	70	70	56	76	57	67	66	63	57		4	4	4	2	3	4	4	4	4	5
260.194	69	66	64	60	75	54	63	63	61	61		3	4	4	3	2	4	5	5	4	5
261.023	65	63	64	58	76	58	65	62	63	61		3	5	5	3	3	4	5	5	4	3
261.851	74	68	61	58	74	58	66	69	66	60		5	4	4	3	4	3	6	4	4	3
262.68	74	66	64	62	77	52	67	71	63	61		4	3	4	3	4	3	5	5	4	4
263.509	69	66	71	61	76	55	75	67	62	54		3	3	4	6	2	4	5	5	3	4
264.337	66	62	64	60	86	55	70	67	71	57		5	3	3	4	3	3	6	4	4	5
265.166	73	68	64	58	84	57	64	64	69	56		4	4	4	4	4	3	6	4	4	6
265.994	73	68	70	54	72	58	63	62	65	61		3	5	3	3	4	5	6	4	5	6
266.823	66	60	64	62	72	55	63	63	62	59		3	6	4	5	4	6	5	6	5	8
267.652	66	66	62	61	71	52	61	74	62	66		6	3	4	6	5	4	5	4	5	6
268.48	69	72	65	56	74	57	62	70	63	63		4	4	3	4	5	4	5	5	4	5
269.309	68	64	64	56	70	57	63	65	65	58		4	5	4	4	6	5	5	4	3	5
270.138	66	63	63	55	67	61	64	69	70	71		4	6	4	4	3	4	5	3	4	4
270.966	67	67	72	54	81	56	63	67	70	61		3	4	3	3	3	3	5	4	3	4
271.795	70	69	64	60	78	53	61	74	71	60		4	5	4	4	4	4	4	5	5	6
272.624	69	64	61	64	83	55	59	61	69	56		4	3	4	4	3	4	5	5	5	6
273.452	68	63	61	60	83	57	61	68	62	52		5	4	4	4	3	3	5	4	5	5
274.281	72	66	61	61	69	59	62	69	66	64		3	6	5	4	5	4	6	6	5	5
275.11	72	69	64	59	81	59	64	67	61	61		4	5	4	4	3	4	5	4	4	4
275.938	71	67	65	56	76	64	66	68	71	57		5	3	3	7	4	8	5	3	4	4
276.767	72	60	65	58	80	58	64	65	62	58		4	3	3	2	2	8	6	5	5	4
277.595	74	61	73	58	71	54	63	66	55	59		6	4	3	3	4	7	5	3	4	3
278.424	70	63	72	59	81	56	61	68	60	53		4	6	3	5	4	4	5	4	3	5
279.253	67	61	66	59	78	59	65	65	65	66		3	6	3	6	3	4	6	2	3	5
280.081	71	65	69	59	89	56	64	71	70	69		2	5	3	3	3	4	6	4	4	5
280.91	69	71	65	57	72	57	62	70	64	61		3	5	3	3	4	4	6	4	4	4
281.739	67	66	65	58	78	58	63	72	64	60		3	6	4	6	3	4	5	3	6	5
282.567	64	62	64	60	81	57	64	67	60	57		3	7	4	5	5	3	6	4	5	5
283.396	63	65	66	61	73	64	67	63	68	63		4	8	5	5	4	4	6	4	7	4
284.225	69	64	63	59	75	53	68	68	62	60		4	6	5	4	3	3	6	2	5	5
285.053	70	64	65	56	78	65	64	71	62	52		4	4	4	6	3	4	6	3	4	6
285.882	71	67	65	56	70	65	63	67	68	64		4	5	5	6	5	6	5	3	4	6
286.711	66	74	66	57	76	56	64	63	59	56		4	6	7	4	4	6	5	3	4	4
287.539	70	69	67	59	79	62	66	67	65	58		3	6	5	6	4	4	5	2	3	5
288.368	70	61	66	64	81	59	64	65	63	55		4	5	3	5	3	4	3	3	6	5
289.196	71	66	65	60	72	58	61	63	60	58		3	4	3	5	5	4	4	4	4	4
290.025	69	66	66	63	73	66	60	70	65	69		3	4	5	4	4	4	5	4	4	4
290.854	71	66	69	58	73	63	58	66	75	66		4	4	6	3	3	5	5	4	5	5
291.682	66	68	69	59	81	57	57	64	62	62		3	4	4	3	4	5	6	4	4	6
292.511	65	62	65	60	79	58	61	68	64	60		2	4	4	5	3	3	6	4	6	6
293.34	67	61	65	61	75	59	61	65	60	61		3	5	5	4	4	4	6	4	6	4
294.168	71	69	65	65	79	65	65	63	65	65		3	6	4	5	5	5	5	3	2	5
294.997	72	68	65	63	75	67	67	60	61	62		5	5	4	7	4	5	6	4	5	6
295.826	72	62	70	62	79	63	64	66	62	54		5	5	5	7	3	5	4	3	5	6
296.654	65	59	68	62	76	63	64	65	59	60		4	4	4	4	3	4	5	4	5	5
297.483	64	61	61	57	79	63	59	62	61	63		3	4	3	4	4	3	5	4	4	4
298.312	69	62	61	60	78	63	60	62	60	60		3	5	4	5	4	4	6	5	5	5
299.14	68	61	63	54	75	60	65	62	57	60		4	5	5	4	5	3	4	4	3	5
299.969	58	64	61	60	77	60	66	72	63	66		4	4	6	6	4	4	6	3	4	4
300.797	66	65	61	59	80	62	65	73	69	65		4	5	6	5	4	3	8	2	3	4
301.626	64	65	55	64	79	55	66	71	72	64		4	4	4	5	6	3	6	3	5	5
302.455	64	61	63	60	74	59	65	69	63	68		3	4	5	5	4	4	6	4	5	6
303.283	68	62	68	61	71	57	67	67	58	67		4	6	3	6	3	4	7	4	5	6
304.112	66	70	60	62	73	61	63	70	67	63		4	6	6	5	4	4	7	4	5	7
304.941	70	63	63	56	74	57	63	69	67	62		3	5	3	4	4	4	6	4	5	4
305.769	62	57	67	60	77	59	63	70	69	63		4	6	3	4	4	4	5	4	5	5
306.598	71	63	65	65	73	61	63	71	71	61		4	5	5	6	5	5	4	3	5	5
307.427	70	60	60	61	77	60	62	66	65	63		4	4	6	7	5	4	6	3	5	5
308.255	64	69	60	64	75	59	61	68	62	61		4	6	5	6	4	6	4	4	6	5
309.084	69	59	65	59	77	59	57	70	65	61		3	5	5	6	3	6	5	4	5	5
309.913	74	60	69	58	81	61	65	61	71	64		4	4	6	5	4	5	5	4	5	4
310.741	65	62	67	58	80	60	65	63	68	63		4	4	5	5	4	4	8	4	4	4
311.57	64	67	61	60	76	60	69	67	60	63		4	6	6	5	5	4	7	4	3	5
312.398	66	54	64	59	79	60	66	67	60	70		4	6	5	4	5	4	5	4	5	5
313.227	69	57	63	62	79	60	58	69	63	63		4	5	4	4	5	4	4	4	5	6
314.056	65	64	61	55	74	61	59	74	63	59		5	5	4	4	4	4	5	5	7	5
314.884	66	56	62	56	71	58	65	88	67	59		4	4	5	4	4	4	4	4	7	7
315.713	65	64	64	61	72	61	62	70	71	63		4	4	4	4	4	5	5	4	5	5
316.542	70	60	67	56	70	61	59	67	67	65		5	3	6	4	4	4	4	4	5	6
317.37	64	61	72	62	68	56	62	69	64	65		4	5	4	5	5	4	5	5	4	6
318.199	75	60	63	69	70	59	64	67	65	62		4	5	2	4	5	5	5	5	4	5
319.028	68	67	60	60	70	60	64	67	65	61		5	5	5	4	5	4	5	4	4	5
319.856	63	57	60	62	73	58	66	72	64	61		4	5	6	5	4	4	7	5	5	4
320.685	67	66	63	66	73	59	72	61	63	59		4	4	5	7	3	4	4	4	5	5
321.514	69	60	62	60	74	61	66	57	63	56		4	6	6	6	4	5	4	3	5	4
322.342	68	63	63	67	78	63	59	65	64	55		4	4	4	6	3	5	7	4	4	6
323.171	65	62	67	58	75	61	57	63	63	55		3	4	5	5	3	4	5	5	3	7
323.999	66	59	68	56	76	58	57	64	62	58		4	5	4	5	3	3	6	4	4	7
324.828	64	64	61	61	75	61	68	69	66	64		3	4	5	5	5	3	5	5	5	7
325.657	73	60	61	62	73	67	65	66	66	65		4	4	5	5	5	4	7	5	4	3
326.485	67	62	62	64	75	68	55	70	69	61		4	4	4	4	4	4	5	4	5	4
327.314	69	59	57	61	76	62	62	62	70	60		5	5	3	4	5	6	4	4	5	6
328.143	73	62	63	59	81	61	56	64	71	59		4	4	4	4	4	6	4	4	5	4
328.971	71	58	61	51	79	59	57	67	70	61		6	4	4	5	4	5	5	4	5	6
329.8	72	58	65	56	77	58	71	68	65	59		4	6	3	4	3	6	4	3	4	6
330.629	69	58	65	58	70	57	65	63	63	60		3	5	5	5	3	6	5	4	4	4
331.457	66	54	63	59	69	54	61	69	60	64		4	5	4	5	4	6	4	4	4	6
332.286	66	62	61	62	73	56	54	67	64	63		4	5	4	5	3	5	3	4	5	5
333.115	68	62	66	62	72	61	61	62	64	64		5	4	4	5	2	4	4	3	5	6
333.943	66	63	56	61	76	58	64	66	63	62		6	4	4	5	3	5	4	4	5	5
334.772	68	60	67	62	67	58	60	64	66	63		5	4	5	3	3	5	4	5	4	5
335.6	71	61	63	63	69	59	53	68	64	58		4	5	6	4	4	5	5	6	4	5
336.429	71	58	65	60	75	61	61	63	60	60		4	4	5	5	3	5	5	6	4	6
337.258	68	61	64	64	68	58	63	68	62	57		5	3	4	4	3	6	4	4	4	7
338.086	67	63	62	63	67	57	60	70	60	64		6	4	5	4	4	5	5	3	4	5
338.915	67	60	59	63	66	65	57	66	65	70		4	4	5	5	3	4	5	2	5	5
339.744	65	60	65	65	75	72	60	60	62	68		3	5	4	3	3	7	5	6	4	5
340.572	65	61	66	60	77	62	58	63	66	64		4	5	5	4	5	5	5	4	5	5
341.401	66	60	62	58	76	58	57	60	63	62		6	5	5	5	3	5	5	5	4	5
342.23	64	59	60	58	76	55	59	60	65	61		5	4	5	5	4	6	5	4	4	5
343.058	66	61	63	63	84	55	62	68	58	64		5	5	6	3	4	3	5	3	5	7
343.887	68	59	58	62	84	60	55	74	61	61		4	4	6	4	5	4	5	4	5	6
344.716	64	64	67	58	73	62	52	65	67	63		3	5	8	5	5	3	5	3	5	5
345.544	62	66	59	60	73	63	56	70	68	66		5	6	6	4	3	5	4	4	4	5
346.373	64	62	60	59	79	61	60	68	67	65		3	5	6	3	5	5	6	4	4	5
347.202	62	67	62	56	69	53	57	67	65	62		4	6	6	4	4	5	6	4	5	5
348.03	66	65	62	59	80	56	61	68	62	61		5	4	6	4	3	6	7	3	6	5
348.859	70	61	61	61	73	56	56	60	74	61		7	4	6	5	4	7	7	6	6	6
349.687	69	61	60	63	70	62	60	64	68	71		7	4	7	3	5	4	6	4	5	7
350.516	67	58	61	60	67	66	58	68	63	58		6	5	8	3	6	3	5	4	4	6
351.345	67	56	65	59	72	56	58	64	63	68		8	4	8	7	4	5	4	4	6	6
352.173	65	62	61	58	72	63	62	69	56	65		9	5	6	4	6	3	3	4	4	6
353.002	65	65	59	58	70	59	61	64	64	64		10	5	7	4	5	5	4	4	8	8
353.831	65	60	59	56	75	59	60	66	58	68		7	4	5	5	4	5	6	3	6	7
354.659	60	58	61	54	72	65	58	66	63	64		6	5	4	4	4	5	6	4	5	6
355.488	68	62	63	60	74	56	54	60	64	70		7	4	6	4	5	4	5	4	5	6
356.317	63	62	62	58	70	56	62	64	57	64		5	5	6	4	2	5	7	4	5	7
357.145	64	57	65	61	84	56	61	67	59	66		5	6	5	4	4	4	8	4	4	9
357.974	65	56	61	61	67	63	56	68	64	66		6	4	4	4	3	3	10	3	5	10
358.803	68	61	58	55	72	63	56	67	64	68		5	4	4	5	4	3	9	4	6	9
359.631	67	57	60	55	72	63	55	65	61	67		5	5	5	5	5	4	6	4	5	6
360.46	60	54	60	58	63	66	54	62	61	63		5	4	5	4	5	5	7	3	4	5
361.288	67	54	62	58	72	59	60	66	60	57		5	4	5	6	5	5	6	4	5	5
362.117	62	57	61	62	73	57	64	64	67	59		5	5	6	4	3	4	6	4	5	5
362.946	63	58	61	59	72	61	60	65	70	61		4	5	6	5	4	3	7	3	5	5
363.774	62	58	64	63	66	57	61	64	65	64		4	5	7	6	3	3	7	4	4	6
364.603	67	59	65	64	68	60	59	62	64	62		3	6	8	5	4	3	6	4	6	7
365.432	69	57	64	71	66	54	56	59	64	63		3	5	6	4	5	4	6	4	6	7
366.26	64	56	66	60	67	63	58	62	70	58		4	4	7	4	5	4	5	4	6	6
367.089	54	60	65	61	76	63	58	64	65	63		4	5	5	5	4	4	6	5	4	6
367.918	68	60	64	63	70	58	59	66	58	63		4	5	6	4	5	4	6	4	5	5
368.746	64	52	66	60	73	61	59	65	61	59		4	5	5	4	4	4	4	4	6	6
369.575	67	57	64	59	72	62	59	62	63	63		4	5	3	5	4	4	4	5	9	8
370.404	65	62	65	54	72	58	57	63	64	64		4	4	5	6	5	3	5	6	4	7
371.232	63	61	66	59	76	60	58	65	59	60		4	6	6	6	5	4	6	6	3	9
372.061	65	65	57	65	67	60	60	63	59	61		4	5	5	6	5	5	7	5	4	8
372.889	61	53	62	59	68	56	61	63	61	59		6	4	6	5	3	7	7	4	5	6
373.718	59	56	60	52	72	64	59	64	63	59		6	4	4	4	4	6	6	4	4	5
374.547	60	56	62	66	69	63	56	67	62	58		5	5	5	5	4	4	6	5	6	5
375.375	62	59	66	59	74	60	56	63	62	64		4	5	6	5	4	5	6	5	6	5
376.204	62	63	64	74	67	67	57	62	60	65		4	5	6	6	4	5	5	4	6	8
377.033	64	62	65	64	66	65	59	63	58	66		3	6	6	7	3	5	7	4	7	6
377.861	55	62	64	62	69	61	64	61	60	67		3	5	5	7	4	7	5	4	4	6
378.69	66	56	63	57	64	60	60	64	61	65		4	4	6	7	4	5	6	4	5	6
379.519	62	63	62	59	65	59	63	66	65	61		3	5	4	6	4	5	5	4	4	7
380.347	63	57	67	62	70	56	58	63	62	62		4	7	4	5	4	4	6	4	6	9
381.176	66	61	67	64	74	59	59	62	59	59		5	7	6	6	4	4	5	4	5	7
382.005	60	56	72	63	76	58	60	62	62	58		4	9	5	5	4	4	6	5	6	6
382.833	62	58	56	67	74	59	61	62	60	63		2	7	4	5	4	5	6	5	6	7
383.662	60	60	56	57	66	58	65	62	60	65		3	7	4	4	3	5	6	5	5	4
384.49	64	61	60	69	67	55	63	61	65	66		4	6	4	4	4	6	5	4	5	5
385.319	59	60	62	65	68	61	62	65	62	59		4	6	4	5	4	6	4	4	5	6
386.148	57	57	59	64	67	60	62	65	59	58		3	4	4	6	4	5	4	4	4	5
386.976	67	65	62	58	71	60	57	62	63	64		4	5	4	6	4	5	7	3	5	6
387.805	64	64	60	58	72	60	60	66	64	63		4	5	3	4	5	5	7	4	6	8
388.634	62	59	63	61	66	58	54	66	60	58		4	10	4	5	5	5	6	5	5	6
389.462	64	67	65	60	66	54	60	68	58	56		4	7	7	5	5	5	7	4	5	5
390.291	61	58	60	65	69	51	59	57	62	61		4	6	5	5	4	4	6	4	5	5
391.12	65	55	67	62	68	55	64	66	64	67		3	4	5	5	5	5	6	4	5	5
391.948	66	55	64	65	65	56	60	69	63	65		3	3	6	6	4	4	4	4	5	8
392.777	65	59	60	65	66	55	61	65	64	56		4	5	6	5	5	3	7	4	5	4
393.606	62	62	65	62	69	54	62	63	62	56		3	4	6	6	4	4	6	5	6	5
394.434	58	64	59	61	70	55	56	63	61	61		3	4	5	7	4	5	7	5	7	5
395.263	61	63	60	61	73	58	60	70	60	64		5	7	5	7	4	5	6	4	6	5
396.091	59	69	61	62	73	61	65	69	61	63		6	5	6	8	5	5	7	4	3	6
396.92	63	66	63	65	71	63	61	66	65	59		4	4	7	6	5	6	6	4	4	8
397.749	67	63	58	61	74	62	64	61	67	60		4	7	6	7	4	5	7	6	5	5
398.577	62	59	53	63	75	60	59	59	64	63		5	9	5	6	4	5	7	5	7	5
399.406	68	66	60	64	69	62	58	61	70	61		4	7	3	5	4	5	7	4	8	5
400.235	65	65	52	61	69	58	58	58	68	58		3	5	6	5	4	5	6	4	6	4
401.063	61	60	61	61	67	61	60	64	61	61		4	6	7	5	4	4	6	3	5	5
401.892	62	57	58	60	68	61	59	65	60	56		4	6	7	4	4	6	4	4	5	5
402.721	61	60	55	59	71	61	62	60	62	62		3	5	6	5	4	7	6	5	6	8
403.549	61	64	60	62	69	63	55	64	64	64		4	6	5	6	3	5	7	4	7	6
404.378	62	65	60	59	67	60	56	63	69	60		4	5	5	5	5	5	6	3	6	5
405.207	60	56	60	57	63	62	61	70	62	59		8	5	5	7	4	5	5	3	5	5
406.035	64	60	60	63	67	60	56	60	59	62		8	7	5	5	5	5	7	4	5	4
406.864	62	58	58	59	68	59	62	62	64	59		7	6	6	6	4	7	6	6	4	4
407.692	58	60	63	63	70	55	69	66	62	59		4	4	6	7	3	5	5	5	4	5
408.521	55	61	57	67	69	55	60	61	62	64		4	6	6	8	3	5	5	4	7	5
409.35	56	59	64	59	70	57	62	65	62	64		4	5	6	6	4	5	5	5	7	6
410.178	61	57	59	58	66	59	66	57	62	63		4	6	6	6	2	5	5	4	7	5
411.007	61	55	58	57	67	62	60	57	64	55		4	6	6	6	3	5	6	6	6	4
411.836	58	57	54	59	78	63	67	61	58	58		3	6	4	6	4	4	7	4	6	6
412.664	60	55	62	64	65	62	58	61	61	60		4	7	5	4	4	4	6	6	6	5
413.493	63	58	58	64	73	58	56	60	61	59		3	7	5	5	5	6	6	5	5	4
414.322	64	60	62	66	63	62	61	61	64	58		4	5	5	5	4	5	6	3	6	5
415.15	63	60	58	65	59	57	62	61	60	61		6	6	5	6	3	3	7	3	6	6
415.979	61	66	61	62	64	64	64	62	59	58		6	7	5	5	5	4	8	5	6	6
416.808	58	64	61	60	69	62	61	59	56	56		4	6	5	6	5	4	7	6	4	5
417.636	57	62	63	59	73	58	59	63	63	58		4	5	5	8	4	5	6	5	5	7
418.465	57	66	59	59	71	66	51	66	60	53		4	4	6	6	5	5	6	5	6	7
419.293	61	62	61	58	67	63	56	65	59	56		4	5	5	6	4	4	6	4	6	6
420.122	59	58	57	59	67	63	58	65	60	61		5	6	6	5	4	5	6	3	6	5
420.951	60	61	59	59	66	54	59	66	57	63		5	6	7	3	5	6	6	5	6	6
421.779	61	65	58	62	85	56	62	71	63	68		3	6	5	4	6	4	6	4	8	6
422.608	57	63	60	64	66	62	62	66	58	57		4	6	6	6	4	5	7	4	5	5
423.437	58	62	57	61	66	63	61	61	57	58		5	6	7	6	4	7	6	4	6	6
424.265	63	62	57	58	68	56	62	57	62	66		5	8	6	5	4	5	6	5	7	6
425.094	68	61	58	59	66	59	63	61	60	58		5	7	5	5	6	6	8	5	4	6
425.923	60	61	61	58	60	59	60	62	71	58		4	6	5	5	5	5	7	5	5	6
426.751	57	58	62	58	70	55	64	56	64	58		3	6	5	6	5	6	5	5	5	5
427.58	64	56	57	62	66	58	63	59	67	67		4	5	4	5	4	4	5	3	6	5
428.409	64	62	57	64	71	61	63	64	61	61		3	6	5	3	3	7	6	3	8	5
429.237	62	62	55	61	68	63	65	64	65	61		4	7	6	4	4	9	8	4	5	4
430.066	62	62	57	63	70	61	60	58	68	59		3	7	7	5	5	5	8	6	6	5
430.894	66	61	59	65	68	58	58	63	68	61		3	7	7	5	4	6	6	7	7	6
431.723	65	60	59	67	78	58	58	66	65	59		4	7	8	6	3	6	7	6	6	7
432.552	59	64	58	65	65	61	63	62	65	59		4	5	7	5	6	7	9	5	7	8
433.38	62	62	60	63	63	63	62	60	64	60		4	5	6	5	4	6	8	5	7	7
434.209	65	60	59	60	66	67	58	61	64	60		4	5	7	5	4	5	9	4	7	5
435.038	65	62	60	61	68	61	60	61	63	59		4	7	8	6	3	7	6	4	7	4
435.866	71	58	59	61	74	64	59	62	64	62		5	6	6	6	6	6	6	4	5	5
436.695	62	60	53	61	68	61	56	62	64	51		4	5	6	5	6	6	7	3	7	4
437.524	56	62	60	59	66	65	59	61	61	52		6	7	5	6	4	6	7	6	5	5
438.352	62	61	63	61	69	70	61	60	67	59		6	6	5	7	3	5	6	6	6	5
439.181	57	64	60	57	71	62	63	60	57	60		5	6	6	6	6	5	7	4	6	4
440.01	67	55	59	58	73	61	60	54	59	61		4	6	5	4	4	6	4	5	7	5
440.838	56	56	58	59	68	55	59	49	59	57		4	6	5	5	4	6	6	5	5	6
441.667	64	56	57	68	71	57	58	53	63	59		4	6	5	6	4	5	7	5	8	6
442.495	70	58	65	59	70	61	58	57	67	60		4	6	6	6	5	5	7	4	6	6
443.324	57	60	64	55	68	65	56	59	66	57		4	7	6	8	4	5	7	5	7	6
444.153	55	53	63	60	69	63	54	58	62	59		4	6	4	6	5	7	8	6	7	6
444.981	60	56	64	61	71	64	60	56	59	60		5	6	7	5	5	6	6	5	10	5
445.81	65	71	61	57	65	58	58	61	62	56		4	6	6	6	4	5	7	4	9	5
446.639	56	60	59	61	67	58	61	62	63	64		4	4	7	6	4	6	6	4	7	8
447.467	53	64	56	51	64	64	61	65	62	62		5	4	5	6	4	6	8	5	5	6
448.296	66	60	58	61	65	64	55	62	56	61		4	5	5	7	5	6	8	5	5	5
449.125	59	57	58	61	68	64	55	57	58	61		4	5	6	8	7	7	8	5	7	4
449.953	58	56	58	59	70	62	58	60	60	59		4	6	7	7	5	6	8	4	8	5
450.782	67	62	60	62	68	56	58	64	60	56		5	7	5	6	4	5	8	4	7	5
451.611	64	56	58	59	64	53	62	62	59	58		5	5	5	7	5	6	7	4	6	7
452.439	62	64	60	73	68	58	59	56	59	57		4	7	4	5	6	6	4	5	6	4
453.268	58	68	59	70	73	61	63	62	59	57		3	5	5	5	7	5	5	6	7	4
454.096	59	56	57	63	71	60	64	62	59	58		3	7	6	6	5	4	5	5	7	4
454.925	60	60	63	63	71	61	71	57	60	58		4	6	5	7	4	5	7	5	5	6
455.754	58	64	64	56	71	60	60	61	63	57		4	5	4	8	4	6	8	6	5	7
456.582	59	62	62	60	68	58	61	62	69	60		6	6	4	6	5	7	11	5	5	5
457.411	60	60	57	60	66	58	63	58	71	58		6	7	5	5	7	6	8	6	6	5
458.24	58	59	71	64	63	62	60	59	66	55		5	6	5	7	7	5	6	5	6	7
459.068	61	56	59	62	66	61	59	57	65	59		6	7	7	7	6	6	5	7	5	6
459.897	60	62	61	62	69	62	54	61	62	58		6	5	7	5	5	6	6	8	5	7
460.726	60	71	55	62	66	61	59	58	64	59		6	6	5	6	5	5	7	7	5	3
461.554	61	65	63	58	63	59	65	57	65	60		5	6	7	6	4	6	6	4	6	5
462.383	64	61	64	53	61	59	59	62	63	58		4	6	5	6	4	7	7	4	6	4
463.212	62	63	61	61	65	60	52	67	66	58		5	5	5	6	5	7	8	4	6	6
464.04	65	62	66	64	71	65	66	69	68	62		5	8	6	6	6	6	8	4	6	4
464.869	64	69	61	61	67	63	59	58	66	55		5	7	6	8	6	5	8	4	5	6
465.697	64	65	58	61	65	61	74	62	62	57		5	5	6	7	4	5	7	5	4	7
466.526	64	67	60	60	68	61	64	59	63	62		6	5	5	7	4	6	8	5	4	6
467.355	61	61	59	59	70	58	62	58	64	57		5	5	6	8	5	7	7	4	4	4
468.183	70	59	65	61	66	56	57	59	63	54		4	5	5	7	5	7	6	4	6	4
469.012	65	63	61	62	61	60	59	58	64	54		7	5	7	8	5	7	7	4	7	4
469.841	64	67	65	58	64	57	62	57	73	53		5	6	7	8	5	6	7	5	5	5
470.669	63	65	58	56	64	54	64	62	67	54		5	6	6	6	7	6	6	5	4	6
471.498	60	68	66	56	66	54	63	58	59	54		6	5	7	6	6	6	6	5	5	8
472.327	58	65	67	53	68	57	67	57	63	58		3	5	5	6	4	7	7	7	6	9
473.155	60	59	63	54	67	62	57	66	69	63		4	5	4	6	6	5	6	4	5	6
473.984	58	62	64	55	74	64	69	62	62	99		3	7	6	7	4	5	7	3	4	5
474.813	54	63	65	56	62	63	65	57	65	143		5	7	6	5	5	6	8	3	5	7
475.641	57	61	56	58	65	55	64	59	61	69		5	6	4	6	5	6	9	4	4	5
476.47	65	56	65	58	66	58	58	61	63	58		5	5	6	4	4	6	9	5	5	5
477.298	65	63	61	57	67	57	58	61	64	58		6	6	5	7	4	5	8	6	5	5
478.127	60	59	64	58	59	58	61	52	65	57		7	5	5	6	4	6	6	5	7	5
478.956	56	59	64	59	59	53	60	61	63	56		4	5	5	5	5	8	6	4	7	5
479.784	60	65	66	63	65	53	65	60	63	52		3	5	7	7	5	8	8	7	6	5
480.613	62	62	62	61	69	61	62	59	60	57		5	7	7	9	6	8	7	6	7	5
481.442	58	60	68	59	66	68	65	54	63	56		3	7	5	4	4	6	7	5	6	5
482.27	59	63	64	57	69	62	65	55	59	50		5	7	6	10	5	5	6	6	4	5
483.099	58	60	60	57	70	56	62	59	60	52		5	5	7	6	6	8	6	8	5	4
483.928	57	62	67	60	70	64	61	54	64	57		5	5	5	6	4	6	7	6	5	5
484.756	55	62	60	59	67	65	61	59	64	55		4	5	5	7	5	7	6	5	6	5
485.585	55	64	63	57	66	56	62	57	63	55		5	6	6	5	7	7	5	6	6	6
486.414	59	62	60	59	62	59	65	55	59	61		4	7	6	7	4	8	6	5	5	6
487.242	63	59	63	59	66	50	61	54	63	58		3	5	6	8	6	7	6	4	6	5
488.071	63	63	65	58	68	58	63	61	66	51		3	6	5	6	5	5	6	5	5	4
488.9	62	62	64	54	64	68	64	62	69	55		4	5	4	7	5	5	7	5	6	4
489.728	60	59	64	54	60	65	61	63	58	56		5	4	4	6	5	7	8	4	6	4
490.557	61	61	68	60	72	70	61	58	61	56		5	6	5	9	7	6	7	4	6	4
491.385	60	58	71	57	80	52	60	56	56	58		4	7	6	7	8	7	6	4	5	6
492.214	58	59	67	56	72	58	59	59	59	62		3	6	5	6	4	8	7	3	7	7
493.043	59	59	68	56	64	54	62	64	59	62		3	4	6	7	4	6	7	5	5	5
493.871	58	62	66	53	71	64	59	60	70	59		3	4	6	6	6	6	6	6	4	4
