# Supplementary material for: Frictiotaxis underlies focal adhesion-independent durotaxis
Source: Nat Commun. 2025 Apr 23;16:3811. doi: 10.1038/s41467-025-58912-1 (PMC12019219; doi:10.1038/s41467-025-58912-1)
Supplement: Supplementary file 18 — Source Data [file 41467_2025_58912_MOESM18_ESM.zip › Source data/Figure 7g.xlsx]

## Sheet: Tabelle1
Distance (µm)	Fluorescence intensity_PEG											Fluorescence intensity_BSA
0	68	77	68	73	67	70	76	71	79	69		4	5	3	4	7	3	4	4	3
0.829	74	79	72	68	68	69	67	75	72	66		3	4	5	4	3	3	3	5	4
1.657	70	77	73	69	74	76	72	80	74	65		4	4	3	3	4	5	3	6	4
2.486	71	73	71	72	75	80	69	76	66	70		3	4	4	4	3	4	4	5	3
3.315	71	74	76	70	75	74	69	73	70	67		3	4	3	3	3	4	4	4	4
4.143	71	70	77	70	76	74	70	72	73	73		3	5	3	3	4	3	4	4	3
4.972	70	67	75	69	73	72	75	74	73	73		4	5	4	3	4	3	3	5	4
5.801	70	67	73	72	71	75	72	72	67	75		4	5	4	3	4	3	2	5	3
6.629	70	71	72	72	69	67	66	69	66	70		5	5	3	4	3	3	4	4	4
7.458	69	71	68	69	67	75	67	72	65	75		6	3	3	5	2	5	4	3	2
8.286	70	70	69	73	66	68	63	76	66	75		4	3	4	4	4	3	4	4	4
9.115	65	72	70	69	70	70	64	70	63	64		3	2	3	5	4	4	3	4	3
9.944	64	69	73	66	70	70	68	71	65	65		3	4	4	6	4	3	5	3	3
10.772	60	70	74	71	66	69	67	70	63	65		5	4	4	4	3	3	4	4	4
11.601	62	77	65	71	65	68	65	66	65	65		4	4	3	3	5	6	5	3	3
12.43	62	73	67	71	68	61	66	69	63	65		3	4	4	3	4	4	5	3	2
13.258	67	64	67	68	68	71	65	69	60	66		4	4	3	3	5	3	4	3	4
14.087	62	60	64	72	64	70	64	68	64	66		4	5	3	3	5	3	4	3	3
14.916	61	67	65	65	62	66	65	67	65	68		5	5	4	3	4	4	5	4	3
15.744	65	69	62	65	66	72	63	67	65	64		3	5	3	4	4	5	4	5	4
16.573	62	64	59	72	69	69	64	66	59	62		3	6	4	3	5	5	4	4	3
17.402	61	65	65	66	66	64	62	66	56	59		3	6	4	3	4	5	4	5	3
18.23	60	64	68	67	68	61	55	62	59	60		6	4	4	4	4	4	4	6	4
19.059	55	63	64	70	69	62	57	60	61	61		6	4	3	3	4	4	6	4	6
19.887	55	61	63	68	67	65	65	60	56	58		9	4	3	6	4	5	5	3	6
20.716	56	58	58	69	69	69	68	63	58	64		7	3	4	3	6	4	5	3	5
21.545	62	57	61	62	64	62	61	65	59	62		6	3	6	4	5	5	5	3	3
22.373	62	64	65	63	58	63	55	63	59	55		7	4	4	3	5	5	3	3	4
23.202	59	63	59	68	60	65	54	61	59	57		6	3	4	4	5	4	4	3	3
24.031	59	61	57	66	60	63	58	58	56	60		6	3	3	3	3	4	5	4	4
24.859	58	65	59	67	57	59	58	57	58	61		5	4	4	2	4	3	3	3	4
25.688	64	65	64	64	61	61	63	61	62	62		5	4	6	4	5	4	5	3	4
26.517	67	57	68	68	60	58	59	57	58	61		6	3	4	6	3	5	6	4	5
27.345	67	60	64	62	55	55	58	58	55	53		9	4	5	5	5	4	9	3	5
28.174	64	65	68	62	57	59	64	61	56	57		8	4	4	3	6	5	7	6	4
29.003	57	64	63	65	57	61	59	55	52	58		6	4	6	4	9	5	5	3	4
29.831	55	59	58	71	55	63	59	58	52	58		5	4	4	4	7	5	4	4	4
30.66	55	55	59	63	59	61	59	56	55	59		6	4	5	2	5	5	4	3	6
31.488	55	57	58	59	61	56	65	65	59	56		8	5	6	4	4	5	5	4	4
32.317	55	59	60	56	60	59	66	65	55	55		9	5	7	2	4	5	9	3	4
33.146	56	60	64	65	65	63	59	63	52	55		8	5	6	3	5	5	6	2	4
33.974	57	60	54	73	57	62	60	66	54	55		9	5	6	4	9	5	5	4	3
34.803	57	54	55	64	54	56	51	59	59	52		12	6	6	4	6	5	6	6	4
35.632	56	54	56	58	62	55	50	55	57	53		8	6	7	5	5	5	6	5	4
36.46	53	61	51	56	65	56	50	56	56	56		8	5	6	5	6	4	6	3	4
37.289	53	55	52	58	56	54	54	56	56	57		7	4	6	5	6	6	6	4	5
38.118	55	53	56	60	58	54	55	55	48	52		7	4	7	5	6	9	7	4	4
38.946	56	55	60	62	65	58	55	56	47	47		9	4	8	4	6	11	9	2	5
39.775	56	57	53	54	60	58	53	60	48	47		9	4	6	6	7	10	8	4	4
40.604	61	66	53	56	57	55	49	55	53	50		10	4	8	5	9	9	8	2	4
41.432	55	57	54	59	51	58	49	56	52	50		11	5	10	4	8	10	8	3	7
42.261	57	53	48	56	55	59	48	50	52	51		10	5	9	6	8	11	10	4	8
43.089	58	58	57	58	55	64	49	60	53	48		15	5	8	7	8	10	9	4	7
43.918	57	56	50	55	54	60	48	52	57	48		11	5	8	7	10	7	7	5	7
44.747	51	51	50	51	60	54	53	49	54	52		10	6	9	6	9	9	9	5	7
45.575	51	59	54	52	52	55	48	56	53	49		12	7	11	7	7	7	11	5	5
46.404	53	53	51	53	55	55	49	53	53	46		12	9	11	7	9	10	10	5	7
47.233	52	55	48	58	57	51	53	52	51	50		11	8	10	7	11	9	10	4	8
48.061	53	49	53	58	57	52	49	55	53	44		14	7	9	6	10	14	9	6	7
48.89	49	54	51	52	48	56	50	64	49	48		14	7	11	6	10	14	9	5	7
49.719	53	54	49	54	49	50	44	51	50	53		14	7	16	6	9	14	10	4	6
50.547	57	52	49	57	56	49	47	54	51	50		14	7	15	6	9	11	12	6	7
51.376	49	56	56	52	53	50	49	55	51	47		19	9	12	5	10	10	13	7	9
52.205	50	48	53	51	56	50	46	54	50	49		20	7	12	5	12	15	12	7	7
53.033	49	58	51	54	55	53	48	58	55	51		19	10	13	8	13	13	12	6	6
53.862	51	58	53	55	54	46	49	57	49	44		17	7	15	6	12	19	12	7	7
54.69	49	54	48	58	52	47	54	48	51	57		18	7	17	6	12	13	9	7	8
55.519	46	55	46	56	52	52	46	51	46	51		20	7	17	7	12	19	12	7	11
56.348	48	49	55	56	52	55	45	55	54	49		23	9	16	7	9	17	12	6	10
57.176	54	56	50	53	52	52	47	49	50	52		20	11	20	7	12	14	11	6	8
58.005	47	61	56	51	54	48	50	52	49	44		18	11	27	7	12	18	10	6	10
58.834	52	54	56	52	48	49	45	55	48	51		17	12	21	7	11	16	9	6	15
59.662	49	51	59	48	48	51	51	52	52	50		19	15	16	10	10	18	11	5	14
60.491	49	52	50	50	51	50	49	51	42	43		18	12	18	10	9	18	9	5	9
61.32	47	53	50	52	49	49	42	53	49	50		16	12	18	9	11	16	12	8	11
62.148	47	58	50	50	52	50	46	53	50	45		22	10	18	10	9	18	13	6	14
62.977	52	54	50	50	47	44	47	54	42	45		22	13	17	10	12	20	14	6	12
63.806	48	52	51	56	47	42	48	49	49	43		17	12	16	11	13	20	15	7	12
64.634	48	53	52	58	44	46	50	50	47	37		17	11	14	12	14	18	9	7	16
65.463	54	56	47	57	46	52	49	52	46	40		18	10	14	11	15	19	11	7	15
66.291	55	52	47	51	46	49	49	49	49	46		18	12	18	11	9	21	11	7	16
67.12	48	51	49	53	47	47	44	52	43	45		19	12	17	13	11	20	12	7	13
67.949	53	49	51	53	50	45	44	50	47	45		20	13	16	19	11	21	15	10	13
68.777	47	47	50	49	50	47	45	54	46	44		20	18	16	19	12	21	19	10	10
69.606	48	51	46	56	44	45	41	50	51	45		19	17	17	15	15	21	16	9	13
70.435	47	45	44	55	47	45	48	46	43	41		20	13	16	20	19	23	14	10	12
71.263	46	46	45	51	47	43	43	51	42	40		21	14	16	21	16	19	15	10	14
72.092	44	54	45	51	49	46	45	57	49	47		23	15	13	19	14	19	15	11	15
72.921	49	50	47	54	46	44	44	58	46	48		21	15	13	21	15	23	19	12	14
73.749	46	52	49	51	47	43	42	51	41	46		21	16	15	17	15	24	17	11	17
74.578	45	57	46	45	46	45	41	47	44	38		18	14	15	19	19	21	20	11	18
75.407	44	49	44	50	45	51	46	47	45	38		16	13	15	20	17	17	19	13	16
76.235	47	48	46	51	44	46	48	50	47	40		20	14	19	19	20	19	21	19	17
77.064	44	49	44	51	44	44	46	49	43	45		23	12	24	16	19	25	15	19	20
77.892	48	50	45	49	44	46	40	49	45	40		23	14	16	19	21	25	13	15	19
78.721	46	49	45	46	44	47	38	48	44	39		23	13	14	17	15	24	15	20	16
79.55	39	47	48	49	47	43	40	48	43	44		26	12	18	18	13	29	18	21	17
80.378	46	45	49	50	46	38	41	53	40	40		26	16	18	16	15	25	17	19	14
81.207	50	51	49	50	44	44	41	50	41	44		22	13	15	19	18	21	10	21	22
82.036	45	55	52	52	46	43	43	46	41	43		22	12	22	18	17	18	13	17	16
82.864	45	50	50	49	46	41	42	45	38	42		27	20	18	18	10	19	19	19	23
83.693	46	49	50	47	41	46	41	47	40	39		25	20	20	19	13	23	14	20	17
84.522	45	51	51	42	43	39	41	46	43	41		25	15	24	13	19	29	16	19	21
85.35	44	46	49	49	46	42	39	43	43	42		27	17	26	15	14	28	20	16	22
86.179	43	45	54	50	43	43	37	46	39	39		27	16	22	16	16	26	16	19	21
87.008	44	51	52	53	42	40	38	48	40	41		24	20	26	17	20	28	16	17	22
87.836	45	49	50	51	43	48	39	46	38	41		26	19	17	18	16	26	21	18	19
88.665	50	48	48	44	43	46	41	49	36	41		29	15	23	18	16	26	23	16	26
89.493	45	50	47	47	46	49	42	51	36	40		27	14	21	15	21	25	22	19	25
90.322	39	48	48	48	46	43	39	47	39	38		25	18	19	22	23	25	22	18	28
91.151	46	46	42	46	45	42	38	48	38	41		28	15	23	29	22	33	23	18	22
91.979	46	50	42	46	46	48	40	49	35	40		21	14	25	23	22	33	21	19	18
92.808	45	48	44	43	43	45	42	40	38	47		27	16	27	21	23	27	24	13	17
93.637	46	45	45	48	42	44	38	44	40	43		26	21	23	26	21	24	23	15	18
94.465	46	40	44	45	45	41	36	45	37	38		26	24	22	27	24	23	23	16	21
95.294	46	43	43	43	45	48	36	44	38	38		23	23	22	24	23	24	22	17	21
96.123	42	48	43	43	42	45	35	44	41	38		27	20	26	28	23	26	22	18	18
96.951	39	46	45	51	46	42	39	44	34	39		23	17	21	21	22	27	23	18	19
97.78	40	43	54	44	43	42	37	43	34	39		24	19	22	26	22	27	24	15	18
98.609	43	42	49	42	42	40	40	42	38	38		25	21	29	28	23	23	18	22	19
99.437	43	45	37	47	41	41	39	42	38	39		22	19	27	26	24	24	21	29	19
100.266	44	47	43	44	41	40	34	42	41	40		27	21	22	21	18	24	25	23	22
101.094	35	43	46	47	39	41	36	43	40	38		37	24	24	24	21	24	27	21	20
101.923	39	38	41	46	40	42	38	36	40	36		23	23	20	27	25	26	26	26	24
102.752	44	43	47	43	37	43	38	48	40	34		22	20	22	25	27	26	25	27	21
103.58	39	44	46	45	40	46	36	40	37	34		26	24	27	25	26	30	25	24	21
104.409	39	45	43	48	42	40	40	42	37	38		23	24	28	27	25	30	24	28	21
105.238	39	39	42	46	39	38	37	41	35	38		19	19	23	21	25	30	26	21	21
106.066	43	40	41	47	34	41	36	39	37	33		21	21	24	28	24	25	28	26	22
106.895	49	46	40	45	40	41	36	43	37	35		19	21	25	28	26	24	28	28	27
107.724	45	43	43	43	38	39	39	43	37	37		23	20	20	23	28	25	27	26	29
108.552	43	46	42	45	40	40	39	38	38	36		32	22	22	23	28	23	26	21	29
109.381	41	44	41	48	38	37	40	41	38	39		28	24	25	31	27	21	27	24	25
110.21	43	43	38	50	42	37	37	42	35	38		31	27	27	26	26	26	28	27	22
111.038	43	38	45	49	41	39	37	43	35	36		32	27	26	26	27	32	27	25	21
111.867	41	43	42	47	42	39	40	37	37	37		29	23	28	22	28	32	26	25	22
112.695	37	41	38	45	42	39	36	43	38	38		29	24	35	23	27	26	29	27	24
113.524	38	42	40	43	40	40	39	38	34	40		32	24	36	25	26	24	32	21	26
114.353	41	43	37	45	41	41	43	43	38	40		31	22	35	27	29	24	29	28	29
115.181	38	47	37	43	38	38	44	47	40	40		34	23	33	26	32	30	26	28	30
116.01	36	39	41	40	36	35	38	42	41	40		33	21	28	25	29	33	25	23	27
116.839	38	43	37	40	45	38	38	36	34	33		28	19	30	26	26	39	25	23	30
117.667	42	36	41	38	43	37	38	36	34	35		29	25	31	23	25	45	25	31	29
118.496	38	41	43	39	37	39	41	39	36	34		28	31	28	24	25	44	25	26	28
119.325	38	44	47	42	37	40	36	48	36	32		34	25	31	25	25	34	27	26	27
120.153	39	43	39	46	35	36	38	42	39	39		29	22	29	26	25	29	28	22	29
120.982	40	44	38	47	39	32	40	44	30	36		28	24	28	25	27	30	26	23	32
121.811	41	44	43	43	36	35	36	45	33	35		31	26	29	23	28	31	24	25	34
122.639	40	39	44	41	42	36	34	41	32	33		34	28	27	22	26	29	27	27	33
123.468	36	39	38	41	35	31	39	44	37	32		32	24	30	21	24	33	29	26	30
124.296	40	40	36	41	41	33	37	40	34	32		28	22	31	19	27	31	32	25	26
125.125	37	40	34	39	32	39	31	41	37	35		28	22	26	20	29	32	34	26	27
125.954	42	41	40	39	36	42	34	38	33	32		31	26	24	22	32	28	30	23	27
126.782	35	41	37	40	36	38	34	39	34	31		33	26	27	29	34	30	29	24	29
127.611	32	39	38	37	38	36	37	39	33	31		33	23	28	27	30	26	29	25	32
128.44	40	39	39	36	34	36	32	41	31	32		31	25	27	23	29	31	31	26	30
129.268	34	42	37	38	32	33	32	39	35	34		33	26	27	25	29	32	28	25	27
130.097	35	38	38	44	37	33	43	41	40	34		34	19	28	29	31	32	28	23	30
130.926	40	37	42	43	36	33	38	39	33	33		35	28	29	31	28	33	30	22	31
131.754	34	36	34	40	39	33	39	39	41	33		34	24	30	32	28	30	27	21	26
132.583	34	35	37	42	37	36	36	39	33	28		32	25	31	32	30	36	27	19	29
133.412	33	37	38	40	38	36	35	38	27	34		34	26	32	27	27	34	29	20	31
134.24	36	35	38	37	32	33	31	37	33	35		35	27	30	29	27	34	33	22	29
135.069	37	41	31	36	34	34	35	38	39	30		36	23	27	29	29	32	36	29	32
135.897	38	37	30	36	36	33	32	39	42	36		37	23	29	28	33	35	32	27	26
136.726	38	39	35	35	34	30	32	36	43	31		39	25	30	27	36	31	29	23	28
137.555	35	37	39	36	37	32	29	36	39	34		36	28	31	28	32	34	34	25	36
138.383	33	37	36	34	38	37	32	39	32	31		35	29	28	29	29	31	33	29	35
139.212	36	37	39	35	40	32	34	40	33	30		36	28	32	34	34	38	34	31	33
140.041	34	37	39	31	36	33	34	40	31	35		33	33	32	40	33	36	29	32	37
140.869	37	43	40	35	33	34	33	41	34	33		34	30	31	39	34	39	22	32	31
141.698	36	43	37	35	33	31	32	40	32	30		39	27	32	30	29	36	30	27	32
142.527	38	38	37	33	32	31	34	38	33	31		44	27	37	31	22	37	29	29	36
143.355	37	36	38	40	34	32	40	35	37	31		43	29	39	32	30	34	32	29	38
144.184	38	35	38	35	33	32	41	36	34	30		37	23	34	32	29	34	39	28	39
145.013	35	40	37	32	32	34	41	36	30	35		36	20	37	31	32	32	35	27	38
145.841	34	39	34	35	32	34	37	33	33	29		32	25	42	31	39	36	43	28	36
146.67	40	35	32	35	33	29	33	37	32	28		36	31	44	33	35	37	35	29	35
147.498	39	34	38	38	34	31	34	39	34	33		38	33	34	37	43	34	35	34	35
148.327	37	37	41	33	33	28	35	36	32	32		38	30	37	33	35	34	37	40	39
149.156	35	35	41	32	34	32	32	37	32	32		36	29	33	33	35	37	29	39	34
149.984	37	32	39	34	34	24	32	36	32	32		33	33	36	30	37	39	35	30	34
150.813	38	36	43	29	32	30	29	35	32	34		32	29	34	31	29	44	31	31	36
151.642	36	37	45	32	30	33	30	36	33	30		38	27	29	36	35	38	29	32	31
152.47	37	34	36	28	30	31	30	33	32	28		40	28	35	32	31	38	29	32	32
153.299	39	34	36	34	32	32	29	33	37	28		46	29	34	32	29	44	33	31	26
154.128	38	37	40	36	33	28	30	37	34	30		41	33	36	33	29	38	36	31	33
154.956	40	36	38	30	31	31	29	37	31	30		39	33	31	34	33	37	30	33	33
155.785	39	35	39	31	28	29	30	36	30	29		39	30	38	28	36	36	31	37	38
156.614	39	36	42	31	29	33	32	36	34	30		44	26	29	35	30	39	37	33	34
157.442	39	33	40	32	30	31	30	36	32	29		36	29	32	37	31	41	36	33	27
158.271	38	31	38	29	31	33	30	34	33	29		34	34	45	42	37	39	56	30	34
159.1	37	31	38	32	29	31	33	31	32	31		33	32	53	36	36	36	53	31	37
159.928	36	34	36	31	28	30	32	34	32	33		37	30	35	36	56	38	34	36	35
160.757	37	35	39	34	30	32	34	35	34	30		39	28	34	36	53	39	33	32	39
161.585	40	34	44	31	32	33	32	34	36	29		36	28	37	38	34	40	37	32	34
162.414	42	35	42	28	33	31	29	34	36	35		37	30	38	37	33	41	43	33	36
163.243	44	34	38	30	30	31	30	33	30	35		40	35	44	40	37	42	38	34	38
164.071	40	34	36	36	27	31	29	33	29	31		36	34	35	41	43	43	34	28	46
164.9	37	37	35	36	25	32	27	36	29	30		43	27	39	30	38	41	33	35	39
165.729	39	35	36	35	27	28	29	39	30	31		42	23	37	27	34	38	38	37	35
166.557	36	33	38	37	26	31	30	33	32	32		44	26	40	36	33	37	35	42	34
167.386	35	35	38	36	23	31	32	32	30	33		41	32	41	31	38	40	41	36	37
168.215	38	33	38	34	26	35	29	31	27	35		40	34	38	39	35	40	42	36	35
169.043	40	31	35	35	29	31	30	32	28	35		40	28	41	33	41	35	43	36	35
169.872	37	31	40	36	28	27	33	29	28	31		42	29	42	35	42	34	44	38	35
170.701	34	33	39	34	27	30	30	31	31	30		35	33	38	34	43	39	37	37	36
171.529	34	29	39	34	27	31	29	32	30	30		41	33	34	39	44	42	39	40	37
172.358	36	32	39	33	28	32	32	30	31	32		43	32	40	33	37	41	39	41	41
173.186	38	33	39	34	30	31	30	29	35	31		48	30	37	42	39	38	44	30	40
174.015	40	33	39	33	34	33	31	34	35	31		38	32	38	42	39	40	37	27	44
174.844	39	34	40	33	31	36	26	31	31	29		37	30	34	42	44	41	41	36	40
175.672	35	29	41	34	35	34	30	30	30	28		36	30	35	37	37	41	43	31	34
176.501	37	33	32	34	31	34	31	30	31	30		42	32	39	39	41	37	39	39	35
177.33	40	31	34	31	29	31	29	34	30	31		41	30	42	43	43	37	41	33	38
178.158	34	28	34	32	36	28	29	30	31	29		37	32	40	44	39	42	37	35	37
178.987	34	34	34	33	34	35	26	33	30	30		40	33	40	40	41	35	37	34	38
179.816	34	33	40	32	34	36	26	29	31	33		41	33	40	38	37	43	36	39	44
180.644	35	32	38	30	36	32	34	29	32	30		44	35	43	34	37	50	34	33	42
181.473	38	43	35	28	33	31	29	28	35	30		42	33	42	40	36	40	36	42	38
182.302	37	32	33	28	33	31	29	27	31	31		40	33	42	37	34	40	37	42	37
183.13	33	32	36	29	31	33	29	26	28	31		37	30	39	35	36	45	39	42	39
183.959	42	28	31	30	37	37	32	26	30	31		33	31	39	37	37	39	39	37	42
184.787	38	29	34	29	38	37	30	23	25	33		33	34	38	40	39	37	37	39	42
185.616	40	33	39	29	38	35	29	30	29	29		33	34	39	40	39	39	36	43	44
186.445	36	27	37	27	32	37	25	27	28	29		35	31	40	43	37	40	37	44	41
187.273	36	26	36	26	35	37	29	26	28	28		38	28	39	43	36	38	38	40	42
188.102	37	29	37	28	36	35	28	27	27	27		43	33	41	44	37	38	38	38	46
188.931	38	29	34	32	36	38	32	34	28	28		42	31	44	47	38	40	40	34	41
189.759	36	28	46	31	35	40	27	30	32	31		47	32	46	43	38	34	40	40	38
190.588	36	29	41	28	30	37	33	28	27	33		44	31	42	39	40	35	41	37	37
191.417	32	33	36	27	32	34	29	26	29	28		40	32	41	40	40	34	37	35	40
192.245	32	29	32	30	36	35	29	31	30	28		36	34	44	39	41	40	39	37	46
193.074	38	29	35	31	33	36	31	28	31	28		37	31	44	36	37	40	41	40	44
193.903	36	29	39	31	39	35	28	27	35	28		36	31	42	41	39	44	44	40	41
194.731	32	27	33	33	34	36	33	31	29	26		34	32	44	42	41	45	45	43	39
195.56	33	31	34	29	34	37	33	28	33	31		37	33	42	41	44	44	42	43	38
196.388	33	29	31	27	35	33	34	25	29	30		38	36	39	42	45	39	46	44	39
197.217	39	31	37	24	38	34	30	27	32	27		40	29	41	41	42	42	45	47	38
198.046	41	28	33	27	37	36	32	28	28	31		40	34	43	37	46	34	42	43	35
198.874	44	26	34	28	39	39	32	28	29	29		40	33	41	35	45	39	48	39	38
199.703	38	28	38	27	36	39	33	29	32	27		42	27	43	37	42	38	44	40	42
200.532	36	32	48	27	34	41	31	28	29	45		45	32	46	42	48	40	40	39	41
201.36	34	31	34	27	35	41	28	26	30	32		43	29	51	44	44	46	38	36	36
202.189	36	30	35	26	30	33	32	28	32	30		37	24	47	41	40	35	40	41	36
203.018	35	29	32	27	34	36	36	27	28	27		40	33	39	39	38	35	46	42	42
203.846	32	29	36	28	34	34	32	24	33	29		43	31	39	41	40	43	43	41	43
204.675	38	26	38	30	35	35	28	27	31	25		42	24	41	38	46	48	46	42	43
205.504	32	33	34	30	39	39	29	25	30	29		39	27	41	36	43	43	46	41	39
206.332	35	31	33	27	40	39	31	26	27	24		39	27	43	36	46	37	40	37	38
207.161	37	31	31	31	35	36	28	29	33	28		37	31	40	36	46	38	43	35	43
207.989	36	30	35	29	36	37	27	27	31	31		36	30	40	36	40	42	46	37	45
208.818	40	34	36	29	32	37	28	29	27	29		34	27	40	36	43	38	39	42	45
209.647	35	31	37	33	33	34	32	29	27	26		37	30	37	41	46	40	44	44	44
210.475	35	35	35	29	35	35	31	28	28	26		39	26	40	40	39	40	43	41	42
211.304	39	32	36	34	36	37	30	32	33	28		40	28	41	35	44	39	44	39	39
212.133	34	29	39	36	39	31	29	33	31	27		44	30	49	36	43	45	38	41	45
212.961	33	28	38	37	35	36	29	32	32	29		42	30	39	40	44	38	40	38	46
213.79	35	30	36	27	35	37	30	33	31	28		44	27	38	37	38	38	42	36	43
214.619	35	32	36	29	37	36	30	35	30	29		43	28	41	40	40	38	40	36	46
215.447	33	33	37	31	34	36	29	34	28	30		40	33	46	42	42	38	39	36	46
216.276	31	31	33	33	36	37	26	31	29	25		41	34	39	37	40	40	40	36	45
217.105	36	31	31	28	38	38	27	31	34	28		40	34	38	40	39	42	40	36	45
217.933	36	31	33	30	39	38	28	33	35	26		39	33	38	40	40	41	37	41	40
218.762	34	31	35	29	35	36	29	31	34	25		41	31	38	42	40	36	41	40	52
219.59	31	34	34	26	34	37	28	31	32	24		41	34	39	42	37	37	46	35	41
220.419	32	32	33	36	36	37	26	34	28	29		41	39	39	39	41	40	34	36	41
221.248	35	29	32	30	37	35	26	28	29	27		46	37	39	46	46	42	46	40	48
222.076	34	31	36	29	35	36	28	27	32	26		44	34	37	42	34	42	37	37	36
222.905	34	32	38	35	35	36	28	31	30	25		43	33	35	42	46	41	37	40	36
223.734	37	31	35	36	36	30	25	31	28	24		39	34	45	44	37	38	39	42	36
224.562	34	30	33	35	36	32	25	31	27	25		45	33	35	42	37	36	34	37	39
225.391	32	31	35	36	37	34	28	27	27	25		47	31	37	45	39	38	42	40	42
226.22	32	29	35	31	35	33	28	29	26	25		43	29	33	32	34	42	38	40	49
227.048	35	26	33	34	34	36	25	30	25	26		44	30	37	38	42	43	30	42	46
227.877	34	31	34	28	33	32	25	30	27	26		41	29	34	37	38	45	38	42	39
228.706	34	31	36	32	34	34	25	27	29	25		41	27	39	41	30	45	32	39	42
229.534	32	29	33	32	39	37	26	27	29	26		42	26	36	41	38	39	34	46	37
230.363	30	30	34	27	39	35	27	27	32	25		49	29	37	47	32	39	35	42	40
231.191	30	28	36	28	36	38	30	29	32	23		43	33	39	36	34	43	34	42	42
232.02	32	25	35	31	37	35	29	27	28	22		40	36	36	42	35	46	37	44	37
232.849	32	27	34	26	36	34	25	26	28	25		52	35	41	40	34	44	44	42	40
233.677	34	27	32	29	35	36	23	28	30	25		56	31	34	40	37	44	42	45	37
234.506	33	29	33	27	33	35	28	29	30	24		47	29	35	39	44	45	42	32	37
235.335	31	33	32	30	33	32	29	31	29	26		53	30	35	38	42	44	39	38	38
236.163	34	31	32	29	33	34	24	28	28	25		49	31	39	38	42	50	37	37	41
236.992	33	28	33	27	32	34	25	30	28	27		54	28	41	46	39	51	36	41	41
237.821	31	27	36	36	32	30	25	29	29	30		59	29	36	46	37	42	36	41	41
238.649	30	27	33	31	34	30	25	30	29	28		41	34	37	44	36	43	40	47	40
239.478	29	27	32	30	34	27	27	25	28	26		48	39	34	49	36	43	36	36	40
240.307	28	25	34	28	34	31	26	32	28	24		45	37	37	42	40	39	36	42	43
241.135	25	29	31	25	34	35	23	30	26	23		38	34	38	45	36	43	40	40	34
241.964	28	32	30	26	32	34	26	26	26	25		46	37	37	44	36	49	41	40	37
242.792	30	27	30	26	33	33	25	25	26	25		47	35	33	39	40	45	39	39	44
243.621	31	27	36	29	32	34	26	32	26	26		44	34	33	36	41	43	39	38	42
244.45	29	32	31	27	35	34	24	27	26	26		38	34	35	47	39	49	41	38	41
245.278	29	28	34	29	36	32	28	31	24	26		46	33	36	48	39	51	40	46	41
246.107	32	27	34	29	34	31	31	30	25	22		47	35	33	43	41	47	40	46	38
246.936	27	29	34	28	33	32	26	27	27	23		50	37	37	46	40	47	39	44	43
247.764	28	28	33	28	31	32	25	33	24	21		46	34	42	42	40	47	43	49	40
248.593	34	25	34	30	36	30	23	24	24	22		45	36	40	40	39	51	40	42	44
249.422	33	27	36	27	40	31	24	25	24	24		48	36	33	44	43	47	39	45	42
250.25	31	27	35	24	30	31	26	26	27	25		47	34	34	40	40	44	36	44	40
251.079	32	27	37	23	30	31	28	24	29	23		51	33	37	48	39	45	36	39	42
251.908	37	25	42	26	38	33	26	28	29	18		45	40	38	45	36	46	35	36	41
252.736	44	29	36	27	36	33	27	27	27	20		50	41	41	47	36	44	39	47	44
253.565	41	26	29	25	32	28	24	27	26	24		49	41	44	41	35	44	38	48	44
254.393	31	27	28	25	35	31	23	25	26	20		42	37	45	44	39	37	35	43	42
255.222	26	29	31	30	32	33	24	28	26	26		43	35	42	47	38	40	35	46	43
256.051	27	27	31	30	31	32	25	23	27	27		54	36	40	46	35	44	38	42	41
256.879	27	26	26	26	33	32	22	27	28	19		50	37	43	43	35	45	46	40	43
257.708	31	23	33	24	30	31	26	25	27	18		53	31	46	40	38	43	45	44	45
258.537	28	27	42	24	31	30	25	27	26	21		47	37	45	40	46	51	41	40	46
259.365	32	26	34	26	35	29	25	27	27	18		52	41	42	45	45	48	41	48	46
260.194	32	31	32	30	37	29	25	32	27	20		49	34	38	46	41	45	39	45	45
261.023	29	25	28	28	39	29	23	31	30	19		44	34	36	47	41	54	39	47	44
261.851	25	27	34	25	34	27	22	25	25	17		48	40	36	46	39	48	41	41	43
262.68	27	22	51	25	36	28	24	28	24	17		48	43	41	47	39	50	43	44	46
263.509	25	22	33	22	31	30	26	28	22	20		44	32	42	53	41	47	48	47	45
264.337	25	32	28	24	28	29	20	21	20	18		45	36	40	49	43	48	49	46	41
265.166	26	27	26	24	29	27	19	20	21	19		46	32	37	42	48	52	50	43	40
265.994	28	26	31	25	32	28	19	23	25	22		50	32	39	44	49	49	45	40	40
266.823	29	24	28	25	31	29	20	22	20	20		48	32	42	48	50	51	42	40	41
267.652	31	27	31	23	29	30	22	22	24	24		52	31	45	48	45	50	42	45	42
268.48	27	25	31	25	33	27	23	21	23	19		55	35	46	45	42	51	44	46	42
269.309	29	26	28	29	37	29	20	22	23	19		51	36	46	40	42	50	42	47	45
270.138	26	27	26	31	31	30	20	26	24	17		49	30	43	44	44	55	44	46	44
270.966	23	24	34	25	31	34	21	24	26	18		53	38	39	46	42	54	51	47	43
271.795	24	25	28	26	26	28	22	23	21	22		52	34	40	45	44	58	48	53	46
272.624	28	26	29	25	28	26	20	23	25	15		52	37	45	46	51	66	45	49	45
273.452	26	26	29	26	29	26	20	23	24	16		50	33	45	48	48	52	43	42	42
274.281	27	28	31	27	32	28	19	21	21	18		52	39	44	47	45	52	40	44	47
275.11	27	24	27	23	31	24	21	22	24	17		54	53	38	44	43	49	45	48	43
275.938	29	20	22	25	31	28	18	23	20	15		52	34	40	43	40	56	52	48	42
276.767	28	23	24	26	32	34	23	21	22	14		49	34	41	46	45	52	54	45	45
277.595	26	24	29	25	34	27	23	24	21	14		49	36	40	51	52	61	41	40	48
278.424	31	23	29	25	31	26	21	28	25	17		52	45	41	52	54	60	41	44	44
279.253	28	19	26	22	28	28	19	22	23	17		55	35	42	51	41	61	45	46	44
280.081	28	20	23	23	26	29	18	21	22	19		57	36	41	47	41	56	41	45	47
280.91	25	24	25	25	27	26	18	20	25	16		49	38	45	44	45	53	44	46	48
281.739	29	23	22	23	29	30	17	23	25	15		47	43	48	47	41	56	43	48	46
282.567	32	25	22	22	33	29	19	22	25	20		44	44	47	49	44	48	39	47	44
283.396	30	23	25	21	29	26	23	19	21	16		48	45	42	51	43	45	42	44	42
284.225	26	23	24	28	30	27	21	22	23	15		52	36	43	53	39	48	48	43	52
285.053	24	23	25	22	31	24	18	23	22	16		53	45	44	49	42	57	44	46	43
285.882	23	20	24	21	30	20	18	23	23	14		49	45	45	50	48	56	47	51	43
286.711	25	19	25	23	29	25	18	20	21	12		53	41	42	49	44	55	48	52	54
287.539	21	19	23	23	30	25	20	21	21	14		56	50	47	50	47	57	50	51	50
288.368	21	18	21	21	28	24	20	21	25	14		48	56	51	49	48	56	48	47	55
289.196	21	18	22	20	27	23	17	22	23	14		50	46	49	52	50	59	45	44	50
290.025	21	19	23	17	27	26	18	23	24	15		53	42	51	53	48	59	51	47	50
290.854	23	19	21	20	24	23	18	26	25	14		56	44	48	51	45	51	48	49	50
291.682	24	17	21	21	25	24	19	26	24	12		51	44	44	46	51	50	48	51	48
292.511	23	22	22	21	27	25	18	20	20	14		49	42	44	46	48	56	54	53	51
293.34	20	24	24	19	25	24	18	19	20	17		53	41	44	50	48	54	47	49	43
294.168	20	20	23	18	27	30	19	19	21	17		54	43	50	49	54	54	54	50	46
294.997	18	19	23	18	28	25	18	19	23	16		56	43	52	55	47	53	51	49	50
295.826	19	21	25	22	29	23	16	19	23	14		53	40	50	50	54	56	49	50	52
296.654	20	20	25	22	30	23	16	23	21	15		55	39	43	52	51	58	50	49	49
297.483	20	14	21	18	28	23	18	22	18	14		56	39	45	50	49	54	52	52	48
298.312	19	17	22	19	27	24	18	17	23	14		56	39	53	51	50	57	50	53	58
299.14	17	17	24	19	24	24	16	19	20	15		50	39	50	53	52	56	46	51	55
299.969	20	15	23	23	23	24	17	21	18	15		55	39	50	52	50	52	56	46	49
300.797	19	18	22	19	23	21	15	19	18	16		55	43	54	49	46	55	54	46	42
301.626	18	20	21	17	25	21	16	20	17	15		46	40	50	47	56	56	48	50	52
302.455	19	17	20	23	26	26	18	20	17	14		52	41	47	49	54	54	54	49	50
303.283	20	16	21	18	28	27	17	17	16	14		51	41	51	57	48	55	51	55	48
304.112	21	17	23	17	29	24	16	17	20	15		58	41	51	50	54	57	58	50	42
304.941	20	19	29	19	26	24	15	17	22	16		50	45	49	50	51	52	50	52	47
305.769	20	16	30	14	23	23	16	17	19	13		53	46	53	52	58	50	49	50	46
306.598	18	17	25	16	25	22	17	17	19	13		57	49	55	57	50	54	46	51	53
307.427	18	17	22	19	22	23	18	16	19	16		56	52	49	59	49	56	51	53	50
308.255	20	18	16	17	24	20	15	19	18	17		59	53	50	60	46	56	53	52	53
309.084	19	16	20	17	27	22	15	19	16	15		59	47	56	50	51	56	54	49	55
309.913	16	15	30	17	23	23	15	18	18	13		59	42	53	52	53	54	53	47	52
310.741	17	19	34	17	20	23	17	17	20	12		55	44	47	52	54	53	51	49	45
311.57	20	17	23	16	19	23	17	15	19	16		60	44	46	45	53	51	56	57	44
312.398	19	16	23	14	18	24	16	15	15	19		56	47	50	50	51	57	53	50	47
313.227	19	16	22	16	20	19	15	18	15	17		57	47	54	51	56	59	47	50	44
314.056	22	18	19	16	24	19	16	17	17	18		54	42	54	55	53	53	55	52	50
314.884	26	17	20	16	24	23	16	18	17	15		62	43	54	54	47	52	53	57	50
315.713	30	17	20	16	24	21	21	18	16	13		54	46	54	53	55	53	59	59	45
316.542	31	16	20	17	26	19	18	16	19	14		56	43	55	56	53	56	59	60	48
317.37	25	16	22	17	24	20	15	15	16	14		55	44	59	56	59	52	60	50	53
318.199	22	17	19	16	26	19	14	15	16	16		55	47	57	56	59	57	66	52	54
319.028	19	16	20	16	29	15	13	16	18	14		54	50	58	55	60	61	58	52	50
319.856	16	17	21	15	19	18	13	18	15	13		55	50	66	51	66	54	56	45	53
320.685	16	15	23	17	24	20	12	19	14	12		49	49	60	51	58	49	55	50	56
321.514	14	12	19	16	23	18	15	17	14	13		49	46	54	52	56	52	55	51	54
322.342	15	15	22	16	23	17	16	17	14	14		51	47	55	52	55	56	57	55	52
323.171	18	18	21	14	27	18	17	19	16	15		52	50	53	57	55	52	55	54	53
323.999	18	14	25	15	18	22	13	16	15	14		52	44	54	54	57	54	54	53	54
324.828	21	12	18	16	17	23	16	16	15	12		54	47	55	56	55	52	49	56	52
325.657	16	13	18	16	18	19	15	15	14	12		52	46	53	61	54	58	50	56	50
326.485	17	16	18	15	19	18	14	16	16	14		53	49	48	56	49	55	52	56	52
327.314	17	15	23	15	23	19	14	13	16	16		50	51	53	57	50	60	52	55	54
328.143	15	16	20	17	20	17	14	16	17	13		54	48	57	50	52	56	51	51	51
328.971	15	16	18	15	17	17	14	17	18	16		52	47	56	54	52	52	54	51	52
329.8	17	15	17	13	17	18	14	16	16	12		58	46	60	53	51	54	60	52	56
330.629	20	14	19	13	18	16	13	16	19	11		61	44	58	53	54	51	57	52	58
331.457	16	13	21	15	19	16	14	17	16	10		54	44	55	55	60	62	51	57	54
332.286	13	14	19	16	20	18	10	13	16	12		53	44	59	54	57	53	51	54	50
333.115	15	13	18	14	21	18	12	16	16	13		55	43	58	60	51	54	53	56	51
333.943	13	12	22	14	17	16	13	15	16	14		58	52	55	60	51	54	54	61	50
334.772	13	15	16	14	21	17	13	12	14	13		56	55	53	53	53	54	55	56	51
335.6	15	17	14	13	21	16	11	17	16	13		53	46	57	52	54	53	55	57	54
336.429	13	16	15	14	21	14	12	13	15	12		55	46	56	54	55	50	54	50	55
337.258	14	16	17	12	16	15	13	13	14	11		51	45	55	56	55	54	54	54	49
338.086	15	15	15	13	18	18	15	16	16	11		50	41	56	55	54	49	53	53	50
338.915	13	14	15	16	16	19	12	18	12	10		51	49	56	56	54	63	47	53	50
339.744	13	11	14	16	13	19	12	15	16	12		52	45	57	58	53	55	47	55	50
340.572	10	15	15	16	16	16	12	13	14	10		56	46	52	57	47	53	53	54	55
341.401	13	13	18	15	15	18	13	14	13	11		56	46	53	54	47	57	57	60	58
342.23	11	11	16	12	17	15	11	14	15	14		56	44	53	55	53	49	55	60	56
343.058	11	12	15	15	16	15	10	15	13	10		53	44	54	58	57	49	53	53	52
343.887	10	14	16	14	14	18	13	14	13	11		53	51	54	56	55	56	54	52	53
344.716	13	13	14	14	17	17	13	13	16	10		56	51	55	55	53	57	52	54	51
345.544	8	11	15	14	15	14	10	12	13	10		57	50	55	56	54	54	51	56	51
346.373	11	13	17	13	14	15	12	13	16	12		53	48	57	60	52	49	52	55	54
347.202	9	14	14	12	15	14	14	12	15	10		53	47	56	58	51	51	53	56	56
348.03	10	12	12	12	15	16	11	14	14	9		60	49	57	56	52	59	56	58	50
348.859	9	11	12	14	12	15	9	14	11	10		58	44	59	56	53	55	53	57	51
349.687	10	12	14	10	15	12	9	13	12	10		54	45	52	52	56	54	53	54	52
350.516	8	12	12	11	17	13	10	13	13	9		55	48	53	58	53	51	49	55	47
351.345	11	13	11	11	15	17	10	11	12	10		54	44	52	62	53	54	54	58	48
352.173	9	12	9	10	17	18	9	12	15	8		55	56	53	54	49	56	58	56	49
353.002	8	10	11	10	16	13	12	13	12	10		51	51	53	54	54	63	55	55	61
353.831	10	12	10	10	15	13	12	12	11	10		51	48	53	59	58	56	58	56	58
354.659	10	15	10	9	15	13	12	12	11	10		54	51	55	54	55	56	56	60	55
355.488	10	19	9	9	16	13	10	13	10	8		55	47	57	46	58	57	56	58	47
356.317	8	19	10	12	15	14	10	13	9	8		53	48	61	43	56	49	62	56	48
357.145	9	15	11	10	14	13	8	12	11	10		52	51	61	52	56	53	53	56	54
357.974	8	14	10	13	15	12	8	12	10	11		58	47	58	60	62	63	56	52	54
358.803	9	12	10	15	13	12	10	13	11	9		55	43	55	56	53	57	57	58	54
359.631	8	12	10	12	14	15	9	11	14	8		58	47	57	52	56	53	52	62	50
360.46	8	12	9	8	14	11	10	10	10	8		59	47	59	58	57	57	55	54	52
361.288	7	11	9	11	11	14	11	11	8	9		56	48	53	56	52	56	56	54	52
362.117	8	10	10	10	12	16	9	11	10	10		59	48	55	53	55	52	57	59	52
362.946	9	9	10	10	13	9	8	12	11	8		56	48	59	54	56	54	45	54	52
363.774	8	8	10	11	13	10	9	12	11	10		58	53	67	51	57	59	59	46	50
364.603	7	11	10	17	13	14	9	12	10	10		63	50	60	53	45	60	57	43	49
365.432	8	13	9	9	13	10	8	14	9	9		60	49	60	53	59	58	52	52	56
366.26	7	12	8	11	12	12	8	12	10	10		54	50	59	54	57	56	56	60	46
367.089	6	12	8	10	12	8	8	11	8	9		56	53	56	58	52	54	62	56	49
367.918	7	12	9	9	12	16	9	11	8	9		61	50	50	52	56	58	55	52	48
368.746	8	11	9	9	11	12	8	12	10	9		58	53	57	54	62	56	53	58	57
369.575	8	10	9	10	13	11	8	12	11	7		56	53	66	51	55	52	57	56	54
370.404	7	10	9	12	13	12	10	11	10	8		59	58	56	50	53	52	56	53	50
371.232	7	10	10	10	11	14	9	11	9	8		57	58	57	54	57	55	57	54	59
372.061	7	11	9	11	12	12	9	11	11	9		55	53	60	57	56	57	61	51	59
372.889	6	12	9	9	15	11	10	10	13	10		54	49	52	52	57	58	61	53	60
373.718	7	11	8	10	14	11	9	12	11	9		66	50	57	57	61	61	55	53	47
374.547	7	10	8	8	13	11	6	11	11	9		58	51	61	59	61	58	58	54	57
375.375	7	9	7	10	13	12	8	10	11	7		63	50	57	54	55	55	56	58	54
376.204	7	8	8	11	14	11	10	10	12	7		62	51	57	53	58	58	60	52	56
377.033	7	8	8	10	12	11	8	9	11	7		53	49	57	52	56	65	56	54	52
377.861	6	10	7	8	13	12	8	9	10	7		60	52	55	56	60	64	57	51	47
378.69	8	10	9	10	11	10	8	8	8	7		55	52	54	55	56	54	59	50	56
379.519	8	10	10	10	8	11	6	11	10	9		63	51	65	48	57	54	61	54	59
380.347	6	10	8	11	11	12	7	8	12	8		61	50	64	55	59	59	60	57	60
381.176	5	10	7	11	10	11	9	8	10	6		60	46	61	61	61	66	51	52	56
382.005	6	11	7	10	11	10	7	11	8	6		58	45	64	68	60	64	54	57	59
382.833	7	10	8	10	10	11	7	9	9	7		61	47	61	68	51	57	52	59	58
383.662	5	8	7	9	11	9	7	11	11	7		55	50	56	60	54	63	55	54	56
384.49	6	8	7	9	10	8	8	9	12	8		60	51	53	55	52	62	57	53	60
385.319	6	9	6	10	9	9	8	9	12	8		54	52	59	58	55	53	60	52	58
386.148	7	9	8	10	8	9	8	9	8	7		58	55	58	58	57	53	60	56	61
386.976	6	8	6	10	6	8	7	10	9	6		63	58	56	61	60	61	59	55	62
387.805	6	7	5	9	10	8	7	9	10	6		60	59	59	67	60	59	59	48	57
388.634	6	9	7	10	8	9	6	8	11	6		58	55	63	65	59	57	57	55	56
389.462	6	9	6	10	7	8	8	8	7	6		60	57	53	55	59	58	55	61	61
390.291	6	8	5	9	9	9	7	6	7	5		59	54	60	58	57	57	55	68	57
391.12	6	9	6	10	10	9	6	11	7	6		57	52	63	56	55	59	61	68	55
391.948	6	9	5	9	8	9	6	6	9	6		59	51	55	59	55	59	61	60	54
392.777	6	8	5	8	7	8	7	9	9	5		64	57	57	56	61	57	57	55	56
393.606	5	8	5	7	10	7	8	9	8	6		61	60	60	60	61	59	54	58	56
394.434	5	6	7	9	9	8	6	7	7	6		62	55	58	61	57	63	61	58	54
395.263	5	8	4	9	10	7	6	8	6	4		58	56	58	61	54	61	59	61	53
396.091	4	7	8	9	11	6	9	8	6	5		60	55	60	60	61	61	59	67	56
396.92	5	9	5	8	11	6	7	9	7	6		58	49	58	65	59	58	62	65	58
397.749	5	8	7	7	9	6	6	7	7	6		61	51	60	63	59	68	65	55	60
398.577	6	9	8	9	5	7	6	7	8	6		62	50	63	60	62	56	65	58	59
399.406	6	6	6	8	9	8	7	5	7	7		57	51	63	59	65	57	61	56	60
400.235	4	6	7	7	10	9	5	8	6	5		63	52	64	62	65	59	55	59	59
401.063	6	7	6	7	10	8	6	9	9	7		62	54	59	66	61	60	60	56	58
401.892	6	5	6	6	7	6	7	7	7	6		59	58	60	61	55	67	64	60	56
402.721	6	6	7	7	8	7	7	7	6	6		53	58	57	60	60	58	60	61	57
403.549	5	6	6	7	8	8	8	7	7	7		53	57	58	61	64	66	58	61	60
404.378	7	7	6	6	5	8	6	7	7	7		59	61	62	61	60	59	60	60	58
405.207	4	6	5	6	10	8	5	5	8	5		65	48	63	59	58	53	61	65	56
406.035	6	5	6	6	6	7	5	6	6	4		59	57	65	57	60	62	65	63	61
406.864	6	7	4	6	6	7	5	7	5	5		59	54	63	56	61	59	67	60	63
407.692	4	8	4	7	7	7	6	7	7	7		65	53	56	57	65	59	61	59	57
408.521	6	7	7	6	5	7	4	8	6	7		59	51	59	62	67	64	58	62	59
409.35	5	7	7	6	5	8	5	8	5	7		58	62	63	65	61	69	58	66	57
410.178	4	7	4	6	6	7	7	6	5	5		56	59	62	62	58	57	59	61	57
411.007	9	6	6	6	7	5	5	9	7	7		57	56	65	65	58	64	67	60	63
411.836	4	5	6	6	7	6	5	7	8	5		56	51	68	64	59	65	66	61	63
412.664	5	6	6	7	7	6	6	7	6	7		57	56	60	60	67	55	60	61	56
413.493	4	6	6	6	6	6	5	8	7	6		59	59	56	58	66	58	59	59	54
414.322	5	6	6	5	8	6	5	6	6	4		60	55	60	58	60	57	61	57	56
415.15	4	6	5	6	8	7	5	6	8	6		62	59	60	57	59	60	59	56	62
415.979	7	7	6	6	6	8	4	7	6	7		59	53	61	57	61	54	57	57	66
416.808	7	6	5	6	5	7	5	6	4	4		57	58	62	60	59	59	54	62	62
417.636	4	7	5	7	5	7	5	6	7	6		59	52	62	56	57	58	59	65	62
418.465	5	7	6	6	6	4	4	6	4	5		60	56	59	58	54	58	58	62	62
419.293	5	8	8	5	6	4	3	6	6	5		61	54	60	58	59	55	60	65	57
420.122	4	7	8	6	6	4	6	6	6	5		60	59	61	57	58	57	64	64	62
420.951	4	6	6	5	6	5	6	7	6	4		59	51	60	56	60	59	59	60	59
421.779	3	7	4	7	5	5	5	7	7	4		58	53	59	54	64	60	61	58	57
422.608	4	6	7	5	5	6	5	5	5	4		59	54	61	57	59	62	65	58	60
423.437	5	6	7	5	5	5	4	6	4	5		60	56	58	54	61	62	63	57	58
424.265	5	7	5	7	6	5	4	7	7	4		58	55	61	56	65	60	59	57	62
425.094	5	5	4	5	6	4	4	7	6	6		59	57	62	54	63	60	56	60	61
425.923	8	6	6	5	4	4	5	6	5	7		64	56	63	54	59	59	65	56	58
426.751	7	7	6	5	5	4	5	6	4	4		58	65	60	57	56	54	59	58	63
427.58	6	7	5	7	4	5	5	7	6	3		57	63	56	53	65	58	63	58	60
428.409	6	8	4	7	4	5	5	7	5	4		63	58	56	54	59	59	68	57	62
429.237	5	7	5	9	4	5	6	6	5	3		56	55	68	59	63	66	58	56	58
430.066	5	6	6	8	5	3	5	7	5	5		57	55	68	65	68	63	54	54	49
430.894	4	6	5	4	5	5	5	6	5	5		59	56	61	58	58	63	56	57	62
431.723	3	6	5	5	5	3	5	4	6	5		59	55	57	53	54	56	66	54	55
432.552	4	7	5	6	5	4	5	5	5	5		55	57	56	52	56	57	52	56	60
433.38	5	6	5	6	5	5	5	5	5	4		58	59	58	58	66	57	54	54	58
434.209	4	6	5	7	5	5	4	7	5	5		59	61	67	62	52	59	57	54	56
435.038	4	7	5	5	5	4	4	8	5	4		59	57	63	66	54	60	59	57	54
435.866	4	6	5	5	4	4	4	7	5	4		63	56	54	59	57	59	65	53	55
436.695	4	7	7	6	4	5	5	6	4	5		62	58	59	56	59	60	62	54	59
437.524	5	7	6	4	5	4	5	7	4	4		66	58	62	67	65	61	61	59	63
438.352	4	7	5	7	4	4	5	7	5	3		60	58	58	62	62	59	66	65	56
439.181	4	8	5	6	5	4	6	6	5	3		57	60	69	61	61	57	59	58	61
440.01	5	7	4	6	5	5	6	6	3	4		65	63	66	60	66	55	63	53	53
440.838	4	6	4	4	4	5	4	5	5	5		60	60	61	63	59	56	60	52	66
441.667	3	6	4	6	4	3	4	5	5	4		58	54	59	57	63	59	58	58	62
442.495	5	6	4	6	4	4	4	6	4	4		55	55	61	56	60	60	59	62	55
443.324	6	6	4	5	4	4	3	7	4	3		57	60	68	60	58	59	58	66	61
444.153	5	6	4	7	4	5	4	7	3	3		58	59	55	54	59	59	58	59	59
444.981	5	6	4	6	4	4	5	6	4	5		60	60	58	58	58	54	58	56	60
445.81	4	6	5	6	4	3	4	5	5	5		54	60	61	60	58	54	58	67	60
446.639	4	5	6	7	5	4	4	5	4	4		54	60	62	57	58	52	58	62	63
447.467	6	5	5	6	4	6	4	6	5	4		58	57	58	52	58	54	61	61	58
448.296	5	7	4	6	4	5	4	6	5	4		56	56	70	65	58	58	63	60	61
449.125	5	6	4	6	5	6	3	6	4	3		60	57	58	60	61	58	58	63	59
449.953	6	6	6	7	4	4	4	5	4	3		52	55	63	55	63	55	55	57	57
450.782	4	6	5	6	4	4	3	6	4	4		50	56	65	55	58	60	65	56	58
451.611	4	4	6	7	4	4	4	5	4	4		56	52	59	56	55	63	59	60	66
452.439	4	5	4	5	4	3	3	5	3	4		54	50	58	55	65	57	61	54	60
453.268	4	5	4	6	3	3	4	5	4	4		53	56	65	56	59	58	63	58	61
454.096	3	4	5	6	4	3	3	7	4	3		55	61	67	69	61	63	68	60	59
454.925	4	5	4	6	4	4	4	8	4	4		57	62	67	66	63	65	63	57	56
455.754	4	5	4	5	4	4	4	5	4	5		52	59	59	56	68	63	57	52	58
456.582	5	6	5	5	4	4	5	6	5	4		62	57	55	56	63	57	58	65	60
457.411	5	7	4	5	3	4	4	6	4	4		54	56	59	56	57	49	62	60	56
458.24	4	6	4	4	2	4	3	8	4	3		50	58	62	62	58	56	59	55	57
459.068	5	5	5	4	4	5	3	6	4	4		55	58	63	60	62	56	58	55	56
459.897	4	4	5	5	4	4	3	8	4	4		57	58	60	55	59	54	63	56	57
460.726	3	6	8	5	5	3	3	4	4	4		55	58	56	53	58	53	61	55	60
461.554	4	7	5	7	5	3	3	7	5	4		54	59	57	62	63	53	62	56	58
462.383	4	4	4	6	5	4	5	7	4	4		51	61	56	60	61	58	61	69	59
463.212	3	3	4	5	7	3	4	4	4	5		56	61	59	59	62	51	59	66	56
464.04	3	4	5	6	4	4	5	4	3	4		51	59	59	53	61	53	60	56	58
464.869	5	5	3	6	4	4	3	4	3	4		51	57	63	57	59	55	63	56	58
465.697	4	5	4	5	5	4	3	5	3	3		50	56	65	62	60	56	60	56	60
466.526	3	6	4	6	5	4	5	6	3	3		54	55	60	52	63	53	56	62	63
467.355	4	4	3	7	3	4	4	7	4	2		51	55	59	50	60	57	58	60	63
468.183	3	5	4	7	4	4	5	5	4	3		52	57	55	53	56	54	59	55	57
469.012	3	4	5	5	3	3	5	6	3	3		54	54	53	54	58	53	59	53	53
469.841	4	5	5	5	3	3	3	7	4	5		55	55	61	59	59	57	60	62	52
470.669	4	5	3	5	4	4	4	6	3	4		54	56	59	55	59	51	60	60	54
471.498	3	7	5	5	6	3	2	4	3	4		45	61	60	60	60	53	57	59	58
472.327	5	4	4	5	4	4	5	5	3	5		53	58	65	57	60	57	60	53	57
473.155	2	4	3	5	2	4	2	5	4	2		51	57	64	54	57	55	67	57	55
473.984	4	6	4	4	3	4	3	4	5	3		54	53	63	54	60	59	66	62	56
474.813	2	5	4	4	5	5	4	3	5	4		53	57	58	61	67	54	60	52	55
475.641	2	3	5	5	3	5	3	4	3	3		56	51	56	62	66	58	56	50	54
476.47	4	4	4	4	4	5	5	4	2	4		54	60	58	56	60	50	56	53	56
477.298	4	6	3	4	2	4	3	4	3	3		56	56	58	57	56	56	54	54	59
478.127	5	5	6	5	3	4	4	4	4	2		54	55	56	56	56	56	56	59	53
478.956	4	5	5	5	4	4	5	5	3	4		50	55	58	55	54	56	55	55	50
479.784	2	5	5	6	4	4	2	6	4	5		52	56	59	54	56	51	55	60	54
480.613	4	5	3	7	5	3	4	5	5	4		53	53	58	52	55	50	56	57	57
481.442	4	4	4	6	3	4	3	6	3	3		49	58	56	52	55	61	60	54	61
482.27	5	4	3	4	3	5	3	7	5	4		51	52	56	52	56	50	56	54	57
483.099	3	3	4	4	4	4	3	6	3	5		52	54	55	56	60	50	64	61	50
483.928	4	4	4	4	4	3	3	5	4	3		49	54	58	60	56	63	63	62	56
484.756	6	4	4	4	4	4	3	5	3	2		52	56	61	54	64	57	59	56	54
485.585	2	5	3	4	5	4	3	4	4	3		53	59	59	49	63	50	57	57	51
486.414	3	5	3	4	4	4	4	7	5	4		51	56	56	49	59	54	57	56	54
487.242	3	4	5	4	4	4	3	5	3	3		53	59	63	52	57	53	55	55	52
488.071	4	4	4	5	3	3	4	5	4	5		54	55	62	55	57	50	66	54	56
488.9	4	5	4	8	4	4	3	5	4	4		58	57	64	55	55	50	57	52	57
489.728	4	4	4	15	4	6	3	5	4	3		53	51	62	60	66	54	59	52	58
490.557	6	4	3	7	4	4	3	5	4	3		50	59	59	65	57	53	62	52	57
491.385	5	4	3	6	3	4	3	4	5	5		56	53	62	64	59	54	58	56	51
492.214	6	4	2	4	3	4	3	5	4	4		61	56	63	52	62	55	62	60	50
493.043	6	4	3	5	3	4	3	5	6	3		57	56	57	54	58	57	69	54	50
493.871	5	4	3	7	3	6	4	4	5	5		52	51	57	55	62	61	59	49	55
494.7	4	4	3	4	3	5	4	4	4	3		57	54	57	53	69	54	59	49	52
495.529	4	4	4	5	4	6	3	5	4	3		57	57	60	53	59	57	59	52	62
496.357	5	5	5	6	4	7	5	5	4	4		51	53	55	56	59	54	67	55	54
497.186	4	6	4	5	4	4	6	5	4	4		52	62	54	57	59	54	50	55	57
498.015	6	5	5	4	5	5	5	5	3	4		56	64	59	53	67	51	56	60	55
498.843	4	6	4	4	4	5	4	6	8	4		59	64	54	52	50	50	52	65	52
499.672	4	3	3	6	5	5	5	4	4	5		54	57	62	54	56	54	50	64	55
