# Supplementary material for: Frictiotaxis underlies focal adhesion-independent durotaxis
Source: Nat Commun. 2025 Apr 23;16:3811. doi: 10.1038/s41467-025-58912-1 (PMC12019219; doi:10.1038/s41467-025-58912-1)
Supplement: Supplementary file 18 — Source Data [file 41467_2025_58912_MOESM18_ESM.zip › Source data/Supplement Figure 9e.xlsx]

## Sheet: Gradient template
Distance [µm]	Uniform	Gradient
0	0	0
0.273973	0	0
0.547945	0	0
0.821918	0	0
1.09589	0	0
1.36986	0	0
1.64384	0	0
1.91781	0	0
2.19178	0	0
2.46575	0	0
2.73973	0	0
3.0137	0	0
3.28767	0	0
3.56164	0	0
3.83562	0	0
4.10959	0	0
4.38356	0	0
4.65753	0	0
4.93151	0	0
5.20548	0	0
5.47945	0	0
5.75343	0	0
6.0274	0	0
6.30137	0	0.247
6.57534	0	1
6.84931	0	1
7.12329	0	1
7.39726	0	1
7.67123	0	1
7.9452	0	1
8.21918	0	1.246
8.49315	0	2
8.76712	0	2
9.0411	0	2
9.31507	0	2
9.58904	0	2
9.86301	0	2
10.137	0	2.245
10.411	0	3
10.6849	0	3
10.9589	0	3
11.2329	0	3
11.5069	0	3
11.7808	0	3
12.0548	0	3.244
12.3288	0	4
12.6027	0	4
12.8767	0	4
13.1507	0	4
13.4247	0	4
13.6986	0	4
13.9726	0	4.243
14.2466	0	5
14.5206	0	5
14.7945	0	5
15.0685	0	5
15.3425	0	5
15.6164	0	5
15.8904	0	5.242
16.1644	0	6
16.4384	0	6
16.7123	0	6
16.9863	0	6
17.2603	0	6
17.5343	0	6
17.8082	0	6.241
18.0822	0	7
18.3562	0	7
18.6301	0	7
18.9041	0	7
19.1781	0	7
19.452	0	7
19.726	0	7.24
20	0	8
20.274	0	8
20.548	0	8
20.8219	0	8
21.0959	0	8
21.3699	0	8
21.6438	0	8.239
21.9178	0	9
22.1918	0	9
22.4657	0	9
22.7397	0	9
23.0137	0	9
23.2877	0	9
23.5616	0	9.238
23.8356	0	10
24.1096	0	10
24.3836	0	10
24.6575	0	10
24.9315	0	10
25.2055	0	10
25.4794	0	10.237
25.7534	0	11
26.0274	0	11
26.3014	0	11
26.5753	0	11
26.8493	0	11
27.1233	0	11
27.3973	0	11.236
27.6712	0	12
27.9452	0	12
28.2192	0	12
28.4931	0	12
28.7671	0	12
29.0411	0	12
29.3151	0	12.235
29.589	0	13
29.863	0	13
30.137	0	13
30.411	0	13
30.6849	0	13
30.9589	0	13
31.2329	0	13.234
31.5069	0	14
31.7808	0	14
32.0548	0	14
32.3288	0	14
32.6027	0	14
32.8767	0	14
33.1507	0	14.233
33.4247	0	15
33.6986	0	15
33.9726	0	15
34.2466	0	15
34.5206	0	15
34.7945	0	15
35.0685	0	15.232
35.3425	0	16
35.6164	0	16
35.8904	0	16
36.1644	0	16
36.4384	0	16
36.7123	0	16
36.9863	0	16.232
37.2603	0	17
37.5343	0	17
37.8082	0	17
38.0822	0	17
38.3562	0	17
38.6301	0	17
38.9041	0	17.231
39.1781	0	18
39.452	0	18
39.726	0	18
40	0	18
40.274	0	18
40.548	0	18
40.8219	0	18.23
41.0959	0	19
41.3699	0	19
41.6438	0	19
41.9178	0	19
42.1918	0	19
42.4657	0	19
42.7397	0	19.229
43.0137	0	20
43.2877	0	20
43.5616	0	20
43.8356	0	20
44.1096	0	20
44.3836	0	20
44.6575	0	20.228
44.9315	0	21
45.2055	0	21
45.4794	0	21
45.7534	0	21
46.0274	0	21
46.3014	0	21
46.5753	0	21.227
46.8493	0	22
47.1233	0	22
47.3973	0	22
47.6712	0	22
47.9452	0	22
48.2192	0	22
48.4931	0	22.226
48.7671	0	23
49.0411	0	23
49.3151	0	23
49.589	0	23
49.863	0	23
50.137	0	23
50.411	0	23.225
50.6849	0	24
50.9589	0	24
51.2329	0	24
51.5069	0	24
51.7808	0	24
52.0548	0	24
52.3288	0	24.224
52.6027	0	25
52.8767	0	25
53.1507	0	25
53.4247	0	25
53.6986	0	25
53.9726	0	25
54.2466	0	25.223
54.5206	0	26
54.7945	0	26
55.0685	0	26
55.3425	0	26
55.6164	0	26
55.8904	0	26
56.1644	0	26.222
56.4384	0	27
56.7123	0	27
56.9863	0	27
57.2603	0	27
57.5343	0	27
57.8082	0	27
58.0822	0	27.221
58.3562	0	28
58.6301	0	28
58.9041	0	28
59.1781	0	28
59.452	0	28
59.726	0	28
60	0	28.22
60.274	0	29
60.548	0	29
60.8219	0	29
61.0959	0	29
61.3699	0	29
61.6438	0	29
61.9178	0	29.219
62.1918	0	30
62.4657	0	30
62.7397	0	30
63.0137	0	30
63.2877	0	30
63.5616	0	30
63.8356	0	30.218
64.1096	0	31
64.3836	0	31
64.6575	0	31
64.9315	0	31
65.2055	0	31
65.4794	0	31
65.7534	0	31.217
66.0274	0	32
66.3014	0	32
66.5753	0	32
66.8493	0	32
67.1233	0	32
67.3973	0	32
67.6712	0	32.216
67.9452	0	33
68.2192	0	33
68.4931	0	33
68.7671	0	33
69.0411	0	33
69.3151	0	33
69.589	0	33.215
69.863	0	34
70.137	0	34
70.411	0	34
70.6849	0	34
70.9589	0	34
71.2329	0	34
71.5069	0	34.214
71.7808	0	35
72.0548	0	35
72.3288	0	35
72.6027	0	35
72.8767	0	35
73.1507	0	35
73.4247	0	35.213
73.6986	0	36
73.9726	0	36
74.2466	0	36
74.5206	0	36
74.7945	0	36
75.0685	0	36
75.3425	0	36.212
75.6164	0	37
75.8904	0	37
76.1644	0	37
76.4384	0	37
76.7123	0	37
76.9863	0	37
77.2603	0	37.211
77.5343	0	38
77.8082	0	38
78.0822	0	38
78.3562	0	38
78.6301	0	38
78.9041	0	38
79.1781	0	38.21
79.452	0	39
79.726	0	39
80	0	39
80.274	0	39
80.548	0	39
80.8219	0	39
81.0959	0	39.209
81.3699	0	40
81.6438	0	40
81.9178	0	40
82.1918	0	40
82.4657	0	40
82.7397	0	40
83.0137	0	40.208
83.2877	0	41
83.5616	0	41
83.8356	0	41
84.1096	0	41
84.3836	0	41
84.6575	0	41
84.9315	0	41.208
85.2055	0	42
85.4794	0	42
85.7534	0	42
86.0274	0	42
86.3014	0	42
86.5753	0	42
86.8493	0	42.207
87.1233	0	43
87.3973	0	43
87.6712	0	43
87.9452	0	43
88.2192	0	43
88.4931	0	43
88.7671	0	43.206
89.0411	0	44
89.3151	0	44
89.589	0	44
89.863	0	44
90.137	0	44
90.411	0	44
90.6849	0	44.205
90.9589	0	45
91.2329	0	45
91.5069	0	45
91.7808	0	45
92.0548	0	45
92.3288	0	45
92.6027	0	45.204
92.8767	0	46
93.1507	0	46
93.4247	0	46
93.6986	0	46
93.9726	0	46
94.2466	0	46
94.5206	0	46.203
94.7945	0	47
95.0685	0	47
95.3425	0	47
95.6164	0	47
95.8904	0	47
96.1644	0	47
96.4384	0	47.202
96.7123	0	48
96.9863	0	48
97.2603	0	48
97.5343	0	48
97.8082	0	48
98.0822	0	48
98.3562	0	48.201
98.6301	0	49
98.9041	0	49
99.1781	0	49
99.452	0	49
99.726	0	49
100	0	49
100.274	0	49.2
100.548	0	50
100.822	0	50
101.096	0	50
101.37	0	50
101.644	0	50
101.918	0	50
102.192	0	50.199
102.466	0	51
102.74	0	51
103.014	0	51
103.288	0	51
103.562	0	51
103.836	0	51
104.11	0	51.198
104.384	0	52
104.657	0	52
104.931	0	52
105.206	0	52
105.48	0	52
105.753	0	52
106.027	0	52.197
106.301	0	53
106.575	0	53
106.849	0	53
107.123	0	53
107.397	0	53
107.671	0	53
107.945	0	53.196
108.219	0	54
108.493	0	54
108.767	0	54
109.041	0	54
109.315	0	54
109.589	0	54
109.863	0	54.195
110.137	0	55
110.411	0	55
110.685	0	55
110.959	0	55
111.233	0	55
111.507	0	55
111.781	0	55.194
112.055	0	56
112.329	0	56
112.603	0	56
112.877	0	56
113.151	0	56
113.425	0	56
113.699	0	56.193
113.973	0	57
114.247	0	57
114.52	0	57
114.794	0	57
115.069	0	57
115.343	0	57
115.616	0	57.192
115.89	0	58
116.164	0	58
116.438	0	58
116.712	0	58
116.986	0	58
117.26	0	58
117.534	0	58.191
117.808	0	59
118.082	0	59
118.356	0	59
118.63	0	59
118.904	0	59
119.178	0	59
119.452	0	59.19
119.726	0	60
120	0	60
120.274	0	60
120.548	0	60
120.822	0	60
121.096	0	60
121.37	0	60.189
121.644	0	61
121.918	0	61
122.192	0	61
122.466	0	61
122.74	0	61
123.014	0	61
123.288	0	61.188
123.562	0	62
123.836	0	62
124.11	0	62
124.384	0	62
124.657	0	62
124.931	0	62
125.206	0	62.187
125.48	0	63
125.753	0	63
126.027	0	63
126.301	0	63
126.575	0	63
126.849	0	63
127.123	0	63.186
127.397	0	64
127.671	0	64
127.945	0	64
128.219	0	64
128.493	0	64
128.767	0	64
129.041	0	64.185
129.315	0	65
129.589	0	65
129.863	0	65
130.137	0	65
130.411	0	65
130.685	0	65
130.959	0	65.185
131.233	0	66
131.507	0	66
131.781	0	66
132.055	0	66
132.329	0	66
132.603	0	66
132.877	0	66.184
133.151	0	67
133.425	0	67
133.699	0	67
133.973	0	67
134.247	0	67
134.52	0	67
134.794	0	67.183
135.069	0	68
135.343	0	68
135.616	0	68
135.89	0	68
136.164	0	68
136.438	0	68
136.712	0	68.182
136.986	0	69
137.26	0	69
137.534	0	69
137.808	0	69
138.082	0	69
138.356	0	69
138.63	0	69.181
138.904	0	70
139.178	0	70
139.452	0	70
139.726	0	70
140	0	70
140.274	0	70
140.548	0	70.18
140.822	0	71
141.096	0	71
141.37	0	71
141.644	0	71
141.918	0	71
142.192	0	71
142.466	0	71.179
142.74	0	72
143.014	0	72
143.288	0	72
143.562	0	72
143.836	0	72
144.11	0	72
144.384	0	72.178
144.657	0	73
144.931	0	73
145.206	0	73
145.48	0	73
145.753	0	73
146.027	0	73
146.301	0	73.177
146.575	0	74
146.849	0	74
147.123	0	74
147.397	0	74
147.671	0	74
147.945	0	74
148.219	0	74.176
148.493	0	75
148.767	0	75
149.041	0	75
149.315	0	75
149.589	0	75
149.863	0	75
150.137	0	75.175
150.411	0	76
150.685	0	76
150.959	0	76
151.233	0	76
151.507	0	76
151.781	0	76
152.055	0	76.174
152.329	0	77
152.603	0	77
152.877	0	77
153.151	0	77
153.425	0	77
153.699	0	77
153.973	0	77.173
154.247	0	78
154.52	0	78
154.794	0	78
155.069	0	78
155.343	0	78
155.616	0	78
155.89	0	78.172
156.164	0	79
156.438	0	79
156.712	0	79
156.986	0	79
157.26	0	79
157.534	0	79
157.808	0	79.171
158.082	0	80
158.356	0	80
158.63	0	80
158.904	0	80
159.178	0	80
159.452	0	80
159.726	0	80.17
160	0	81
160.274	0	81
160.548	0	81
160.822	0	81
161.096	0	81
161.37	0	81
161.644	0	81.169
161.918	0	82
162.192	0	82
162.466	0	82
162.74	0	82
163.014	0	82
163.288	0	82
163.562	0	82.168
163.836	0	83
164.11	0	83
164.384	0	83
164.657	0	83
164.931	0	83
165.206	0	83
165.48	0	83.167
165.753	0	84
166.027	0	84
166.301	0	84
166.575	0	84
166.849	0	84
167.123	0	84
167.397	0	84.166
167.671	0	85
167.945	0	85
168.219	0	85
168.493	0	85
168.767	0	85
169.041	0	85
169.315	0	85.165
169.589	0	86
169.863	0	86
170.137	0	86
170.411	0	86
170.685	0	86
170.959	0	86
171.233	0	86.164
171.507	0	87
171.781	0	87
172.055	0	87
172.329	0	87
172.603	0	87
172.877	0	87
173.151	0	87.163
173.425	0	88
173.699	0	88
173.973	0	88
174.247	0	88
174.52	0	88
174.794	0	88
175.069	0	88.162
175.343	0	89
175.616	0	89
175.89	0	89
176.164	0	89
176.438	0	89
176.712	0	89
176.986	0	89.162
177.26	0	90
177.534	0	90
177.808	0	90
178.082	0	90
178.356	0	90
178.63	0	90
178.904	0	90.161
179.178	0	91
179.452	0	91
179.726	0	91
180	0	91
180.274	0	91
180.548	0	91
180.822	0	91.16
181.096	0	92
181.37	0	92
181.644	0	92
181.918	0	92
182.192	0	92
182.466	0	92
182.74	0	92.159
183.014	0	93
183.288	0	93
183.562	0	93
183.836	0	93
184.11	0	93
184.384	0	93
184.657	0	93.158
184.931	0	94
185.206	0	94
185.48	0	94
185.753	0	94
186.027	0	94
186.301	0	94
186.575	0	94.157
186.849	0	95
187.123	0	95
187.397	0	95
187.671	0	95
187.945	0	95
188.219	0	95
188.493	0	95.156
188.767	0	96
189.041	0	96
189.315	0	96
189.589	0	96
189.863	0	96
190.137	0	96
190.411	0	96.155
190.685	0	97
190.959	0	97
191.233	0	97
191.507	0	97
191.781	0	97
192.055	0	97
192.329	0	97.154
192.603	0	98
192.877	0	98
193.151	0	98
193.425	0	98
193.699	0	98
193.973	0	98
194.247	0	98.153
194.52	0	99
194.794	0	99
195.069	0	99
195.343	0	99
195.616	0	99
195.89	0	99
196.164	0	99.152
196.438	0	100
196.712	0	100
196.986	0	100
197.26	0	100
197.534	0	100
197.808	0	100
198.082	0	100.151
198.356	0	101
198.63	0	101
198.904	0	101
199.178	0	101
199.452	0	101
199.726	0	101
200	0	101.15
200.274	0	102
200.548	0	102
200.822	0	102
201.096	0	102
201.37	0	102
201.644	0	102
201.918	0	102.149
202.192	0	103
202.466	0	103
202.74	0	103
203.014	0	103
203.288	0	103
203.562	0	103
203.836	0	103.148
204.11	0	104
204.384	0	104
204.657	0	104
204.931	0	104
205.206	0	104
205.48	0	104
205.753	0	104.147
206.027	0	105
206.301	0	105
206.575	0	105
206.849	0	105
207.123	0	105
207.397	0	105
207.671	0	105.146
207.945	0	106
208.219	0	106
208.493	0	106
208.767	0	106
209.041	0	106
209.315	0	106
209.589	0	106.145
209.863	0	107
210.137	0	107
210.411	0	107
210.685	0	107
210.959	0	107
211.233	0	107
211.507	0	107.144
211.781	0	108
212.055	0	108
212.329	0	108
212.603	0	108
212.877	0	108
213.151	0	108
213.425	0	108.143
213.699	0	109
213.973	0	109
214.247	0	109
214.52	0	109
214.794	0	109
215.069	0	109
215.343	0	109.142
215.616	0	110
215.89	0	110
216.164	0	110
216.438	0	110
216.712	0	110
216.986	0	110
217.26	0	110.141
217.534	0	111
217.808	0	111
218.082	0	111
218.356	0	111
218.63	0	111
218.904	0	111
219.178	0	111.14
219.452	0	112
219.726	0	112
220	0	112
220.274	0	112
220.548	0	112
220.822	0	112
221.096	0	112.139
221.37	0	113
221.644	0	113
221.918	0	113
222.192	0	113
222.466	0	113
222.74	0	113
223.014	0	113.138
223.288	0	114
223.562	0	114
223.836	0	114
224.11	0	114
224.384	0	114
224.657	0	114
224.931	0	114.138
225.206	0	115
225.48	0	115
225.753	0	115
226.027	0	115
226.301	0	115
226.575	0	115
226.849	0	115.137
227.123	0	116
227.397	0	116
227.671	0	116
227.945	0	116
228.219	0	116
228.493	0	116
228.767	0	116.136
229.041	0	117
229.315	0	117
229.589	0	117
229.863	0	117
230.137	0	117
230.411	0	117
230.685	0	117.135
230.959	0	118
231.233	0	118
231.507	0	118
231.781	0	118
232.055	0	118
232.329	0	118
232.603	0	118.134
232.877	0	119
233.151	0	119
233.425	0	119
233.699	0	119
233.973	0	119
234.247	0	119
234.52	0	119.133
234.794	0	120
235.069	0	120
235.343	0	120
235.616	0	120
235.89	0	120
236.164	0	120
236.438	0	120.132
236.712	0	121
236.986	0	121
237.26	0	121
237.534	0	121
237.808	0	121
238.082	0	121
238.356	0	121.131
238.63	0	122
238.904	0	122
239.178	0	122
239.452	0	122
239.726	0	122
240	0	122
240.274	0	122.13
240.548	0	123
240.822	0	123
241.096	0	123
241.37	0	123
241.644	0	123
241.918	0	123
242.192	0	123.129
242.466	0	124
242.74	0	124
243.014	0	124
243.288	0	124
243.562	0	124
243.836	0	124
244.11	0	124.128
244.384	0	125
244.657	0	125
244.931	0	125
245.206	0	125
245.48	0	125
245.753	0	125
246.027	0	125.127
246.301	0	126
246.575	0	126
246.849	0	126
247.123	0	126
247.397	0	126
247.671	0	126
247.945	0	126.126
248.219	0	127
248.493	0	127
248.767	0	127
249.041	0	127
249.315	0	127
249.589	0	127
249.863	0	127.125
250.137	0	128
250.411	0	128
250.685	0	128
250.959	0	128
251.233	0	128
251.507	0	128
251.781	0	128.124
252.055	0	129
252.329	0	129
252.603	0	129
252.877	0	129
253.151	0	129
253.425	0	129
253.699	0	129.123
253.973	0	130
254.247	0	130
254.52	0	130
254.794	0	130
255.069	0	130
255.343	0	130
255.616	0	130.122
255.89	0	131
256.164	0	131
256.438	0	131
256.712	0	131
256.986	0	131
257.26	0	131
257.534	0	131.121
257.808	0	132
258.082	0	132
258.356	0	132
258.63	0	132
258.904	0	132
259.178	0	132
259.452	0	132.12
259.726	0	133
260	0	133
260.274	0	133
260.548	0	133
260.822	0	133
261.096	0	133
261.37	0	133.119
261.644	0	134
261.918	0	134
262.192	0	134
262.466	0	134
262.74	0	134
263.014	0	134
263.288	0	134.118
263.562	0	135
263.836	0	135
264.11	0	135
264.384	0	135
264.658	0	135
264.932	0	135
265.205	0	135.117
265.479	0	136
265.753	0	136
266.027	0	136
266.301	0	136
266.575	0	136
266.849	0	136
267.123	0	136.116
267.397	0	137
267.671	0	137
267.945	0	137
268.219	0	137
268.493	0	137
268.767	0	137
269.041	0	137.115
269.315	0	138
269.589	0	138
269.863	0	138
270.137	0	138
270.411	0	138
270.685	0	138
270.959	0	138.115
271.233	0	139
271.507	0	139
271.781	0	139
272.055	0	139
272.329	0	139
272.603	0	139
272.877	0	139.114
273.151	0	140
273.425	0	140
273.699	0	140
273.973	0	140
274.247	0	140
274.521	0	140
274.795	0	140.113
275.068	0	141
275.342	0	141
275.616	0	141
275.89	0	141
276.164	0	141
276.438	0	141
276.712	0	141.112
276.986	0	142
277.26	0	142
277.534	0	142
277.808	0	142
278.082	0	142
278.356	0	142
278.63	0	142.111
278.904	0	143
279.178	0	143
279.452	0	143
279.726	0	143
280	0	143
280.274	0	143
280.548	0	143.11
280.822	0	144
281.096	0	144
281.37	0	144
281.644	0	144
281.918	0	144
282.192	0	144
282.466	0	144.109
282.74	0	145
283.014	0	145
283.288	0	145
283.562	0	145
283.836	0	145
284.11	0	145
284.384	0	145.108
284.658	0	146
284.932	0	146
285.205	0	146
285.479	0	146
285.753	0	146
286.027	0	146
286.301	0	146.107
286.575	0	147
286.849	0	147
287.123	0	147
287.397	0	147
287.671	0	147
287.945	0	147
288.219	0	147.106
288.493	0	148
288.767	0	148
289.041	0	148
289.315	0	148
289.589	0	148
289.863	0	148
290.137	0	148.105
290.411	0	149
290.685	0	149
290.959	0	149
291.233	0	149
291.507	0	149
291.781	0	149
292.055	0	149.104
292.329	0	150
292.603	0	150
292.877	0	150
293.151	0	150
293.425	0	150
293.699	0	150
293.973	0	150.103
294.247	0	151
294.521	0	151
294.795	0	151
295.068	0	151
295.342	0	151
295.616	0	151
295.89	0	151.102
296.164	0	152
296.438	0	152
296.712	0	152
296.986	0	152
297.26	0	152
297.534	0	152
297.808	0	152.101
298.082	0	153
298.356	0	153
298.63	0	153
298.904	0	153
299.178	0	153
299.452	0	153
299.726	0	153.1
300	0	154
300.274	0	154
300.548	0	154
300.822	0	154
301.096	0	154
301.37	0	154
301.644	0	154.099
301.918	0	155
302.192	0	155
302.466	0	155
302.74	0	155
303.014	0	155
303.288	0	155
303.562	0	155.098
303.836	0	156
304.11	0	156
304.384	0	156
304.658	0	156
304.932	0	156
305.205	0	156
305.479	0	156.097
305.753	0	157
306.027	0	157
306.301	0	157
306.575	0	157
306.849	0	157
307.123	0	157
307.397	0	157.096
307.671	0	158
307.945	0	158
308.219	0	158
308.493	0	158
308.767	0	158
309.041	0	158
309.315	0	158.095
309.589	0	159
309.863	0	159
310.137	0	159
310.411	0	159
310.685	0	159
310.959	0	159
311.233	0	159.094
311.507	0	160
311.781	0	160
312.055	0	160
312.329	0	160
312.603	0	160
312.877	0	160
313.151	0	160.093
313.425	0	161
313.699	0	161
313.973	0	161
314.247	0	161
314.521	0	161
314.795	0	161
315.068	0	161.092
315.342	0	162
315.616	0	162
315.89	0	162
316.164	0	162
316.438	0	162
316.712	0	162
316.986	0	162.092
317.26	0	163
317.534	0	163
317.808	0	163
318.082	0	163
318.356	0	163
318.63	0	163
318.904	0	163.091
319.178	0	164
319.452	0	164
319.726	0	164
320	0	164
320.274	0	164
320.548	0	164
320.822	0	164.09
321.096	0	165
321.37	0	165
321.644	0	165
321.918	0	165
322.192	0	165
322.466	0	165
322.74	0	165.089
323.014	0	166
323.288	0	166
323.562	0	166
323.836	0	166
324.11	0	166
324.384	0	166
324.658	0	166.088
324.932	0	167
325.205	0	167
325.479	0	167
325.753	0	167
326.027	0	167
326.301	0	167
326.575	0	167.087
326.849	0	168
327.123	0	168
327.397	0	168
327.671	0	168
327.945	0	168
328.219	0	168
328.493	0	168.086
328.767	0	169
329.041	0	169
329.315	0	169
329.589	0	169
329.863	0	169
330.137	0	169
330.411	0	169.085
330.685	0	170
330.959	0	170
331.233	0	170
331.507	0	170
331.781	0	170
332.055	0	170
332.329	0	170.084
332.603	0	171
332.877	0	171
333.151	0	171
333.425	0	171
333.699	0	171
333.973	0	171
334.247	0	171.083
334.521	0	172
334.795	0	172
335.068	0	172
335.342	0	172
335.616	0	172
335.89	0	172
336.164	0	172.082
336.438	0	173
336.712	0	173
336.986	0	173
337.26	0	173
337.534	0	173
337.808	0	173
338.082	0	173.081
338.356	0	174
338.63	0	174
338.904	0	174
339.178	0	174
339.452	0	174
339.726	0	174
340	0	174.08
340.274	0	175
340.548	0	175
340.822	0	175
341.096	0	175
341.37	0	175
341.644	0	175
341.918	0	175.079
342.192	0	176
342.466	0	176
342.74	0	176
343.014	0	176
343.288	0	176
343.562	0	176
343.836	0	176.078
344.11	0	177
344.384	0	177
344.658	0	177
344.932	0	177
345.205	0	177
345.479	0	177
345.753	0	177.077
346.027	0	178
346.301	0	178
346.575	0	178
346.849	0	178
347.123	0	178
347.397	0	178
347.671	0	178.076
347.945	0	179
348.219	0	179
348.493	0	179
348.767	0	179
349.041	0	179
349.315	0	179
349.589	0	179.075
349.863	0	180
350.137	0	180
350.411	0	180
350.685	0	180
350.959	0	180
351.233	0	180
351.507	0	180.074
351.781	0	181
352.055	0	181
352.329	0	181
352.603	0	181
352.877	0	181
353.151	0	181
353.425	0	181.073
353.699	0	182
353.973	0	182
354.247	0	182
354.521	0	182
354.795	0	182
355.068	0	182
355.342	0	182.072
355.616	0	183
355.89	0	183
356.164	0	183
356.438	0	183
356.712	0	183
356.986	0	183
357.26	0	183.071
357.534	0	184
357.808	0	184
358.082	0	184
358.356	0	184
358.63	0	184
358.904	0	184
359.178	0	184.07
359.452	0	185
359.726	0	185
360	0	185
360.274	0	185
360.548	0	185
360.822	0	185
361.096	0	185.069
361.37	0	186
361.644	0	186
361.918	0	186
362.192	0	186
362.466	0	186
362.74	0	186
363.014	0	186.068
363.288	0	187
363.562	0	187
363.836	0	187
364.11	0	187
364.384	0	187
364.658	0	187
364.932	0	187.068
365.205	0	188
365.479	0	188
365.753	0	188
366.027	0	188
366.301	0	188
366.575	0	188
366.849	0	188.067
367.123	0	189
367.397	0	189
367.671	0	189
367.945	0	189
368.219	0	189
368.493	0	189
368.767	0	189.066
369.041	0	190
369.315	0	190
369.589	0	190
369.863	0	190
370.137	0	190
370.411	0	190
370.685	0	190.065
370.959	0	191
371.233	0	191
371.507	0	191
371.781	0	191
372.055	0	191
372.329	0	191
372.603	0	191.064
372.877	0	192
373.151	0	192
373.425	0	192
373.699	0	192
373.973	0	192
374.247	0	192
374.521	0	192.063
374.795	0	193
375.068	0	193
375.342	0	193
375.616	0	193
375.89	0	193
376.164	0	193
376.438	0	193.062
376.712	0	194
376.986	0	194
377.26	0	194
377.534	0	194
377.808	0	194
378.082	0	194
378.356	0	194.061
378.63	0	195
378.904	0	195
379.178	0	195
379.452	0	195
379.726	0	195
380	0	195
380.274	0	195.06
380.548	0	196
380.822	0	196
381.096	0	196
381.37	0	196
381.644	0	196
381.918	0	196
382.192	0	196.059
382.466	0	197
382.74	0	197
383.014	0	197
383.288	0	197
383.562	0	197
383.836	0	197
384.11	0	197.058
384.384	0	198
384.658	0	198
384.932	0	198
385.205	0	198
385.479	0	198
385.753	0	198
386.027	0	198.057
386.301	0	199
386.575	0	199
386.849	0	199
387.123	0	199
387.397	0	199
387.671	0	199
387.945	0	199.056
388.219	0	200
388.493	0	200
388.767	0	200
389.041	0	200
389.315	0	200
389.589	0	200
389.863	0	200.055
390.137	0	201
390.411	0	201
390.685	0	201
390.959	0	201
391.233	0	201
391.507	0	201
391.781	0	201.054
392.055	0	202
392.329	0	202
392.603	0	202
392.877	0	202
393.151	0	202
393.425	0	202
393.699	0	202.053
393.973	0	203
394.247	0	203
394.521	0	203
394.795	0	203
395.068	0	203
395.342	0	203
395.616	0	203.052
395.89	0	204
396.164	0	204
396.438	0	204
396.712	0	204
396.986	0	204
397.26	0	204
397.534	0	204.051
397.808	0	205
398.082	0	205
398.356	0	205
398.63	0	205
398.904	0	205
399.178	0	205
399.452	0	205.05
399.726	0	206
400	0	206
400.274	0	206
400.548	0	206
400.822	0	206
401.096	0	206
401.37	0	206.049
401.644	0	207
401.918	0	207
402.192	0	207
402.466	0	207
402.74	0	207
403.014	0	207
403.288	0	207.048
403.562	0	208
403.836	0	208
404.11	0	208
404.384	0	208
404.658	0	208
404.932	0	208
405.205	0	208.047
405.479	0	209
405.753	0	209
406.027	0	209
406.301	0	209
406.575	0	209
406.849	0	209
407.123	0	209.046
407.397	0	210
407.671	0	210
407.945	0	210
408.219	0	210
408.493	0	210
408.767	0	210
409.041	0	210.045
409.315	0	211
409.589	0	211
409.863	0	211
410.137	0	211
410.411	0	211
410.685	0	211
410.959	0	211.045
411.233	0	212
411.507	0	212
411.781	0	212
412.055	0	212
412.329	0	212
412.603	0	212
412.877	0	212.044
413.151	0	213
413.425	0	213
413.699	0	213
413.973	0	213
414.247	0	213
414.521	0	213
414.795	0	213.043
415.068	0	214
415.342	0	214
415.616	0	214
415.89	0	214
416.164	0	214
416.438	0	214
416.712	0	214.042
416.986	0	215
417.26	0	215
417.534	0	215
417.808	0	215
418.082	0	215
418.356	0	215
418.63	0	215.041
418.904	0	216
419.178	0	216
419.452	0	216
419.726	0	216
420	0	216
420.274	0	216
420.548	0	216.04
420.822	0	217
421.096	0	217
421.37	0	217
421.644	0	217
421.918	0	217
422.192	0	217
422.466	0	217.039
422.74	0	218
423.014	0	218
423.288	0	218
423.562	0	218
423.836	0	218
424.11	0	218
424.384	0	218.038
424.658	0	219
424.932	0	219
425.205	0	219
425.479	0	219
425.753	0	219
426.027	0	219
426.301	0	219.037
426.575	0	220
426.849	0	220
427.123	0	220
427.397	0	220
427.671	0	220
427.945	0	220
428.219	0	220.036
428.493	0	221
428.767	0	221
429.041	0	221
429.315	0	221
429.589	0	221
429.863	0	221
430.137	0	221.035
430.411	0	222
430.685	0	222
430.959	0	222
431.233	0	222
431.507	0	222
431.781	0	222
432.055	0	222.034
432.329	0	223
432.603	0	223
432.877	0	223
433.151	0	223
433.425	0	223
433.699	0	223
433.973	0	223.033
434.247	0	224
434.521	0	224
434.795	0	224
435.068	0	224
435.342	0	224
435.616	0	224
435.89	0	224.032
436.164	0	225
436.438	0	225
436.712	0	225
436.986	0	225
437.26	0	225
437.534	0	225
437.808	0	225.031
438.082	0	226
438.356	0	226
438.63	0	226
438.904	0	226
439.178	0	226
439.452	0	226
439.726	0	226.03
440	0	227
440.274	0	227
440.548	0	227
440.822	0	227
441.096	0	227
441.37	0	227
441.644	0	227.029
441.918	0	228
442.192	0	228
442.466	0	228
442.74	0	228
443.014	0	228
443.288	0	228
443.562	0	228.028
443.836	0	229
444.11	0	229
444.384	0	229
444.658	0	229
444.932	0	229
445.205	0	229
445.479	0	229.027
445.753	0	230
446.027	0	230
446.301	0	230
446.575	0	230
446.849	0	230
447.123	0	230
447.397	0	230.026
447.671	0	231
447.945	0	231
448.219	0	231
448.493	0	231
448.767	0	231
449.041	0	231
449.315	0	231.025
449.589	0	232
449.863	0	232
450.137	0	232
450.411	0	232
450.685	0	232
450.959	0	232
451.233	0	232.024
451.507	0	233
451.781	0	233
452.055	0	233
452.329	0	233
452.603	0	233
452.877	0	233
453.151	0	233.023
453.425	0	234
453.699	0	234
453.973	0	234
454.247	0	234
454.521	0	234
454.795	0	234
455.068	0	234.022
455.342	0	235
455.616	0	235
455.89	0	235
456.164	0	235
456.438	0	235
456.712	0	235
456.986	0	235.021
457.26	0	236
457.534	0	236
457.808	0	236
458.082	0	236
458.356	0	236
458.63	0	236
458.904	0	236.021
459.178	0	237
459.452	0	237
459.726	0	237
460	0	237
460.274	0	237
460.548	0	237
460.822	0	237.02
461.096	0	238
461.37	0	238
461.644	0	238
461.918	0	238
462.192	0	238
462.466	0	238
462.74	0	238.019
463.014	0	239
463.288	0	239
463.562	0	239
463.836	0	239
464.11	0	239
464.384	0	239
464.658	0	239.018
464.932	0	240
465.205	0	240
465.479	0	240
465.753	0	240
466.027	0	240
466.301	0	240
466.575	0	240.017
466.849	0	241
467.123	0	241
467.397	0	241
467.671	0	241
467.945	0	241
468.219	0	241
468.493	0	241.016
468.767	0	242
469.041	0	242
469.315	0	242
469.589	0	242
469.863	0	242
470.137	0	242
470.411	0	242.015
470.685	0	243
470.959	0	243
471.233	0	243
471.507	0	243
471.781	0	243
472.055	0	243
472.329	0	243.014
472.603	0	244
472.877	0	244
473.151	0	244
473.425	0	244
473.699	0	244
473.973	0	244
474.247	0	244.013
474.521	0	245
474.795	0	245
475.068	0	245
475.342	0	245
475.616	0	245
475.89	0	245
476.164	0	245.012
476.438	0	246
476.712	0	246
476.986	0	246
477.26	0	246
477.534	0	246
477.808	0	246
478.082	0	246.011
478.356	0	247
478.63	0	247
478.904	0	247
479.178	0	247
479.452	0	247
479.726	0	247
480	0	247.01
480.274	0	248
480.548	0	248
480.822	0	248
481.096	0	248
481.37	0	248
481.644	0	248
481.918	0	248.009
482.192	0	249
482.466	0	249
482.74	0	249
483.014	0	249
483.288	0	249
483.562	0	249
483.836	0	249.008
484.11	0	250
484.384	0	250
484.658	0	250
484.932	0	250
485.205	0	250
485.479	0	250
485.753	0	250.007
486.027	0	251
486.301	0	251
486.575	0	251
486.849	0	251
487.123	0	251
487.397	0	251
487.671	0	251.006
487.945	0	252
488.219	0	252
488.493	0	252
488.767	0	252
489.041	0	252
489.315	0	252
489.589	0	252.005
489.863	0	253
490.137	0	253
490.411	0	253
490.685	0	253
490.959	0	253
491.233	0	253
491.507	0	253.004
491.781	0	254
492.055	0	254
492.329	0	254
492.603	0	254
492.877	0	254
493.151	0	254
493.425	0	254.003
493.699	0	255
493.973	0	255
494.247	0	255
494.521	0	255
494.795	0	255
495.068	0	255
495.342	0	255
495.616	0	255
495.89	0	255
496.164	0	255
496.438	0	255
496.712	0	255
496.986	0	255
497.26	0	255
497.534	0	255
497.808	0	255
498.082	0	255
498.356	0	255
498.63	0	255
498.904	0	255
499.178	0	255
499.452	0	255
499.726	0	255
500	0	255
