# Supplementary material for: Frictiotaxis underlies focal adhesion-independent durotaxis
Source: Nat Commun. 2025 Apr 23;16:3811. doi: 10.1038/s41467-025-58912-1 (PMC12019219; doi:10.1038/s41467-025-58912-1)
Supplement: Supplementary file 18 — Source Data [file 41467_2025_58912_MOESM18_ESM.zip › Source data/Figure 5k.xlsx]

## Sheet: Tabelle1
Time (min)	Normalised cell displacement	Normalised actomyosin peak
0.33333	1	-0.13492
0.66667	0.97716	-0.19726
1	0.94617	-0.1993
1.33333	0.92007	-0.18607
1.66667	0.89233	-0.16497
2	0.8646	-0.19348
2.33333	0.83687	-0.18488
2.66667	0.81403	-0.21006
3	0.78793	-0.19651
3.33333	0.76183	-0.22037
3.66667	0.73899	-0.21976
4	0.71778	-0.25358
4.33333	0.69494	-0.24526
4.66667	0.67537	-0.29293
5	0.66069	-0.09746
5.33333	0.63785	-0.1567
5.66667	0.62153	-0.14585
6	0.60033	-0.06691
6.33333	0.58075	-0.25409
6.66667	0.56281	-0.09801
7	0.54812	-0.07087
7.33333	0.52855	-0.11896
7.66667	0.51223	-0.14673
8	0.49429	-0.21227
8.33333	0.47961	-0.12444
8.66667	0.46982	-0.09649
9	0.45351	-0.18791
9.33333	0.43883	-0.18067
9.66667	0.42251	-0.21651
10	0.40783	-0.13943
10.3333	0.39315	-0.12971
10.6667	0.37684	-0.21043
11	0.35237	-0.1313
11.3333	0.33605	-0.22381
11.6667	0.31974	-0.16665
12	0.30179	-0.14314
12.3333	0.28548	-0.13909
12.6667	0.2708	-0.15094
13	0.25775	-0.19734
13.3333	0.23817	-0.1518
13.6667	0.22023	-0.0904
14	0.20881	-0.19925
14.3333	0.19168	-0.25092
14.6667	0.17781	-0.082
15	0.16313	-0.08179
15.3333	0.15171	-0.04029
15.6667	0.14356	0.071
16	0.13377	0.0606
16.3333	0.1199	0.06955
16.6667	0.10685	-0.01878
17	0.08972	0.05071
17.3333	0.07749	-0.01019
17.6667	0.07178	0.09362
18	0.06117	0.09475
18.3333	0.0571	0.08318
18.6667	0.04894	0.04486
19	0.04405	-0.0362
19.3333	0.03507	0.07196
19.6667	0.02773	0.03936
20	0.02202	0.1297
20.3333	0.01876	0.02476
20.6667	0.01631	0.13544
21	0.00326	0.11176
21.3333	0	0.14913
21.6667	0	0.1464
22	-0.000732601	0.23173
22.3333	-0.00147	0.28179
22.6667	-0.01026	0.34112
23	-0.01905	0.56154
23.3333	-0.02784	0.5984
23.6667	-0.04249	0.612
24	-0.06227	0.58563
24.3333	-0.09744	0.62488
24.6667	-0.1348	0.65238
25	-0.18462	0.67619
25.3333	-0.23736	0.69878
25.6667	-0.29011	0.72061
26	-0.33993	0.83178
26.3333	-0.38242	0.7546
26.6667	-0.4381	0.70068
27	-0.49597	0.67001
27.3333	-0.5641	0.67759
27.6667	-0.63004	0.73186
28	-0.68498	0.43623
28.3333	-0.75165	0.36528
28.6667	-0.80366	0.41317
29	-0.85055	0.39432
29.3333	-0.8989	0.34107
29.6667	-0.95751	0.40162
30	-1	0.39002
