# Supplementary material for: Frictiotaxis underlies focal adhesion-independent durotaxis
Source: Nat Commun. 2025 Apr 23;16:3811. doi: 10.1038/s41467-025-58912-1 (PMC12019219; doi:10.1038/s41467-025-58912-1)
Supplement: Supplementary file 18 — Source Data [file 41467_2025_58912_MOESM18_ESM.zip › Source data/Figure 1f.xlsx]

## Sheet: Channel cross-section
Agarose concentration [%]	0.5	5
Channel cross-sectional area	68.4874	68.479
	68.5182	68.4046
	68.4868	68.5529
	68.5673	68.6966
	68.3042	68.8543
	68.7515	68.7784
	68.5136	68.7078
	68.5932	68.508
	68.3953	68.4313
	68.4676	68.7721
	68.481	68.8761
	68.6565	68.5979
	68.6612	68.7724
	68.5193	68.2689
	68.7198	68.6967
	68.5628	68.2354
	68.7498	68.2027
	68.2002	68.1301
	68.3875	68.7474
	68.794	68.3437
	68.3698	68.3605
	68.4585	68.6112
	68.3848	68.6015
	68.4497	68.4781
	68.8978	68.4805
	68.2444	68.7253
	68.3559	68.5073
	68.6133	68.5983
	68.3506	68.4894
	68.6646	68.5017
	68.4985	68.6823
	68.6181	68.357
	68.4107	68.5416
	68.4739	68.7064
	68.4488	68.6274
	68.4511	68.5276
	68.4399	68.5304
	68.3908	68.6489
	68.4135	68.7354
	68.4589	68.8932
	68.5338	68.6908
	68.6707	68.5683
	68.5872	68.6208
	68.9749	68.5947
	68.5359	68.7696
	68.6383	68.5201
	68.4116	68.6594
	68.7292	68.655
	68.8643	68.466
