# Supplementary material for: Frictiotaxis underlies focal adhesion-independent durotaxis
Source: Nat Commun. 2025 Apr 23;16:3811. doi: 10.1038/s41467-025-58912-1 (PMC12019219; doi:10.1038/s41467-025-58912-1)
Supplement: Supplementary file 18 — Source Data [file 41467_2025_58912_MOESM18_ESM.zip › Source data/Figure 5g.xlsx]

## Sheet: DMSO control
	240112_Image 6_Cell1					240112_Image 6_Cell2					240112_Image 7_Cell1					240112_Image 7_Cell2					240112_Image 9_Cell1					240112_Image 9_Cell2					240119_Image 3					240119_Image 4_Cell1					240119_Image 4_Cell2					240119_Image 6
Frame	Distance	Velocity	Pixel Value		Frame	Distance	Velocity	Pixel Value		Frame	Distance	Velocity	Pixel Value		Frame	Distance	Velocity	Pixel Value		Frame	Distance	Velocity	Pixel Value		Frame	Distance	Velocity	Pixel Value		Frame	Distance	Velocity	Pixel Value		Frame	Distance	Velocity	Pixel Value		Frame	Distance	Velocity	Pixel Value		Frame	Distance	Velocity	Pixel Value
1	0	0	3852		1	0	0	38707		1	0	0	4404		1	0	0	46563		1	0	0	20978		1	0	0	5961		1	0	0	5338		1	0	0	5850		1	0	0	2245		1	0	0	7810
2	1.282	0.064	9291		2	0.45	0.022	36047		2	1.855	0.093	5765		2	0.912	0.046	63078		2	1.616	0.081	25316		2	1.172	0.059	10586		2	1.383	0.092	11122		2	0.45	0.03	8059		2	1.172	0.078	8444		2	1.282	0.085	6457
3	0.212	0.011	8292		3	0.618	0.031	36400		3	1.806	0.09	4360		3	0.75	0.037	61639		3	0.75	0.037	25113		3	2.419	0.121	10971		3	0.96	0.064	7260		3	1.082	0.072	6343		3	0.671	0.045	7424		3	1.209	0.081	11074
4	0.618	0.031	10765		4	0.15	0.007	37597		4	3.245	0.162	5140		4	0.212	0.011	39172		4	0.45	0.022	25310		4	0.671	0.034	10413		4	0	0	6169		4	0.618	0.041	5981		4	0.9	0.06	10261		4	1.956	0.13	5306
5	0.335	0.017	8753		5	0.15	0.007	37770		5	2.121	0.106	5115		5	0.6	0.03	40626		5	0.3	0.015	14955		5	0.6	0.03	9966		5	0	0	7502		5	1.2	0.08	6526		5	0.808	0.054	7088		5	2.012	0.134	8317
6	0.335	0.017	9936		6	0.212	0.011	30000		6	2.25	0.113	8556		6	0.96	0.048	43800		6	1.342	0.067	14164		6	0	0	10162		6	0	0	6816		6	0.96	0.064	6749		6	0.9	0.06	8349		6	1.897	0.126	7417
7	0.335	0.017	9647		7	0.75	0.037	34794		7	1.061	0.053	5662		7	1.209	0.06	65535		7	2.295	0.115	23646		7	0.75	0.037	9514		7	0.75	0.05	8663		7	0	0	5034		7	0.808	0.054	9827		7	0.335	0.022	9060
8	0.474	0.024	9399		8	0.212	0.011	35335		8	2.348	0.117	11230		8	0.335	0.017	63004		8	1.956	0.098	23779		8	1.657	0.083	10833		8	0	0	6869		8	0.618	0.041	6120		8	0.96	0.064	11598		8	2.012	0.134	5670
9	0.15	0.007	9661		9	0.3	0.015	37064		9	1.71	0.086	13021		9	0.671	0.034	51681		9	0.912	0.046	22828		9	0.212	0.011	9786		9	0.9	0.06	10146		9	0	0	6001		9	1.172	0.078	10579		9	0.15	0.01	7941
10	0.15	0.007	8864		10	0.3	0.015	43745		10	1.415	0.071	5231		10	0.75	0.037	65535		10	1.209	0.06	24853		10	1.061	0.053	10105		10	0.949	0.063	12857		10	1.172	0.078	7791		10	1.142	0.076	12523		10	0.618	0.041	6392
11	0.541	0.027	9089		11	0.474	0.024	34432		11	2.474	0.124	6474		11	0.618	0.031	65535		11	0.808	0.04	24160		11	1.5	0.075	10851		11	1.5	0.1	12717		11	0.3	0.02	8145		11	0.912	0.061	13897		11	2.121	0.141	5640
12	0.212	0.011	7345		12	0.335	0.017	38252		12	2.563	0.128	13365		12	0.45	0.022	65535		12	0.912	0.046	26308		12	0.808	0.04	11474		12	1.507	0.1	15778		12	0.618	0.041	7158		12	0.875	0.058	12865		12	1.006	0.067	8385
13	0.474	0.024	9704		13	0.335	0.017	34156		13	2.163	0.108	13573		13	0.474	0.024	65535		13	1.142	0.057	23007		13	0.6	0.03	12007		13	0	0	15486		13	1.082	0.072	6612		13	0.15	0.01	9930		13	0.3	0.02	9957
14	0.3	0.015	9410		14	0.808	0.04	41410		14	1.8	0.09	8268		14	0.618	0.031	65535		14	1.061	0.053	23641		14	1.05	0.053	12073		14	0	0	16096		14	0.671	0.045	6891		14	0.618	0.041	9622		14	1.616	0.108	10943
15	0.474	0.024	10513		15	0.618	0.031	34454		15	0.949	0.047	10043		15	0.424	0.021	65535		15	0.912	0.046	22070		15	1.209	0.06	10434		15	0.15	0.01	16077		15	0.541	0.036	6728		15	0.618	0.041	11420		15	0	0	12551
16	0.15	0.007	9368		16	0.335	0.017	33798		16	1.2	0.06	10937		16	0.45	0.022	54069		16	0.671	0.034	26507		16	0.618	0.031	11804		16	0.335	0.022	15793		16	0	0	7435		16	0.45	0.03	12079		16	0.15	0.01	13598
17	0.3	0.015	10129		17	0.15	0.007	33324		17	2.001	0.1	15750		17	0.765	0.038	65535		17	1.006	0.05	25503		17	0	0	10463		17	0	0	16978		17	0.15	0.01	7368		17	0.474	0.032	12104		17	0.6	0.04	12608
18	0.212	0.011	9410		18	0.335	0.017	36197		18	1.282	0.064	18495		18	0.3	0.015	65535		18	1.237	0.062	26310		18	0.3	0.015	12325		18	0	0	16077		18	0.15	0.01	7799		18	0.212	0.014	12802		18	1.65	0.11	12300
19	0.3	0.015	9894		19	0.671	0.034	40562		19	2.329	0.116	15287		19	0.6	0.03	65535		19	1.061	0.053	25621		19	0.6	0.03	11653		19	0.45	0.03	13991		19	0.45	0.03	7265		19	0.6	0.04	11968		19	0	0	13507
20	0.335	0.017	12309		20	0.765	0.038	35576		20	0.636	0.032	12585		20	0.75	0.037	65535		20	0.3	0.015	24134		20	1.423	0.071	10205		20	1.95	0.13	17468		20	0.808	0.054	7634		20	0.45	0.03	12595		20	0.75	0.05	5996
21	0.3	0.015	12352		21	0.15	0.007	35092		21	1.855	0.093	16715		21	0.671	0.034	65535		21	1.05	0.053	21879		21	1.657	0.083	11046		21	1.657	0.11	15206		21	0.3	0.02	7890				0.0487368	µm/sec		21	3.164	0.211	6070
22	0.15	0.007	9988		22	0.474	0.024	36513		22	1.383	0.069	12354		22	0.474	0.024	64314		22	1.142	0.057	25008		22	0.9	0.045	10395		22	1.657	0.11	10310		22	0.6	0.04	8449				2.92421	µm/min		22	1.358	0.091	7522
23	0.3	0.015	9845		23	0.424	0.021	34976		23	1.806	0.09	14139		23	0.75	0.037	65535		23	0.75	0.037	24181		23	0	0	11341		23	0.335	0.022	6525		23	0.424	0.028	8878							23	1.71	0.114	5377
24	0.671	0.034	11877		24	0.618	0.031	32096		24	1.71	0.086	7141		24	0.335	0.017	55954		24	1.092	0.055	24729		24	0	0	11065		24	0	0	6049		24	0.912	0.061	10461							24	1.061	0.071	2791
25	0.3	0.015	9867		25	0.335	0.017	28736		25	1.71	0.086	11580		25	0.618	0.031	55989		25	0.808	0.04	26237		25	0.3	0.015	12574		25	0.335	0.022	6690		25	0.671	0.045	8326							25	0.541	0.036	1483
26	0.474	0.024	9345		26	0.15	0.007	28664		26	1.622	0.081	7241		26	0.9	0.045	65535		26	0.335	0.017	26800		26	0	0	11122		26	0	0	8292		26	0.912	0.061	7472							26	1.142	0.076	1344
27	0.335	0.017	12148		27	0.3	0.015	34131		27	1.358	0.068	16896		27	0.671	0.034	65535		27	0.474	0.024	28018		27	0	0	11396		27	0	0	8477		27	0.912	0.061	8710							27	1.172	0.078	1146
28	0.15	0.007	13315		28	0.335	0.017	33052		28	1.677	0.084	9571		28	0.15	0.007	65535		28	0	0	26473		28	0	0	11396		28	1.507	0.1	3687		28	1.423	0.095	4926							28	1.172	0.078	1195
29	0.15	0.007	12172		29	0.45	0.022	36967		29	2.27	0.113	10963		29	0.45	0.022	65535		29	0.45	0.022	25328		29	1.05	0.053	12986		29	0.75	0.05	3376		29	0.3	0.02	3620							29	1.172	0.078	1190
30	0.335	0.017	11779		30	0.474	0.024	34573		30	1.342	0.067	14611		30	0.45	0.022	65535		30	0	0	26837		30	1.237	0.062	12967		30	0.15	0.01	3655		30	1.05	0.07	4673							30	1.622	0.108	1149
31	0.3	0.015	10813		31	0.671	0.034	32476		31	1.092	0.055	17237		31	0.15	0.007	59011		31	0	0	29774		31	1.657	0.083	10865		31	0	0	3453		31	1.507	0.1	6303							31	1.677	0.112	1088
32	0.3	0.015	10273		32	0.15	0.007	31518		32	0.808	0.04	15933		32	0.671	0.034	58757		32	0.45	0.022	27480		32	0	0	11339		32	0.45	0.03	3548		32	0	0	7785							32	1.29	0.086	1126
33	0.3	0.015	8945		33	0.212	0.011	28545		33	0.15	0.007	9139		33	0.3	0.015	49853		33	0	0	27602		33	0	0	11537		33	0.9	0.06	4192		33	1.092	0.073	5985							33	2.001	0.133	1135
34	0.15	0.007	9398		34	0.15	0.007	30986		34	1.061	0.053	12011		34	0.765	0.038	65535		34	1.29	0.065	26671		34	0	0	11537		34	0.15	0.01	4011		34	0	0	4684							34	1.006	0.067	1057
35	0.474	0.024	10887		35	0.474	0.024	31064		35	1.806	0.09	15800		35	0.671	0.034	65535		35	0.3	0.015	23765				0.0355758	µm/sec		35	0.3	0.02	4341		35	0	0	6339							35	2.372	0.158	1129
36	0.3	0.015	9932		36	0.335	0.017	26436		36	1.05	0.053	16064		36	0.45	0.022	65535		36	0.335	0.017	25978				2.13455	µm/min		36	0.765	0.051	4824		36	0.212	0.014	6159							36	0	0	1936
37	0.474	0.024	10643		37	0.335	0.017	27384		37	1.383	0.069	16267		37	0.335	0.017	65535		37	0	0	26214							37	0.474	0.032	7873		37	2.1	0.14	6472							37	1.2	0.08	3057
38	0.212	0.011	9892		38	0	0	33349		38	1.5	0.075	16324		38	0	0	65535		38	0	0	26372							38	0.3	0.02	10492		38	1.006	0.067	5594							38	1.806	0.12	1656
39	0.3	0.015	7999		39	0.424	0.021	27572		39	0.3	0.015	17808		39	0.45	0.022	65535		39	0	0	26136							39	0	0	14280		39	0	0	8677							39	1.358	0.091	1268
40	0.335	0.017	6774		40	0.618	0.031	32121		40	0.541	0.027	17568		40	0.45	0.022	65535				0.0373947	µm/sec							40	0.3	0.02	13984		40	0	0	9925							40	1.507	0.1	1097
41	0.671	0.034	8912		41	0.474	0.024	35994		41	0.3	0.015	17762		41	0.212	0.011	65535				2.24368	µm/min									0.0355897	µm/sec				0.0415128	µm/sec									0.0819744	µm/sec
42	0.335	0.017	9996		42	0.474	0.024	31155		42	0.671	0.034	19818		42	0.15	0.007	65535														2.13538	µm/min				2.49077	µm/min									4.91846	µm/min
43	0.3	0.015	9779		43	0.15	0.007	33325				0.0763415	µm/sec				0.0266585	µm/sec
44	0.15	0.007	9691		44	0.3	0.015	32936				4.58049	µm/min				1.59951	µm/min
45	0.424	0.021	8717		45	0.3	0.015	31945
46	0.3	0.015	11090		46	0.335	0.017	37802
47	0.212	0.011	10443		47	0.335	0.017	41183
48	0.3	0.015	12147		48	0.45	0.022	36350
49	0.335	0.017	12687		49	0.15	0.007	34305
50	0.3	0.015	11993		50	0	0	33939
51	0.212	0.011	14992		51	0	0	34386
52	0.3	0.015	12565		52	0	0	37561
53	0.212	0.011	13056		53	0	0	33654
54	0.15	0.007	13029		54	0.3	0.015	28503
55	0.15	0.007	12471		55	0.618	0.031	39752
56	0.15	0.007	13425		56	0.474	0.024	37484
57	0.212	0.011	12887		57	0.3	0.015	37945
58	0.15	0.007	12008		58	0.3	0.015	37138
59	0	0	12047		59	0.15	0.007	35673
60	0.15	0.007	11204		60	0	0	33218
61	0.15	0.007	11397		61	0	0	35960
63	0.212	0.011	12018		62	0	0	39479
64	0.3	0.015	11754		63	0.6	0.03	35927
65	0	0	11448		64	0	0	35517
66	0.212	0.011	10654		65	0.3	0.015	41428
67	0.3	0.015	11176		66	0.15	0.007	38862
68	0.335	0.017	10953		67	0	0	33312
69	0.212	0.011	13217		68	0.3	0.015	32400
70	0.15	0.007	12544		69	0.6	0.03	43272
71	0	0	12700		70	0.671	0.034	36992
72	0.335	0.017	13453		71	0.212	0.011	44045
73	0.15	0.007	12863		72	0.474	0.024	40246
74	0.15	0.007	10489		73	0.335	0.017	36805
75	0.3	0.015	14703		74	0.15	0.007	35671
76	0.212	0.011	14450		75	0	0	36764
77	0	0	13554		76	0	0	44517
78	0.15	0.007	15042		77	0.474	0.024	40000
79	0.15	0.007	14133		78	0.424	0.021	34738
80	0	0	12770		79	0	0	35598
		0.014	µm/sec		80	0.335	0.017	36417
		0.84	µm/min				0.0159367	µm/sec
							0.956203	µm/min
[truncated: 132 more columns]

## Sheet: 30uM ROCKi
	240112_Image 10_Cell1					240112_Image 10_Cell1					240112_Image 10_Cell1					240112_Image 10_Cell1					240112_Image 11_Cell1					240112_Image 11_Cell2					240112_Image 11_Cell3					240112_Image 11_Cell4					240112_Image 11_Cell5					240112_Image 11_Cell6
	Distance	Velocity	Pixel Value			Distance	Velocity	Pixel Value			Distance	Velocity	Pixel Value			Distance	Velocity	Pixel Value			Distance	Velocity	Pixel Value			Distance	Velocity	Pixel Value			Distance	Velocity	Pixel Value			Distance	Velocity	Pixel Value			Distance	Velocity	Pixel Value			Distance	Velocity	Pixel Value
1	0	0	26823		1	0	0	18823		1	0	0	57884		1	0	0	18463		1	0	0	41100		1	0	0	21890		1	0	0	11805		1	0	0	44111		1	0	0	22101		1	0	0	62737
2	0.15	0.007	27066		2	0	0	17765		2	0	0	53547		2	0	0	18994		2	0	0	41059		2	0.949	0.047	26372		2	0	0	7437		2	0.3	0.015	24361		2	0.474	0.024	23973		2	0	0	65535
3	0	0	27144		3	0.335	0.017	18217		3	0	0	59986		3	0.6	0.03	32555		3	0.45	0.022	43191		3	0	0	24607		3	0	0	7242		3	0	0	22895		3	0	0	23610		3	0.15	0.007	58880
4	0	0	25213		4	0.335	0.017	20126		4	0	0	64283		4	0	0	31528		4	0	0	45637		4	0	0	25274		4	0	0	8139		4	0	0	22275		4	0.15	0.007	23298		4	0.15	0.007	65535
5	0.15	0.007	26983		5	0.15	0.007	21812		5	0.15	0.007	65535		5	0	0	32473		5	0	0	43400		5	0	0	27281		5	0	0	8339		5	0	0	26387		5	0	0	22853		5	0	0	60004
6	0	0	28083		6	0.15	0.007	20816		6	0	0	65535		6	0	0	33906		6	0	0	46573		6	0	0	26019		6	0.335	0.017	13487		6	0	0	27975		6	0	0	23298		6	0	0	58056
7	0	0	28281		7	0	0	19959		7	0.15	0.007	65535		7	0.15	0.007	32472		7	0	0	36850		7	0	0	22529		7	0	0	12434		7	0	0	29522		7	0	0	23823		7	0	0	61150
8	0	0	30621		8	0	0	19305		8	0	0	65535		8	0	0	30636		8	0	0	38635		8	0	0	20019		8	0	0	11459		8	0	0	30305		8	0	0	24685		8	0.212	0.011	62288
9	0.15	0.007	31656		9	0.212	0.011	22122		9	0	0	65535		9	0	0	31639		9	0	0	36117		9	0	0	26097		9	0	0	10640		9	0	0	29034		9	0	0	24228		9	0	0	65535
10	0	0	30705		10	0	0	22551		10	0.3	0.015	65535		10	0.3	0.015	29689		10	0	0	30783		10	0.45	0.022	36980		10	0.15	0.007	13881		10	0.15	0.007	23658		10	0	0	26181		10	0.15	0.007	65535
11	0	0	31299		11	0	0	18387		11	0	0	65535		11	0.212	0.011	31724		11	0	0	30661		11	0	0	34908		11	0	0	13096		11	0.15	0.007	21744		11	0	0	25939		11	0	0	65535
12	0	0	30705		12	0.212	0.011	23598		12	0	0	65535		12	0	0	34380		12	0	0	29196		12	0	0	34478		12	0	0	13842		12	0	0	19165		12	0	0	25926		12	0	0	62828
13	0	0	28289		13	0	0	21009		13	0	0	65535		13	0	0	31928		13	0	0	22809		13	0	0	34361		13	0	0	14509		13	0.335	0.017	23748		13	0	0	24402		13	0	0	59524
14	0	0	28843		14	0.15	0.007	19317		14	0	0	65535		14	0	0	27352		14	0	0	24233		14	0	0	36081		14	0	0	14823		14	0	0	25774		14	0.15	0.007	24042		14	0	0	64465
15	0.15	0.007	32790		15	0	0	19196		15	0.424	0.021	54678		15	0	0	29395		15	0	0	22854		15	0	0	35980		15	0.15	0.007	15027		15	0	0	29353		15	0.3	0.015	22774		15	0.15	0.007	63815
16	0	0	32553		16	0	0	19075		16	0	0	51018		16	0	0	26617		16	0.3	0.015	33829		16	0.15	0.007	37008		16	0.15	0.007	13920		16	0	0	28380		16	0	0	23021		16	0	0	65535
17	0	0	33856		17	0	0	14718		17	0	0	46063		17	0	0	27679		17	0	0	33911		17	0	0	35949		17	0	0	13288		17	0	0	25099		17	0.15	0.007	17666		17	0	0	65535
18	0	0	31171		18	0.15	0.007	20891		18	0.3	0.015	65535		18	0	0	26658		18	0.212	0.011	25873		18	0	0	36616		18	0.15	0.007	14018		18	0.15	0.007	24038		18	0	0	17666		18	0	0	64909
19	0.15	0.007	32313		19	0.15	0.007	21690		19	0	0	53301		19	0	0	28169		19	0	0	24527		19	0	0	39047		19	0	0	13744		19	0.212	0.011	25747		19	0	0	16044		19	0	0	65535
20	0.212	0.011	28903		20	0	0	21208		20	0.15	0.007	59369		20	0	0	29191		20	0	0	29669		20	0	0	37322		20	0	0	13940		20	0	0	27241		20	0	0	18113		20	0	0	65535
21	0.15	0.007	29144		21	0	0	19921		21	0.212	0.011	65535		21	0	0	28455		21	0	0	36157		21	0	0	36890		21	0	0	14253		21	0	0	33298		21	0.15	0.007	18470		21	0	0	50363
22	0.15	0.007	29235		22	0	0	19639		22	0.15	0.007	65535		22	0	0	27761		22	0	0	32362		22	0	0	37439		22	0.212	0.011	13530		22	0.15	0.007	35191		22	0	0	19292		22	0	0	65535
23	0	0	25739		23	0	0	20886		23	0	0	65535		23	0	0	26698		23	0	0	31954		23	0	0	33244		23	0	0	15218		23	0	0	32461		23	0.15	0.007	19754		23	0	0	65535
24	0.15	0.007	28657		24	0	0	15859		24	0	0	65535		24	0	0	27516		24	0	0	26894		24	0	0	33518		24	0	0	13883		24	0	0	37782		24	0	0	19754		24	0	0	65535
25	0.15	0.007	28156		25	0	0	14631		25	0	0	65535		25	0.15	0.007	32714		25	0	0	30199		25	0	0	35949		25	0	0	13103		25	0	0	29404		25	0	0	21423		25	0	0	65535
26	0	0	29721		26	0	0	15859		26	0.335	0.017	65535		26	0.15	0.007	31745		26	0	0	34362		26	0	0	33754		26	0.335	0.017	16081		26	0	0	29282		26	0	0	17763		26	0	0	65535
27	0	0	30581		27	0.15	0.007	15365		27	0.212	0.011	65535		27	0	0	31867		27	0	0	38480		27	0	0	33675		27	0.15	0.007	13864		27	0.15	0.007	40932		27	0	0	18983		27	0	0	65535
28	0.15	0.007	28728		28	0	0	19648		28	0	0	65535		28	0	0	30156		28	0.424	0.021	21802		28	0	0	33989		28	0	0	12925		28	0	0	51293		28	0.15	0.007	20047		28	0	0	64504
29	0	0	29196		29	0	0	18709		29	0	0	65535		29	0	0	27835		29	0	0	21721		29	0	0	31479		29	0	0	14154		29	0	0	50297		29	0	0	22649		29	0	0	65535
30	0	0	29859		30	0	0	19608		30	0.15	0.007	65535		30	0	0	25879		30	0	0	20414		30	0	0	30068		30	0	0	14490		30	0	0	47128		30	0	0	19478		30	0	0	65314
31	0	0	32549		31	0	0	22344		31	0.15	0.007	60009		31	0.15	0.007	22652		31	0	0	23495		31	0	0	26147		31	0	0	14921		31	0.15	0.007	45665		31	0	0	14047		31	0	0	65535
32	0	0	32042		32	0	0	20343		32	0	0	62308		32	0.212	0.011	26695		32	0	0	17515		32	0	0	24265		32	0	0	12417		32	0	0	42601		32	0.212	0.011	17445		32	0	0	65535
33	0.15	0.007	30422		33	0	0	21037		33	0.15	0.007	46617		33	0.15	0.007	31986		33	0	0	19026		33	0	0	19363		33	0.15	0.007	9933		33	0	0	41938		33	0	0	14613		33	0	0	65535
34	0.15	0.007	27595		34	0	0	21078		34	0	0	47874		34	0.15	0.007	30522		34	0	0	17983		34	0	0	24735		34	0	0	11342		34	0	0	43003		34	0.212	0.011	22415		34	0	0	64909
35	0	0	28381		35	0	0	18627		35	0	0	54704		35	0	0	29256		35	0.15	0.007	24760		35	0	0	22735		35	0	0	10362		35	0.15	0.007	43155		35	0.15	0.007	21208		35	0	0	65535
36	0.15	0.007	29687		36	0.15	0.007	20484		36	0	0	60279		36	0	0	29782		36	0	0	22963		36	0	0	23324		36	0	0	11571		36	0.15	0.007	43455		36	0.15	0.007	20879		36	0	0	65535
37	0	0	28540		37	0	0	21449		37	0.212	0.011	46460		37	0	0	32134		37	0	0	22780		37	0	0	19716		37	0	0	13755		37	0.15	0.007	43645		37	0	0	20173		37	0	0	65031
38	0.15	0.007	29431		38	0.15	0.007	20309		38	0	0	43824		38	0	0	32832		38	0	0	28884		38	0	0	20540		38	0	0	14423		38	0	0	48843		38	0	0	20717		38	0	0	65535
39	0	0	27942		39	0	0	19857		39	0.3	0.015	44098		39	0	0	33079		39	0	0	25454		39	0	0	25794		39	0	0	15627		39	0	0	51216		39	0	0	21324		39	0	0	65535
40	0.15	0.007	32092		40	0	0	16734		40	0.15	0.007	44191		40	0	0	33285		40	0	0	24270		40	0	0	27715		40	0.15	0.007	15621		40	0.15	0.007	45527		40	0	0	21081		40	0	0	65535
41	0	0	31308		41	0	0	14105		41	0	0	53632		41	0	0	33030		41	0	0	27986		41	0	0	29480		41	0.15	0.007	15975		41	0	0	44793		41	0	0	20111		41	0	0	65314
42	0	0	30015		42	0.212	0.011	16317		42	0.15	0.007	50044		42	0	0	31838		42	0	0	26597		42	0	0	28186		42	0	0	13934		42	0	0	31536		42	0.15	0.007	20435		42	0	0	65535
43	0	0	30133		43	0	0	14936		43	0	0	49341		43	0	0	33359		43	0	0	22351		43	0.45	0.022	31401		43	0.15	0.007	13849		43	0	0	29660		43	0	0	21986		43	0	0	65535
44	0	0	26057		44	0.15	0.007	19891		44	0	0	48247		44	0	0	34674		44	0.3	0.015	24307		44	0	0	35316		44	0.15	0.007	12240		44	0	0	25336		44	0	0	21904		44	0	0	63531
45	0.212	0.011	17059		45	0	0	16102		45	0	0	48638		45	0	0	33400		45	0	0	31228		45	0	0	34102		45	0	0	13063		45	0	0	27213		45	0	0	20147		45	0	0	64627
46	0	0	16065		46	0	0	14472		46	0	0	49341		46	0	0	34592		46	0	0	41321		46	0	0	33594		46	0	0	14047		46	0.212	0.011	36304		46	0	0	20229		46	0	0	61304
47	0	0	14620		47	0	0	13209		47	0	0	45903		47	0	0	33153		47	0	0	33305		47	0.75	0.037	32631		47	0.15	0.007	9051		47	0	0	41365		47	0.45	0.022	22082		47	0	0	54901
48	0	0	15887		48	0.15	0.007	19944		48	0	0	48911		48	0.15	0.007	30433		48	0	0	41980		48	0	0	32397		48	0	0	10333		48	0	0	33142		48	0.15	0.007	22050		48	0	0	65535
49	0.212	0.011	17437		49	0	0	21159		49	0	0	51060		49	0	0	28753		49	0	0	42547		49	0.15	0.007	30927		49	0	0	11367		49	0	0	42063		49	0	0	22135		49	0	0	65535
50	0	0	15556		50	0	0	20106		50	0	0	53404		50	0	0	29696		50	0.15	0.007	52935		50	0.15	0.007	32057		50	0	0	12505		50	0	0	39559		50	0	0	21848		50	0	0	65535
51	0.15	0.007	15991		51	0	0	16429		51	0	0	51685		51	0	0	22919		51	0	0	51210		51	0	0	30967		51	0	0	11275		51	0	0	35113		51	0.212	0.011	20305		51	0	0	65316
52	0.15	0.007	17473		52	0.15	0.007	19357		52	0.15	0.007	60327		52	0.15	0.007	20181		52	0	0	50662		52	0	0	30149		52	0	0	10804		52	0	0	32034		52	0	0	18196		52	0	0	65535
53	0	0	16620		53	0.15	0.007	22798		53	0	0	57420		53	0.335	0.017	24479		53	0	0	49464		53	0	0	30842		53	0	0	11210		53	0	0	32621		53	0	0	21993		53	0.618	0.031	33993
54	0.15	0.007	20397		54	0	0	20962		54	0	0	62913		54	0	0	25775		54	0	0	43679		54	0	0	31317		54	0	0	12662		54	0.3	0.015	27318		54	0	0	21385		54	0	0	38476
55	0.15	0.007	29501		55	0.15	0.007	19767		55	0	0	52835		55	0.15	0.007	28703		55	0.474	0.024	38398		55	0.15	0.007	32020		55	0	0	14494		55	0	0	26343		55	0	0	19453		55	0	0	41084
56	0.15	0.007	36388		56	0.15	0.007	19517		56	0.15	0.007	65535		56	0	0	28784		56	0	0	47395		56	0.424	0.021	32444		56	0	0	14860		56	0.15	0.007	25857		56	0	0	20858		56	0	0	46015
57	0	0	34811		57	0	0	20454		57	0	0	54399		57	0	0	30537		57	0.15	0.007	41251		57	0	0	31335		57	0	0	14769		57	0	0	26893		57	0	0	23307		57	0	0	50958
58	0	0	29015		58	0.15	0.007	20487		58	0	0	41551		58	0	0	28784		58	0.15	0.007	30623		58	0	0	31969		58	0	0	13356		58	0.15	0.007	28677		58	0	0	22658		58	0	0	52181
59	0	0	28581		59	0	0	21053		59	0.15	0.007	48903		59	0	0	27766		59	0	0	27621		59	0.6	0.03	34725		59	0	0	15214		59	0	0	28152		59	0.15	0.007	21527		59	0	0	52861
60	0.15	0.007	30610		60	0	0	23075		60	0.15	0.007	57973		60	0	0	28092		60	0	0	20831		60	0.212	0.011	32965		60	0	0	13630		60	0	0	25616		60	0	0	20344		60	0.15	0.007	41767
61	0	0	24302		61	0	0	22671		61	0	0	52799		61	0	0	29337		61	0.15	0.007	21504		61	0	0	35629		61	0	0	10621		61	0.212	0.011	28150		61	0	0	20589		61	0	0	50106
62	0.212	0.011	34544		62	0	0	22671		62	0.212	0.011	57681		62	0	0	32085		62	0	0	21463		62	0.3	0.015	25414		62	0	0	10504		62	0.3	0.015	29788		62	0	0	22343		62	0.6	0.03	60861
63	0	0	34117		63	0	0	23642		63	0	0	47882		63	0.15	0.007	34828		63	0.15	0.007	22234		63	0.15	0.007	23971		63	0	0	10033		63	0	0	29788		63	0	0	20589		63	0	0	57459
64	0	0	32340		64	0	0	23723		64	0.15	0.007	57529		64	0	0	35853		64	0.212	0.011	25938		64	0	0	28375		64	0	0	11393		64	0	0	36169		64	0	0	20058		64	0.15	0.007	57499
65	0	0	29112		65	0	0	21724		65	0	0	63750		65	0	0	32983		65	0	0	18458		65	0	0	35261		65	0	0	12296		65	0	0	33040		65	0.15	0.007	19344		65	0	0	57198
66	0	0	25255		66	0.15	0.007	21534		66	0.15	0.007	65535		66	0	0	35484		66	0.3	0.015	28902		66	0.3	0.015	25790		66	0	0	14337		66	0	0	42796		66	0.15	0.007	20424		66	0	0	57701
67	0	0	24468		67	0.15	0.007	19253		67	0	0	65535		67	0	0	34131		67	0.15	0.007	35974		67	0.3	0.015	21340		67	0	0	15318		67	0.15	0.007	47649		67	0.15	0.007	20555		67	0	0	60698
68	0	0	27774		68	0	0	19576		68	0	0	65535		68	0	0	34992		68	0	0	31606		68	0	0	22946		68	0	0	13984		68	0	0	49858		68	0	0	18771		68	0	0	59078
69	0	0	26554		69	0	0	20021		69	0	0	65535		69	0	0	29457		69	0	0	26543		69	0	0	17973		69	0	0	16731		69	0.6	0.03	45541		69	0.212	0.011	22841		69	0	0	60172
70	0	0	25491		70	0	0	19944		70	0.15	0.007	65535		70	0	0	27203		70	0	0	24216		70	0	0	18460		70	0.212	0.011	13519		70	0	0	45044		70	0	0	22309		70	0	0	57158
71	0	0	19475		71	0	0	17513		71	0	0	65535		71	0	0	33441		71	0	0	24501		71	0	0	18874		71	0	0	12111		71	0	0	42647		71	0	0	22268		71	0	0	58292
72	0	0	18092		72	0	0	17355		72	0	0	61338		72	0	0	31917		72	0	0	27482		72	0	0	18052		72	0.15	0.007	9710		72	0	0	41098		72	0.212	0.011	21266		72	0	0	58292
73	0.3	0.015	26739		73	0.15	0.007	16655		73	0	0	40905		73	0	0	33885		73	0	0	31606		73	0	0	21262		73	0	0	11093		73	0	0	39223		73	0	0	20903		73	0.15	0.007	57778
74	0	0	19764		74	0	0	13912		74	0	0	38575		74	0	0	31596		74	0.212	0.011	46261		74	0	0	19892		74	0	0	7814		74	0	0	37552		74	0.212	0.011	15030		74	0	0	57008
75	0.15	0.007	20991		75	0	0	12110		75	0.45	0.022	65535		75	0	0	33762		75	0	0	38943		75	0	0	17268		75	0	0	8169		75	0	0	39345		75	0	0	15112		75	0.3	0.015	56164
76	0.15	0.007	19428		76	0	0	13789		76	0	0	65535		76	0	0	31835		76	0	0	31659		76	0	0	16603		76	0	0	7735		76	0	0	39264		76	0	0	15559		76	0	0	57462
77	0.15	0.007	23229		77	0.15	0.007	23347		77	0.15	0.007	65535		77	0	0	32204		77	0	0	34592		77	0	0	15250		77	0	0	7264		77	0	0	42435		77	0	0	13270		77	0	0	56611
78	0.212	0.011	29401		78	0	0	23612		78	0	0	65535		78	0.15	0.007	24995		78	0	0	46587		78	0	0	13684		78	0.15	0.007	6711		78	0	0	46634		78	0	0	10584		78	0	0	56407
79	0	0	30429		79	0	0	23530		79	0	0	64284		79	0.15	0.007	20754		79	0.3	0.015	48411		79	0	0	13841		79	0.3	0.015	9752		79	0.3	0.015	34975		79	0.15	0.007	12384		79	0	0	55513
80	0	0	31821		80	0	0	22776							80	0.474	0.024	24189		80	0.3	0.015	43329		80	0	0	13941		80	0.15	0.007	14040		80	0	0	40306		80	0.212	0.011	15134		80	0	0	56324
		0.00301266	µm/sec				0.00253165	µm/sec				0.0034359	µm/sec				0.00243038	µm/sec				0.00283544	µm/sec				0.00341772	µm/sec				0.00213924	µm/sec				0.00292405	µm/sec				0.00307595	µm/sec				0.00172152	µm/sec
		0.180759	µm/min				0.151899	µm/min				0.206154	µm/min				0.145823	µm/min				0.170127	µm/min				0.205063	µm/min				0.128354	µm/min				0.175443	µm/min				0.184557	µm/min				0.103291	µm/min

## Sheet: Comparison
Cell speed [µm/min]
Ctrl	ROCKi
0.84	0.180759
0.956203	0.151899
4.58049	0.206154
1.59951	0.145823
2.13538	0.170127
2.49077	0.205063
2.24368	0.128354
2.13455	0.175443
2.92421	0.184557
4.91846	0.103291
2.50235	0.174684
2.26615	0.234684
2.55143	0.19519
4.10308	0.205063
4.85692	0.522532
1.97385	0.190633
6.11778	0.131392
2.214	0.398734
3.53385	0.142025
1.68769	0.116203
1.51385	0.144304
2.82	0.195949
3.49846	0.541538
2.12	0.343077
4.70308	0.343077
2.46615	0.426154
2.18	0.318462
2.27385	0.126154
6.022	0.176923
3.50923	0.22
3.84308	0.283077
4.75077	0.0707692
7.86923	0.449231
5.81846	0.178462
5.7	0.175385
7.6	0.426154
6.37692	0.113846
6.72222	0.0923077
6.41333	0.0615385
6.34462	0.0553846
6.37	0.48
2.82923	0.3
2.90615	0.0854237
	0.0833898
	0.039661
	0.0254237
	0.0482143
