# Supplementary material for: Frictiotaxis underlies focal adhesion-independent durotaxis
Source: Nat Commun. 2025 Apr 23;16:3811. doi: 10.1038/s41467-025-58912-1 (PMC12019219; doi:10.1038/s41467-025-58912-1)
Supplement: Supplementary file 18 — Source Data [file 41467_2025_58912_MOESM18_ESM.zip › Source data/Supplement Figure 6c.xlsx]

## Sheet: Durotaxis index
Uniform	Gradient
0.28	0.783354
0.15	0.938038
0.95	0.928628
0.91	0.39108
0.93	0.949562
0.95	0.944635
0.51	0.94503
0.23	0.649471
0.25	0.552053
0.01	0.41
-0.15	0.31
-0.06	-0.03
0.14	0.05
0.18	0.06
0.22	0.09
0.19	0.15
0.18	0.16
0.15	0.21
0.22	0.34
0.32	0.31
0.34	0.54
0.45	0.41
0.51	0.45
0.59	0.95
0.49	0.66
0.65	0.76
0.85	0.75
0.66	0.58
0.67	0.96
0.68	0.68
0.52	0.768
0.52	0.68
0.53	0.79
0.54	0.91
0.44	0.92
0.45	0.93
0.53	0.94
0.51	0.95
0.56	0.96
0.58	0.95
0.59	0.96
0.55	0.94
0.42	0.88
0.39	0.94
0.438	0.95
0.38	0.93
0.32	0.93
0.39	0.91
0.43	0.95
0.32	0.93
0.31	0.94
0.34	0.65
0.9	0.76
0.95	0.77
0.95	0.53
0.96	0.56
0.96	0.51
0.96	0.39
0.97	0.49
0.98	0.48
0.97	0.47
0.98	0.56
0.01	0.65
0.05	0.69
0.05	0.95
0.002	0.88
0.003	0.8
0.01	0.9
-0.05	0.01
-0.15	0.56
-0.1	0.69
0.79	0.6
0.78	0.44
0.75	0.31
0.72	0.39
0.71	0.49
0.7	0.55
0.707856	-0.04
0.232936	-0.12
0.373381	-0.15
0.891339	-0.03
0.251557	0.813979
0.24433	0.80972
0.0661079	0.617823
0.255131	0.407407
0.298165	0.687664
0.648374	0.645424
0.23334	0.0990429
0.838032	0.812137
0.45102	0.570557
0.607145	0.421294
0.369734	0.576733
0.446383	0.876958
-0.0130144	-0.000471414
0.180062	0.632836
0.571369	0.798705
0.632292	0.760703
0.269062	0.681864
0.681228	0.575051
0.466	0.813054
