# Supplementary material for: Frictiotaxis underlies focal adhesion-independent durotaxis
Source: Nat Commun. 2025 Apr 23;16:3811. doi: 10.1038/s41467-025-58912-1 (PMC12019219; doi:10.1038/s41467-025-58912-1)
Supplement: Supplementary file 18 — Source Data [file 41467_2025_58912_MOESM18_ESM.zip › Source data/Supplement Figure 2b.xlsx]

## Sheet: Cell diameter
In suspension	In microchannel	Under agarose
10.188	8.086	20.209
10.058	11.241	17.711
14.931	9.468	17.994
11.072	10.06	18.86
8.733	10.651	22.931
10.075	10.06	23.747
9.352	11.045	12.454
8.313	8.697	17.836
9.54	11.241	18.237
11.337	8.283	19.039
10.137	9.468	16.405
10.452	10.06	25.418
12.385	9.468	24.505
10.413	10.454	16.438
9.791	8.496	16.19
10.285	8.857	20.751
10.24	8.153	22.767
11.294	9.354	14.335
7.426	11.833	15.982
8.441	9.868	19.039
8.598	11.051	15.899
7.762	7.548	19.483
10.62	9.665	16.113
11.44	9.074	16.214
11.365	9.862	17.836
9.499	8.677	22.568
10.181	9.86	18.542
9.949	9.468	23.351
8.994	9.269	25.637
7.95	7.297	14.821
11.481	7.911	20.68
10.106	9.466	24.654
11.192	8.48	16.958
9.925	8.974	18.182
9.741	11.241	24.836
9.955	11.045	16.405
9.972	8.48	21.697
9.174	11.045	19.65
11.229	10.46	25.746
10.877	9.271	13.989
9.998	8.48	17.888
9.793	11.243	21.693
9.176	9.468	20.254
7.888	8.877	18.75
11.662	9.663	24.448
9.83	8.441	26.737
9.599	8.006	26.216
9.855	11.916	23.246
11.927	8.937	12.442
10.512	10.427	26.811
10.308	10.438	27.875
11.505	11.916	26.884
11.279	9.447	31.102
6.412	10.923	23.603
7.782	9.447	15.157
10.138	10.427	21.801
7.867	10.923	24.825
11.385	7.944	21.778
8.518	7.944	18.31
10.062	9.93	22.839
7.211	9.89	16.53
6.472	10.779	12.42
10.75	9.832	15.24
11.101	10.583	17.029
7.778	10.437	16.8
10.548	11.269	26.005
12.298	10.003	18.118
9.014	9.832	18.527
8.515	10.235	20.156
10.006	9.926	11.511
8.944	9.028	16.125
6	12.533	20.718
8.333	9.926	13.285
8.857	9.606	17.518
6.801	10.477	15.442
