# Supplementary material for: Frictiotaxis underlies focal adhesion-independent durotaxis
Source: Nat Commun. 2025 Apr 23;16:3811. doi: 10.1038/s41467-025-58912-1 (PMC12019219; doi:10.1038/s41467-025-58912-1)
Supplement: Supplementary file 18 — Source Data [file 41467_2025_58912_MOESM18_ESM.zip › Source data/Supplement Figure 1d.xlsx]

## Sheet: channel diameter
Agarose (%)
0.5	5
11.1811	11.1353
11.1745	11.1966
11.1727	11.1569
11.1787	11.1939
11.1798	11.1719
11.1459	11.2071
11.1825	11.1779
11.1548	11.1538
11.2187	11.1894
11.1764	11.1907
11.1774	11.1608
11.1754	11.1565
11.1682	11.1662
11.1334	11.1714
11.1556	11.1842
11.1878	11.2024
11.1491	11.1654
11.1391	11.1721
11.1929	11.1723
11.1996	11.155
11.2069	11.2433
11.1672	11.1364
11.1952	11.1669
11.164	11.1567
11.1488	11.2037
11.1382	11.1805
11.2085	11.1736
11.1861	11.1456
11.1392	11.1773
11.1855	11.1852
11.1888	11.1544
11.1683	11.1705
11.144	11.2035
11.1286	11.1996
11.1784	11.1623
11.1591	11.1812
11.2153	11.2095
11.1702	11.2095
11.1691	11.1482
11.1405	11.1871
11.1803	11.2357
11.1624	11.1872
11.1917	11.1956
11.1191	11.1974
11.1939	11.1849
11.189	11.1791
11.2027	11.1869
11.235	11.1785
11.25	11.1825
