# Supplementary material for: Frictiotaxis underlies focal adhesion-independent durotaxis
Source: Nat Commun. 2025 Apr 23;16:3811. doi: 10.1038/s41467-025-58912-1 (PMC12019219; doi:10.1038/s41467-025-58912-1)
Supplement: Supplementary file 18 — Source Data [file 41467_2025_58912_MOESM18_ESM.zip › Source data/Figure 1h.xlsx]

## Sheet: Gradient strength
Distance [mm]	Rhodamine fluorescence intensity
0.000625	15	15	16	16	16
0.00125	15	15	15.8687	14.8776	15.0078
0.001875	15	15	15.0132	15.7194	15
0.0025	15.7239	15.7239	15	15.0163	15.5897
0.003125	15.0183	15.0183	15	14.5424	16.0301
0.00375	15.377	15.377	15.6273	14.6567	15.0588
0.004375	15.0119	15.0119	15.7881	14.9886	15
0.005	15	15	15.8439	15	15
0.005625	14.0724	14.0724	15.9493	14.1151	15.0036
0.00625	14.939	14.939	14.1465	14.3495	15.752
0.006875	14.2931	14.2931	14.6251	14.6812	15.3468
0.0075	14.9462	14.9462	14.4557	15.4567	14.9442
0.008125	15	15	14.4402	14.6672	15.5306
0.00875	15.5452	15.5452	14.6592	14.9659	16.3326
0.009375	14.8354	14.8354	14.1052	15.141	15.3513
0.01	14.0974	14.0974	15.7055	15.004	15.004
0.010625	14.0214	14.0214	15.0272	15	15.0145
0.01125	14.1119	14.1119	13.9194	14.1522	15
0.011875	15.0854	15.0854	13.6358	15.3721	15.3055
0.0125	15.3134	15.3134	13.9231	15.9157	15.0843
0.013125	14.6114	14.6114	14.7755	14.6645	15.2083
0.01375	14.407	14.407	15	13.6262	14.9008
0.014375	14.7555	14.7555	13.5714	14.6495	14.3526
0.015	15.0409	15.0409	13.8235	15.7774	14.7983
0.015625	15.0067	15.0067	14.0327	15.0627	14.2149
0.01625	15	15	14.7761	14.9365	14.2201
0.016875	15	15	14.6817	15.6366	14.7332
0.0175	14.4709	14.4709	14.4537	15.2642	14.2642
0.018125	13.6707	13.6707	14.8301	14.7584	14.9908
0.01875	14.2339	14.2339	14.4011	14.2101	14.4507
0.019375	14.839	14.839	15.4351	14.0437	14.1034
0.02	14.3678	14.3678	15.9284	14.7423	14.8139
0.020625	15.4503	15.4503	15.6522	15	14.4896
0.02125	15.158	15.158	15.5669	14.531	13.3943
0.021875	14.2078	14.2078	14.8388	15.4851	14.391
0.0225	14.7332	14.7332	14.5362	16.4707	15.1332
0.023125	15.323	15.323	14.2348	15.5572	15.6408
0.02375	14.7521	14.7521	14.6687	14.9062	15.3787
0.024375	14.7996	14.7996	14.3462	14.991	15.6627
0.025	15.2592	15.2592	14.0427	14.3065	15.9145
0.025625	15.0372	15.0372	14.1628	14	14.7164
0.02625	15.0195	15.0195	14.1414	14.3891	14
0.026875	14.4466	14.4466	14	14.1819	14.3222
0.0275	14.3095	14.3095	13.7834	14.2166	14.6478
0.028125	14.8098	14.8098	14.3851	13.7488	14.913
0.02875	13.6119	13.6119	14.857	14.2662	14.9465
0.029375	13.0817	13.0817	15.0418	14.9828	15
0.03	13.1966	13.1966	15.5517	14.8997	14.5212
0.030625	13.7073	13.7073	15.1254	15.0921	13.7343
0.03125	14	14	14.8088	14.8838	14.2416
0.031875	14.5113	14.5113	14.6868	14.6859	15.1343
0.0325	14.8845	14.8845	15.2243	14.4567	15.1813
0.033125	15.0957	15.0957	15.4657	14.1818	14.8182
0.03375	14.6399	14.6399	14.9796	14.0776	13.9532
0.034375	14.5297	14.5297	14.7702	14.0478	13.6059
0.035	14.2104	14.2104	14.5522	14.1103	14
0.035625	13.4393	13.4393	14.1452	14	14.4985
0.03625	13.6037	13.6037	14.2514	14	14.7486
0.036875	14.0714	14.0714	14.1985	14	14.3209
0.0375	14.3934	14.3934	14.3534	13.5284	14.825
0.038125	14.5915	14.5915	14.9911	13.4627	15.0105
0.03875	14.468	14.468	14.5332	14	14.0174
0.039375	14.1628	14.1628	14	14.0637	14.2866
0.04	14	14	14.1197	14.1549	14.7457
0.040625	14.05	14.05	14.1524	14	15
0.04125	14.5174	14.5174	14.2368	14.4179	14.9688
0.041875	15.2742	15.2742	14.1958	14.8645	15.0741
0.0425	14.2475	14.2475	14	15.04	15.4
0.043125	13.787	13.787	14.391	15.0925	14.9582
0.04375	13.7327	13.7327	14.5792	14.0387	14.976
0.044375	13.9569	13.9569	14	14.6015	14.806
0.045	14.7668	14.7668	14	15.2221	14.4289
0.045625	14.9398	14.9398	14	14.6448	14.193
0.04625	14.5549	14.5549	14.4073	14	14.6156
0.046875	14.0774	14.0774	14.9535	13.7573	14.9054
0.0475	14.4284	14.4284	14	13.4286	14.6204
0.048125	14.3202	14.3202	13.692	14.0114	14.3259
0.04875	13.9207	13.9207	13.6639	14.0782	14.9648
0.049375	14.6311	14.6311	14.5275	14.3015	14.7552
0.05	14.7546	14.7546	14.1825	14.525	14.4414
0.050625	14.4878	14.4878	14.2132	13.5075	14.2836
0.05125	14.0009	14.0009	13.9134	13.738	15.0992
0.051875	14.0469	14.0469	14.5655	14	15.1688
0.0525	14.2485	14.2485	14	14.0506	15.0253
0.053125	14.5979	14.5979	14.2149	14.0081	15
0.05375	14.8255	14.8255	14.875	14.125	15.0392
0.054375	14.463	14.463	15	14.0679	15.0657
0.055	14.4055	14.4055	14.9057	14.3326	14.5212
0.055625	14.2393	14.2393	14.4665	13.7881	14.9981
0.05625	14.6784	14.6784	14.6265	13	14.8295
0.056875	14	14	14.552	12.9102	15.1987
0.0575	14.234	14.234	14.2063	12.3195	13.4568
0.058125	14.6402	14.6402	15.132	13.4211	14.9311
0.05875	14.0751	14.0751	15.0928	14.7375	14.8328
0.059375	13.395	13.395	13.8667	13.7412	14.1582
0.06	14.1209	14.1209	14.8441	13.922	14.9287
0.060625	14.0827	14.0827	14.1873	13.6638	14.6168
0.06125	14.7115	14.7115	14.0972	14.1313	15.9659
0.061875	14.3779	14.3779	14.7493	14.8776	15.8559
0.0625	14.5855	14.5855	14.003	14	15.7705
0.063125	14	14	14.2248	14.0764	14
0.06375	14.1218	14.1218	14.9299	14.4239	13.9746
0.064375	14.5378	14.5378	14.397	14	13.7583
0.065	15.1543	15.1543	14.4507	14.0044	15.4874
0.065625	15.8415	15.8415	13.6831	14.2975	15
0.06625	15.7652	15.7652	14	14.0472	14.9875
0.066875	14.983	14.983	14.1444	14.8248	14.9263
0.0675	14.6037	14.6037	16.7597	13.0955	14.9463
0.068125	13.5471	13.5471	14.7882	14.2058	14.8149
0.06875	13.0916	13.0916	14	14.6836	14.6836
0.069375	13.6734	13.6734	13.9933	14.5738	14.5605
0.07	14.846	14.846	13.4209	15.9881	14.8427
0.070625	14.025	14.025	13.2896	14.006	14.9987
0.07125	13.9151	13.9151	13.9899	14	15
0.071875	13.1424	13.1424	14.9265	14	15
0.0725	13.2739	13.2739	14.7942	13.8955	14.0236
0.073125	13.7927	13.7927	13.7938	13.0297	15.469
0.07375	14.6017	14.6017	13.3799	14.9045	14.7597
0.074375	15	15	14.4418	15	15.9431
0.075	14.907	14.907	14.0414	14.4115	15.6542
0.075625	14.1395	14.1395	14.7044	14.0178	13.427
0.07625	15.7395	15.7395	14.8925	14.9164	13.9254
0.076875	14.0595	14.0595	14.0903	13.224	15.7716
0.0775	13.9492	13.9492	14.8985	13.93	14.3109
0.078125	13.3317	13.3317	14.1104	14.2549	14.6663
0.07875	13.5861	13.5861	14.368	14.5625	14.9501
0.079375	14	14	15.4209	14.0579	15
0.08	14.0102	14.0102	14.8179	14	15.2755
0.080625	14.1904	14.1904	14.8119	14.6932	15.1881
0.08125	13.9844	13.9844	14.1943	14.8954	15.0088
0.081875	13.061	13.061	14.7612	13.3785	14.9877
0.0825	14.1735	14.1735	14.794	14.6894	14.8297
0.083125	13.0079	13.0079	14.9386	14.1821	14.9386
0.08375	13.9863	13.9863	13.3821	14	15.4298
0.084375	14.5341	14.5341	13.32	14.48	15.08
0.085	14.0194	14.0194	14.6382	14.3653	15
0.085625	14.7637	14.7637	14.8926	14.5972	14.8926
0.08625	13.9604	13.9604	14.2255	14.2242	14.994
0.086875	14	14	13.3612	13.9042	14.9704
0.0875	14.9405	14.9405	12.6954	13.3758	15
0.088125	15	15	13.9791	13.8447	15.5792
0.08875	14.4541	14.4541	14.5194	14	15.6558
0.089375	14.5335	14.5335	15.1595	14	15.6507
0.09	14.0591	14.0591	14.9044	13.5941	15.0627
0.090625	15.6068	15.6068	14.9749	13.1116	15.6239
0.09125	15.818	15.818	14.9372	13.7149	13.9316
0.091875	15.1128	15.1128	15.3403	14.5706	13.9228
0.0925	15	15	14.9117	14.2191	14.7809
0.093125	14.128	14.128	14.5612	14	15.296
0.09375	14	14	14.9028	14.6657	15.1906
0.094375	14.8567	14.8567	15.1383	14.804	14.5393
0.095	15	15	14.244	14.4016	14.5984
0.095625	15	15	14.603	14.0129	14.3711
0.09625	13.4226	13.4226	13.8005	14	15.2703
0.096875	13.8315	13.8315	14.1869	13.6608	15.914
0.0975	14	14	14.4683	14.2827	14.9953
0.098125	14	14	14.4896	14.2027	14.4896
0.09875	13.8163	13.8163	14.0269	14.2252	15.0713
0.099375	14.814	14.814	13.7522	14.2478	14.6627
0.1	14.7667	14.7667	13.9507	14.1164	14.6925
0.100625	15.1368	15.1368	14.5652	15.1109	15
0.10125	14.1614	14.1614	14.8537	15.2309	14.9184
0.101875	14.7645	14.7645	14.5699	14.0813	14.4781
0.1025	14.2424	14.2424	13.8627	13.6953	14.9493
0.103125	14.1875	14.1875	14.2353	13.7468	15.2532
0.10375	14.6507	14.6507	14.6567	14.5224	15
0.104375	14.6332	14.6332	14.7052	14.8988	15
0.105	14.1036	14.1036	14.4955	14.463	15.4713
0.105625	14.7195	14.7195	14.4961	14.9916	15.4713
0.10625	15	15	14.4123	15.0216	15
0.106875	15.6978	15.6978	14	14.3355	15
0.1075	14.6517	14.6517	14	14.7647	15.0378
0.108125	14.2378	14.2378	14.2717	15.6807	14.8179
0.10875	14.5503	14.5503	14.7224	15.4241	14.8808
0.109375	14.5152	14.5152	14.4766	14.4766	15.1463
0.11	14.1308	14.1308	14.4264	14.4393	15.0085
0.110625	14.4819	14.4819	14.509	14.8836	15.3745
0.11125	14.9494	14.9494	14.3121	14.6457	15.6457
0.111875	14.343	14.343	15.0269	14.7582	15.4504
0.1125	14.7378	14.7378	14.8982	15.0126	14.7973
0.113125	15.0839	15.0839	14.3881	14.861	14.7463
0.11375	15	15	15	14.566	15.2269
0.114375	15.5792	15.5792	15.3701	14.4303	15.0602
0.115	15.4707	15.4707	15.2547	15.3483	15.3124
0.115625	14.4024	14.4024	14.0589	15.4806	15.4312
0.11625	15.0873	15.0873	14.2985	14.9423	15.1383
0.116875	14.8409	14.8409	14.2861	15.0934	15.0465
0.1175	14.1416	14.1416	13.8174	14.5319	15.2652
0.118125	14.7519	14.7519	13.4293	13.8871	15.5707
0.11875	15.1825	15.1825	14.4388	14.1761	15.3211
0.119375	15.3333	15.3333	15.3849	14.0448	15.9104
0.12	15.5074	15.5074	14	14.3511	15.3845
0.120625	15.7073	15.7073	14.1583	15	14.4985
0.12125	15.4808	15.4808	14.3964	15.0819	15.2544
0.121875	15.4717	15.4717	14.7719	14.9024	15.2627
0.1225	15.9244	15.9244	15.7104	14.2896	16
0.123125	15.3921	15.3921	15.6924	14.2448	15.6361
0.12375	14.6753	14.6753	14.8746	14.7642	14.457
0.124375	14.5009	14.5009	15	13.9967	15.0092
0.125	14.7786	14.7786	14.7821	14.3253	15.0598
0.125625	15.3306	15.3306	14.209	15	15.6901
0.12625	15.7337	15.7337	14.96	14.92	16.24
0.126875	15.4504	15.4504	15.1402	14.5702	15.3791
0.1275	15.0297	15.0297	15.1552	14.9386	15.1821
0.128125	15.1049	15.1049	14.3434	14.6566	15.8269
0.12875	14.7266	14.7266	15.0123	14.1642	15.1519
0.129375	14.5029	14.5029	14.8536	14.9521	15.9433
0.13	14.814	14.814	14.3068	14.9087	15.7207
0.130625	15.0976	15.0976	14.8188	14.6884	15.1821
0.13125	16.1346	16.1346	13.7355	15	14.5791
0.131875	16.117	16.117	14.9305	14.9305	15.5625
0.1325	15.0534	15.0534	14.3337	14.2866	15.2078
0.133125	15.4251	15.4251	14.759	14.3109	14.2247
0.13375	15.4362	15.4362	14.0925	15.8619	13.2501
0.134375	15.1563	15.1563	14.9015	15.0805	15.2656
0.135	15.186	15.186	15	14.5402	17.039
0.135625	14.4335	14.4335	15	14.6299	17.2183
0.13625	14.0712	14.0712	14.9717	14.4702	16.4418
0.136875	14.4207	14.4207	14.6026	14.0478	15.3672
0.1375	14.9452	14.9452	14.0092	15	15.245
0.138125	14.454	14.454	14.1045	15.0299	15.2326
0.13875	14.1818	14.1818	14.0203	15.9056	16.0323
0.139375	14.8776	14.8776	14.8336	14.0138	15.1482
0.14	14.8604	14.8604	14.2908	15.2878	14.5825
0.140625	14.9512	14.9512	14.5782	14.5841	15.5747
0.14125	15.3362	15.3362	14.5507	15.0947	15.9918
0.141875	14.3195	14.3195	13.6579	15.676	16.3584
0.1425	14.9922	14.9922	14.1583	15.0268	15.8417
0.143125	15.0698	15.0698	14.909	14.0418	15.1425
0.14375	15.5184	15.5184	14.0468	14.0776	15.0776
0.144375	15.4523	15.4523	14.1965	15.1493	14.6616
0.145	14.8749	14.8749	14.3403	15.3403	15.3184
0.145625	14.5854	14.5854	14.0889	15.959	15.959
0.14625	15.1786	15.1786	13.794	15.6374	15.6374
0.146875	15	15	14.8597	15.494	16.6388
0.1475	15	15	15	14.8358	16.2107
0.148125	15.0282	15.0282	15.8813	14.9967	16.003
0.14875	15.0701	15.0701	15.091	14.1224	15.2036
0.149375	14.5012	14.5012	15.2256	14.2256	14.6166
0.15	15.0911	15.0911	15.0549	14.2037	15.3056
0.150625	15.6341	15.6341	15	15.3798	16.335
0.15125	15.634	15.634	15	14.2616	16.0548
0.151875	15.137	15.137	15	14.8328	15.1672
0.1525	16.1465	16.1465	15	15.755	15.0689
0.153125	16.4993	16.4993	15.776	15.1762	16.5909
0.15375	15	15	15.0149	15	16.1593
0.154375	15.0469	15.0469	14.6896	15	15.1483
0.155	15.3811	15.3811	14.2101	15	15.4171
0.155625	14.6367	14.6367	14.8608	14.6674	15.9057
0.15625	14.407	14.407	15.3216	13.6194	16
0.156875	13.3443	13.3443	14.403	13.9254	15.3638
0.1575	14.0945	14.0945	13.3053	15.5126	15.7604
0.158125	15.1159	15.1159	14.5624	15.3046	16.7433
0.15875	15.2222	15.2222	14.8312	14.4955	15.7001
0.159375	15.0408	15.0408	14.4374	14.3612	15.5626
0.16	15.5122	15.5122	15.209	14.8668	16.2239
0.160625	15.6098	15.6098	15.4486	14.4861	16.11
0.16125	15.7332	15.7332	14.5463	14.9579	16
0.161875	15.8519	15.8519	14.7248	15.1266	16
0.1625	15.936	15.936	15	15.6627	16
0.163125	15.122	15.122	14.8998	15.8507	16.5714
0.16375	16.2247	16.2247	14.9054	15.0567	16.2427
0.164375	15.997	15.997	15.6537	14.8574	16.6537
0.165	15.0046	15.0046	15.3552	15.2945	16.6497
0.165625	14.8073	14.8073	14.7931	14.6896	16.1185
0.16625	15.9714	15.9714	15.8164	14.194	16
0.166875	16	16	15.7311	14.0627	16
0.1675	15.0351	15.0351	15	13.5015	16.6358
0.168125	14.9961	14.9961	15.12	14.36	16.04
0.16875	15	15	15.1355	15	16.4531
0.169375	15.9421	15.9421	14.6872	15	16.7307
0.17	15.5684	15.5684	14.8267	15	16.5138
0.170625	14.646	14.646	15	14.5908	16.8803
0.17125	14.3249	14.3249	14.9204	14.0637	16.4448
0.171875	15.0793	15.0793	14.9881	14.5463	16.0065
0.1725	15.9082	15.9082	15.0642	15.1194	16.3538
0.173125	15.0954	15.0954	15.5141	15.5141	16.2351
0.17375	15.1802	15.1802	15.297	15.0985	16.7179
0.174375	16.2261	16.2261	14.7379	14.7349	17.486
0.175	15.6199	15.6199	14.3552	15.2119	16.5312
0.175625	14.9305	14.9305	14.7164	15.9918	16.1103
0.17625	14.6839	14.6839	15.4866	16.8149	16.4866
0.176875	15.8237	15.8237	15.507	15.9896	17.9124
0.1775	15.157	15.157	14.6019	14.6928	17.5004
0.178125	15.011	15.011	14.7843	14.7843	16.1638
0.17875	15.67	15.67	15	15.1938	16.4478
0.179375	15.3809	15.3809	15.2476	15.3729	17.2476
0.18	15.5391	15.5391	15.2657	15.69	17.8264
0.180625	15.6942	15.6942	15.0455	15.7117	17.2311
0.18125	15.3047	15.3047	15.0664	15.3111	16.0246
0.181875	15.0404	15.0404	15.3308	15.5262	16.3669
0.1825	14.2716	14.2716	15.2512	15.5279	16.4721
0.183125	14.854	14.854	14.6478	15.6149	16.2494
0.18375	15.8084	15.8084	14.5041	15.1942	16.5041
0.184375	16	16	14.5305	14.8765	16.7563
0.185	16.1123	16.1123	14.7028	14.7164	16.6418
0.185625	16.3107	16.3107	15.202	15.9573	15.6935
0.18625	15.8451	15.8451	15.003	15.6538	16.0297
0.186875	16.6732	16.6732	15.3787	14.7151	17.197
0.1875	16.279	16.279	15.7284	14.6537	16.0507
0.188125	15.2744	15.2744	15.7233	15.1332	16.5362
0.18875	14.7655	14.7655	15.8373	15.1418	16.6761
0.189375	15.0274	15.0274	15.531	15.2364	17
0.19	15.8184	15.8184	15.9418	14.7792	17.2284
0.190625	15.3171	15.3171	15.6706	15.0518	17.6507
0.19125	15.4591	15.4591	15.2963	15.2687	16.9563
0.191875	15.4329	15.4329	15.4384	16	17.4202
0.1925	15.1246	15.1246	14.8147	15.8301	18.1853
0.193125	15.6127	15.6127	15.344	15.5858	17.5463
0.19375	15.8906	15.8906	15	15.6309	17.4545
0.194375	16.6372	16.6372	15.0635	14.444	17.7164
0.195	16.6228	16.6228	14.97	15.2149	18.03
0.195625	15.9024	15.9024	14.2435	15.9957	18.7565
0.19625	16.0459	16.0459	15.197	15.7164	17.7578
0.196875	15.6067	15.6067	15.8119	14.2873	17.6262
0.1975	15.5361	15.5361	15	14.8585	18.2395
0.198125	16.5881	16.5881	15.0858	15.4202	17.5798
0.19875	16.7755	16.7755	15.6945	15.4478	17.8308
0.199375	16.199	16.199	15.9291	16.1974	18.0452
0.2	16.221	16.221	15.8116	16.0145	17.1142
0.200625	16.7858	16.7858	15.8617	15.9523	18
0.20125	17	17	14.9642	16.0358	17.8948
0.201875	16.4543	16.4543	15.6251	15.3749	17.3266
0.2025	16.4749	16.4749	15	16	17.926
0.203125	16.9943	16.9943	14.9562	16.0547	18.3571
0.20375	16.4771	16.4771	14.7481	16.597	17.6866
0.204375	16	16	15.7164	15.7667	17.8985
0.205	16.5076	16.5076	16.7589	15.1188	18.8849
0.205625	16.5	16.5	15	15.9245	18.0051
0.20625	15.753	15.753	15.0423	16	18.2006
0.206875	15.8682	15.8682	15.6273	15.9846	18.014
0.2075	16.0677	16.0677	15.0188	15.5424	18.0489
0.208125	16	16	15.394	16.0269	18.0057
0.20875	15.9911	15.9911	15.2844	16.9821	18.4482
0.209375	16.1314	16.1314	16.7152	15.9922	17.009
0.21	16.6094	16.6094	14	15	18
0.210625	16.8346	16.8346	15.8543	15.9922	18.8609
0.21125	16.1677	16.1677	15.0132	16.7241	18.7373
0.211875	16.2652	16.2652	15	16.0163	18.606
0.2125	16.4399	16.4399	15.4576	15.0358	18.4746
0.213125	16.9892	16.9892	16.2985	15.6273	18.9706
0.21375	16.8526	16.8526	16.0114	14.6977	19
0.214375	16.5427	16.5427	16.7107	15.028	18.1382
0.215	16.4315	16.4315	17.0471	16.7661	18.0471
0.215625	16.3261	16.3261	15.9279	16.8032	18.3495
0.21625	16.3704	16.3704	16.8824	16.6866	18.9666
0.216875	16.7379	16.7379	16.0985	16.9562	19
0.2175	16.755	16.755	15.8641	16.1075	17.5933
0.218125	17.9695	17.9695	15.3266	16.2585	17.9176
0.21875	17.322	17.322	15.8948	16.7539	18.141
0.219375	16.2891	16.2891	16.814	16.1045	18.0299
0.22	16.3247	16.3247	16.1287	15.3317	18.8713
0.220625	17	17	16	16.7664	19
0.22125	17.0538	17.0538	15.1612	16.6945	19.5333
0.221875	17.2937	17.2937	15.8299	15.6746	20.3343
0.2225	16.8036	16.8036	15.6937	15.5814	19.7605
0.223125	16.6218	16.6218	16.5701	16.5701	18.9463
0.22375	17.582	17.582	15.461	16.1753	19.6038
0.224375	16.7957	16.7957	15.0166	15.2269	18.4408
0.225	16.7587	16.7587	15.3913	16.0568	18.185
0.225625	17.1156	17.1156	15.7465	16.127	18.6195
0.22625	17.7175	17.7175	15.9034	16	19.0339
0.226875	18.2282	18.2282	16	15.5858	20.0799
0.2275	17.63	17.63	15.4923	15.8301	19.8147
0.228125	17.0124	17.0124	16.5302	16.5989	19.981
0.22875	16.7433	16.7433	17	16.2526	19.372
0.229375	16.2325	16.2325	17.6706	16.0915	18.9482
0.23	16.6311	16.6311	16.515	16.9164	19.0866
0.230625	17.1208	17.1208	16.469	16.6299	20.2722
0.23125	17.875	17.875	16.8582	17.1612	20.1149
0.231875	17.5716	17.5716	17	16.9104	19.6509
0.2325	17.2234	17.2234	16.6319	16.9124	19.1462
0.233125	16.9585	16.9585	16.3322	16.519	18.8546
0.23375	16.3085	16.3085	16.009	17.3196	19.0059
0.234375	17.3293	17.3293	15.9631	17.2269	19.4915
0.235	18.0756	18.0756	16.5509	16.2673	19.3393
0.235625	16.7073	16.7073	16.3672	16.6328	19.6288
0.23625	17.3801	17.3801	16	17.3017	20.0124
0.236875	16.7326	16.7326	16.1817	16.7373	20
0.2375	17.2253	17.2253	16.5582	16.693	20
0.238125	17.1421	17.1421	16.8744	16.3495	20.597
0.23875	17.0842	17.0842	16.9164	16.0762	20.3947
0.239375	17.2264	17.2264	16.754	16.0729	20.5791
0.24	17.7559	17.7559	16.299	16.5701	20.777
0.240625	18.4575	18.4575	16	17.8778	21.5049
0.24125	18.9647	18.9647	15.761	17.0893	21.2087
0.241875	18.2992	18.2992	15.8623	16.3795	20.8623
0.2425	17.7564	17.7564	16	17.0117	21
0.243125	17.1263	17.1263	17.0304	16.5134	20.4746
0.24375	17.9978	17.9978	17.4388	16.4686	20.5164
0.244375	17.7018	17.7018	17.3939	16.3823	21.3939
0.245	18.2536	18.2536	16.8248	16.3542	21.179
0.245625	17.0146	17.0146	16.2382	16.9863	20.5099
0.24625	17.9503	17.9503	16.6882	17.4806	20.4714
0.246875	18.0508	18.0508	16.3832	17.8817	20.7917
0.2475	17.4567	17.4567	16.5268	17.5284	20.3522
0.248125	17.2073	17.2073	16.9935	17.4472	20.5517
0.24875	17.0203	17.0203	16.619	18	20.5243
0.249375	18.9377	18.9377	16.2746	17.7606	21
0.25	19.7031	19.7031	16.406	16.9345	20.5731
0.250625	19.0297	19.0297	16.924	16.8806	20.3867
0.25125	18.0564	18.0564	17.1958	17.3338	20.3892
0.251875	18.6792	18.6792	17	17.6	20.16
0.2525	17.5503	17.5503	17	17.1611	20.9732
0.253125	19.5672	19.5672	16.9134	16.3969	20.8986
0.25375	19.0786	19.0786	16.456	17.1067	20.8784
0.254375	19.537	19.537	16.6896	17.2308	20.8728
0.255	18.3548	18.3548	17.1322	16.7921	21.2994
0.255625	18.9317	18.9317	16.4119	17.0275	21.6537
0.25625	17.6747	17.6747	16.5233	17.6179	21.0946
0.256875	17.375	17.375	17.2303	18.4286	21.3796
0.2575	18.5499	18.5499	17.6562	18.6806	21.6684
0.258125	19.0921	19.0921	16.8382	17.803	21.4669
0.25875	18.1524	18.1524	16.4158	17.3987	22
0.259375	19.8264	19.8264	16.7411	17.7339	22.11
0.26	19.4055	19.4055	17.4968	18	22.372
0.260625	18.7591	18.7591	17.2879	18.3509	22.479
0.26125	18.9127	18.9127	16.6391	19.3968	22.1922
0.261875	19.9977	19.9977	17.6448	19	21.0985
0.2625	20.0915	20.0915	17.504	18.7604	21.0575
0.263125	19.888	19.888	18.6716	18.125	21.4422
0.26375	19.2186	19.2186	18.315	18.1619	22.5231
0.264375	19.0231	19.0231	17.9057	18.4465	22.5535
0.265	20.3732	20.3732	17.3482	17.7881	23.0936
0.265625	20.1029	20.1029	17.14	17.063	23.0444
0.26625	19.1361	19.1361	17.9802	17.6569	22
0.266875	18.5477	18.5477	18.7282	19.9133	21.8149
0.2675	20.6406	20.6406	17.9706	19.51	21.3375
0.268125	20.9573	20.9573	17.5108	18.0953	22.8569
0.26875	20.2542	20.2542	17.5045	18.204	22.9812
0.269375	20.586	20.586	18.4063	17.6716	21.4395
0.27	20.1608	20.1608	18.116	18.391	21.6944
0.270625	20	20	19.0264	18.2597	22.6119
0.27125	18.975	18.975	17.8874	18.2193	23.5299
0.271875	19.226	19.226	18.1131	18.8866	22.1157
0.2725	20.5935	20.5935	18.9561	18.0904	22.8937
0.273125	21.5654	21.5654	19.3284	18.6388	23.2657
0.27375	21.2896	21.2896	18	17.6195	23.4492
0.274375	20.2282	20.2282	18.0732	18.1343	23.9634
0.275	19.544	19.544	18.6339	19.2507	23.6597
0.275625	19.8792	19.8792	17.9875	18.5946	23.8855
0.27625	20.2892	20.2892	17.9771	18.9263	25.7243
0.276875	20.5762	20.5762	18.9463	18.9463	24.9321
0.2775	20.5125	20.5125	18.8356	18.8003	25.3645
0.278125	20.6463	20.6463	19.0659	18.6655	22.9924
0.27875	20.9906	20.9906	19.5456	19.9835	22.5723
0.279375	20.5116	20.5116	18.8393	19.1582	24.1513
0.28	20.0428	20.0428	18.2904	19.4209	23.0042
0.280625	20.4539	20.4539	17.1701	20.5153	24.6635
0.28125	21	21	17.9534	19.0664	23.9935
0.281875	20.7514	20.7514	18.0062	19.8657	24.8657
0.2825	20.6875	20.6875	19.6957	19.7642	22.7873
0.283125	21.3659	21.3659	19.3799	19.6328	23.9571
0.28375	21.4231	21.4231	18.5552	19.0284	23.527
0.284375	20.5496	20.5496	18.284	19.8311	25.2559
0.285	19.8308	19.8308	18.9644	19.3168	24.3134
0.285625	21.0231	21.0231	19	18.2895	25.5464
0.28625	22.207	22.207	19.8858	18.9336	26.838
0.286875	22.2282	22.2282	19.0857	20.6733	24.1177
0.2875	21.986	21.986	19	21.0932	23.9683
0.288125	21.0079	21.0079	19.5126	19.7211	24.5126
0.28875	20.6817	20.6817	19.4507	19.9295	24.1437
0.289375	20.9543	20.9543	20.1821	18.5502	24.0496
0.29	20.9105	20.9105	20.0275	19.735	23.6789
0.290625	21.1921	21.1921	20.7969	20.7969	23.9345
0.29125	21.2809	21.2809	19.4531	19.3785	24.8481
0.291875	21.5041	21.5041	19.2416	19.6922	25.6566
0.2925	21.3369	21.3369	20.4311	20.2145	25.1207
0.293125	21.3058	21.3058	20.1284	20.8985	24.5702
0.29375	21.954	21.954	20.84	20.36	24.76
0.294375	22.9665	22.9665	21.366	19.5182	24.9033
0.295	22.4973	22.4973	19.134	19.812	26.1346
0.295625	22.1129	22.1129	19.5457	20	25.4483
0.29625	21.6143	21.6143	19.9042	20.0958	24.9704
0.296875	20.8934	20.8934	19.9372	20.6445	24.8061
0.2975	21.7287	21.7287	19.2537	20.4179	25.3582
0.298125	21.9739	21.9739	20.1203	20.5296	25.0976
0.29875	21.543	21.543	20.3964	20.1768	24.6985
0.299375	21.7195	21.7195	20.0015	19.8432	24.8417
0.3	22.6072	22.6072	20.5624	20.6854	25
0.300625	22.0184	22.0184	20.9419	21	23.6779
0.30125	22.1896	22.1896	20.9459	21.4486	23.733
0.301875	23	23	19.3696	21.5953	24.5863
0.3025	22.3628	22.3628	19.3388	20.508	26.4318
0.303125	20.8369	20.8369	20.3817	19.7139	26.667
0.30375	20.7313	20.7313	20.597	21.0149	26.5643
0.304375	22.5962	22.5962	20.9821	21.2934	25.1861
0.305	23.8902	23.8902	21.0488	19.7682	24.3254
0.305625	23.8862	23.8862	21.5343	19.7961	24.8668
0.30625	23	23	21.1522	19.7468	25.9886
0.306875	23.1334	23.1334	20.4683	19.4972	25.8853
0.3075	23.0461	23.0461	20.1944	19.7973	26.1051
0.308125	21.5625	21.5625	20.2252	20.1436	26.1539
0.30875	22.4034	22.4034	21.4231	21.2345	26.5903
0.309375	23.4657	23.4657	21.1907	21.8836	27.6685
0.31	24.4663	24.4663	20.5587	21.9871	28.002
0.310625	23.8632	23.8632	20.5405	20.9652	28.6228
0.31125	24.056	24.056	20.4027	20.9793	27.5047
0.311875	22.728	22.728	19.8687	21.597	26.3106
0.3125	23.5065	23.5065	20.603	21.296	26.5352
0.313125	24.1395	24.1395	21.4923	21.3433	26.8507
0.31375	24.5488	24.5488	22.1227	22.4305	26.5824
0.314375	23.1917	23.1917	22.0573	22.3564	26.4713
0.315	24.018	24.018	21.4299	21.0331	26.6352
0.315625	24.28	24.28	21.5081	21.4866	27.2766
0.31625	24.4942	24.4942	21.9699	21.3584	27.5153
0.316875	25.3033	25.3033	22.2871	20.9949	27.2014
0.3175	24.1357	24.1357	22.2717	21.633	26.7283
0.318125	25	25	22.2716	22.5219	27.2545
0.31875	24.9818	24.9818	21.8537	21.6399	28.3303
0.319375	24.8598	24.8598	21.5652	21.0129	27.5522
0.32	24.2012	24.2012	21.1417	21.7668	28.0565
0.320625	25.1767	25.1767	21.4623	22.5651	28.4231
0.32125	24.6005	24.6005	21.467	22.8461	27.7851
0.321875	24.4488	24.4488	20.9874	22.4896	28.1134
0.3225	25.0172	25.0172	21.278	22.2192	27.5317
0.323125	24.8405	24.8405	22.1259	21.8789	27.606
0.32375	24.2668	24.2668	22.7254	21.6214	28.6944
0.324375	23.1768	23.1768	22.0229	22.397	29.606
0.325	25.0368	25.0368	22	23.2849	28.8738
0.325625	25.593	25.593	22	24.0339	28.597
0.32625	25.669	25.669	21.6657	24.0486	28.716
0.326875	25.9008	25.9008	21.1826	23.3184	28.704
0.3275	25.4201	25.4201	22.009	23.5445	28.9027
0.328125	24.9012	24.9012	22.6247	25.4486	28.1722
0.32875	25.8227	25.8227	22.8868	24.1178	26.736
0.329375	24.1205	24.1205	24.2113	22.4991	28.554
0.33	23.0872	23.0872	22.7821	23.0596	29.6598
0.330625	25.5509	25.5509	23.0173	23.2245	28.2452
0.33125	27.2988	27.2988	23.8636	23.8349	26.8695
0.331875	26.0442	26.0442	23.3582	23.5551	28.6329
0.3325	26.9527	26.9527	22.6804	23.131	30.0479
0.333125	26.3488	26.3488	23.1913	22.9042	29.7788
0.33375	26.0117	26.0117	24.5384	23.006	30.6765
0.334375	24.2593	24.2593	23.3253	23.3253	31.866
0.335	24.9315	24.9315	24.2495	23.7349	29.3845
0.335625	26.0819	26.0819	24.4	22.88	29.76
0.33625	26.1018	26.1018	22.609	24.191	31.7074
0.336875	26.2231	26.2231	23.2166	24.9386	30.3373
0.3375	27.3621	27.3621	22.5494	24.7584	30.3078
0.338125	27.0784	27.0784	23.0624	24.8752	30.7612
0.33875	25.9484	25.9484	23.251	24.9912	29.716
0.339375	26.0562	26.0562	23.8812	24.5469	28.7467
0.34	26.0814	26.0814	23.2755	23.1373	29.6806
0.340625	25.1963	25.1963	22.9295	24.0579	29.5493
0.34125	25.5971	25.5971	22.7015	24.5625	29.4179
0.341875	27.1211	27.1211	23.6346	24.1445	29.4287
0.3425	26.2608	26.2608	23.0158	23.0158	30.3962
0.343125	24.9058	24.9058	23.1142	23.1142	31.0261
0.34375	25.0665	25.0665	24.0985	24.0895	31.009
0.344375	27.3693	27.3693	24.1314	23.779	31.1285
0.345	27.1576	27.1576	25.5228	24.0414	29.6712
0.345625	27.7598	27.7598	24.0284	24.5552	29.9687
0.34625	26.6513	26.6513	24.6328	25.3672	29.4452
0.346875	27.3299	27.3299	24.7345	25.197	31.0092
0.3475	27.8782	27.8782	23.9701	24.1548	31.1281
0.348125	26.9729	26.9729	23.1147	25.9731	31.933
0.34875	27.1141	27.1141	25.86	25.8575	30.3284
0.349375	26.4288	26.4288	26.8372	27.2887	31.5753
0.35	27.4906	27.4906	25.4262	27.0025	30.4294
0.350625	27.7858	27.7858	25.1112	27.4411	32.9635
0.35125	26.9317	26.9317	25.0088	25.3642	32.3327
0.351875	28.0156	28.0156	25	22.6416	32.7942
0.3525	28.3345	28.3345	24.9485	23.9746	31.9881
0.353125	28.785	28.785	25.9532	24.0039	33.0229
0.35375	27.6128	27.6128	25.0597	25.8806	31.7213
0.354375	27	27	25.9119	26.6144	32.6353
0.355	28.3529	28.3529	24.6627	25.9887	31.5859
0.355625	27.7043	27.7043	25.2926	26.3805	31.9656
0.35625	28.5838	28.5838	25.0254	25.1209	32.6642
0.356875	29.1313	29.1313	24.2248	27.446	32.8657
0.3575	29	29	24.003	27.9914	33.0023
0.358125	28.6721	28.6721	24.8933	26.3103	32.3634
0.35875	28.6304	28.6304	25.2256	25.391	32.3275
0.359375	29.0781	29.0781	26.0634	25.7272	32.3214
0.36	29.0006	29.0006	25.6783	25.6004	32.3615
0.360625	29.583	29.583	25.1034	26.204	33.1394
0.36125	29.7546	29.7546	25.6538	26.0953	33.2149
0.361875	29.6311	29.6311	25.0925	26.6862	33.9763
0.3625	28.9207	28.9207	24.224	27.0088	34.707
0.363125	28.2499	28.2499	26.4527	27	34.4627
0.36375	28.7519	28.7519	27	26.6978	35.4153
0.364375	29.239	29.239	26.1202	26.9753	33.2168
0.365	29.5503	29.5503	26.0323	26.6674	33.2876
0.365625	30.3788	30.3788	26.0874	28.7873	33.3022
0.36625	30.8223	30.8223	27.2687	27.763	33.9292
0.366875	30.2674	30.2674	27.9262	27.0081	34.0657
0.3675	29.7266	29.7266	28	28.6357	34.0732
0.368125	30.3274	30.3274	27.2657	28.158	35.7577
0.36875	30.0254	30.0254	26.0733	27.1754	34.4657
0.369375	29.3031	29.3031	26.7015	26.2836	32.7953
0.37	30.4697	30.4697	26.8064	26.7075	34.2324
0.370625	30.022	30.022	27.2828	26.4725	35.3566
0.37125	30.1814	30.1814	28.3845	26.803	36.5409
0.371875	31.0189	31.0189	28.9577	28.3425	36.2836
0.3725	30.2847	30.2847	27.7102	28.2303	35.8017
0.373125	30	30	27.4801	27.8141	35.9053
0.37375	30.643	30.643	27.7147	27.8574	35.5004
0.374375	31.3776	31.3776	27.0607	27.3552	34.9851
0.375	30.6152	30.6152	26.6594	27.6358	35.0239
0.375625	30.4758	30.4758	27.5202	28.262	36.4097
0.37625	31.4192	31.4192	27.4448	29.4299	36.9225
0.376875	31.4504	31.4504	28.1193	30.4985	36.2955
0.3775	31.1314	31.1314	28.16	29.64	36.4
0.378125	32.0384	32.0384	27.8042	29	37.2597
0.37875	32.8351	32.8351	28.1194	28.1051	35.1655
0.379375	32.7187	32.7187	27.7251	27.4862	35.5461
0.38	32.9685	32.9685	28.151	28.3474	37.1549
0.380625	32.122	32.122	29.4127	28.7779	36.5881
0.38125	31.2527	31.2527	28.458	28.5452	36.5517
0.381875	32.2641	32.2641	28.7628	28.7104	36.9911
0.3825	32.8607	32.8607	28.7352	28.7522	37.0126
0.383125	34.2378	34.2378	28.5657	28.5509	37.2506
0.38375	34.5824	34.5824	28.486	28.5104	38.7558
0.384375	32.305	32.305	28.8905	29	39.4994
0.385	32.5	32.5	28.4627	29	38.1849
0.385625	33.4134	33.4134	27.2298	28.5612	36.4686
0.38625	33.5731	33.5731	28.9432	28.0572	37.0269
0.386875	32.7996	32.7996	31.0461	28.806	36.9433
0.3875	32.7521	32.7521	30.4139	29.922	36.6977
0.388125	33.1707	33.1707	29.9258	30.2992	38.254
0.38875	32.7694	32.7694	29.7524	30.558	38.6834
0.389375	34.2591	34.2591	29.0055	30.7437	38.7382
0.39	34.9624	34.9624	28.9694	30.1457	38.2328
0.390625	34.6942	34.6942	30.3529	30.0664	37.9336
0.39125	33.8546	33.8546	30.9104	30.4564	38.2239
0.391875	32.8395	32.8395	30.4721	31.2611	38.7323
0.3925	33.676	33.676	30.1356	31.6498	37.9804
0.393125	34.5731	34.5731	29.9132	31.0124	37.2358
0.39375	35	35	29.2868	30.346	39.4336
0.394375	34.8018	34.8018	29.3446	29.928	40.7042
0.395	34	34	29.5085	30.0796	40.2696
0.395625	34.286	34.286	30.3342	30.0208	40.2956
0.39625	35.1448	35.1448	30.574	30.7565	38.5275
0.396875	34.8324	34.8324	30.2806	31.6776	38.4189
0.3975	35.5891	35.5891	29.7233	31.1871	38.7841
0.398125	34.2362	34.2362	29.9791	30.5522	39.703
0.39875	33.1265	33.1265	30.1609	29.22	41.1376
0.399375	35.5212	35.5212	31.315	31.7104	40.7464
0.4	35.8704	35.8704	31.381	32.5353	41.599
0.400625	35.1249	35.1249	29.9403	33.6877	40.791
0.40125	36.3934	36.3934	30.3284	32.5798	40.512
0.401875	38.3202	38.3202	31.8475	31.8147	40.7739
0.4025	36.0487	36.0487	31.806	32.4537	39.8679
0.403125	35.2968	35.2968	31.3064	32.6247	39.8749
0.40375	37.7319	37.7319	32.2127	33.2462	40.4068
0.404375	38.3575	38.3575	32.8777	34.337	39.3586
0.405	36.8781	36.8781	33.9502	34.7608	39.2103
0.405625	35.0846	35.0846	33.4265	33.8917	40.3096
0.40625	36.1745	36.1745	32.7127	32.9091	40.5807
0.406875	36.7527	36.7527	32.2751	32.4542	41.1791
0.4075	36.9529	36.9529	32.4186	33.4186	42
0.408125	36.0427	36.0427	32.0876	33.1612	41.8826
0.40875	37.2702	37.2702	32.7537	33.8832	41.7116
0.409375	37.5283	37.5283	31.0436	32.9582	42.4187
0.41	39.867	39.867	31.1682	32.2377	42.7055
0.410625	39	39	32.4073	33	41.1254
0.41125	39.867	39.867	33.1022	33.1647	42.3294
0.411875	38.5131	38.5131	34.1969	34.1651	44.0732
0.4125	36.7866	36.7866	33.2916	34.7533	41.8457
0.413125	39.4057	39.4057	31.5707	35.7427	41.526
0.41375	39.0325	39.0325	31.1831	35.9403	43.9279
0.414375	37.3388	37.3388	33.7326	33.0471	45.0398
0.415	37.0072	37.0072	32.9474	33.352	44.7414
0.415625	38.878	38.878	32.5623	34.9886	42.2771
0.41625	37.6631	37.6631	34.867	34.6861	43.6866
0.416875	39.1539	39.1539	32.4803	35.0301	43.9511
0.4175	39.3582	39.3582	34.0057	34.6166	43.9682
0.418125	38.202	38.202	34.4623	35.0226	43.1987
0.41875	39.9263	39.9263	33.424	36.0979	42.7397
0.419375	38.436	38.436	37	32	43
0.42	38.7716	38.7716	33.6328	34.1158	46.9654
0.420625	38.1404	38.1404	34.968	34.7288	45.2938
0.42125	40.4039	40.4039	34.2331	35.9625	45.394
0.421875	41.8659	41.8659	33.9982	35.5424	46.4406
0.4225	40.8584	40.8584	32.7454	36.284	45.6875
0.423125	41.1047	41.1047	35.0056	35.4858	45.5875
0.42375	40.9408	40.9408	34.9669	35.9474	44.977
0.424375	40.6257	40.6257	37.651	36.1957	46.0226
0.425	40.1192	40.1192	36.1172	36.0587	46.9488
0.425625	37.6086	37.6086	35.0896	34.6955	45.2335
0.42625	39.478	39.478	35.5005	34.7234	46.7701
0.426875	41.435	41.435	36.6947	37.3484	46.8641
0.4275	41.9313	41.9313	35.96	37.0824	45.0764
0.428125	41.2134	41.2134	37.5435	37	46.8255
0.42875	42.1055	42.1055	35.4765	36.9742	48.6578
0.429375	40.2968	40.2968	35.2609	39.3962	47.8533
0.43	40.0909	40.0909	36.6045	39.9291	47.3015
0.430625	40.0857	40.0857	37.0915	36.9503	48.3572
0.43125	39.4939	39.4939	35.6851	36.4807	46.8522
0.431875	40.6871	40.6871	36.3569	38.7761	47.3569
0.4325	42.7023	42.7023	37.1775	38.3368	46.1343
0.433125	42.2372	42.2372	35.6145	38.803	47.6729
0.43375	42.0774	42.0774	35.8278	38.9791	49.5469
0.434375	40.798	40.798	35.4867	39.3938	48.9972
0.435	41.4603	41.4603	35.7873	40.4814	48.4963
0.435625	42	42	36.6364	39.8914	48.7495
0.43625	42.707	42.707	37.6739	38.6731	48.753
0.436875	43.5534	43.5534	36.8321	39.6039	49.1525
0.4375	42.346	42.346	36.3325	38.8048	48.4507
0.438125	42.8963	42.8963	37.4511	36.9165	47.3284
0.43875	42.3469	42.3469	37.9801	36.1433	47.7104
0.439375	41.0726	41.0726	38.7134	38.6804	49.0791
0.44	41.9997	41.9997	37.591	38.6269	49.5669
0.440625	42.6948	42.6948	38.391	37.0015	48.7911
0.44125	41.3283	41.3283	38.047	37.9093	50.3903
0.441875	42.3616	42.3616	37.0866	38.8538	49.4597
0.4425	43	43	36.5612	40.2951	48.3271
0.443125	42.9833	42.9833	36.666	40.3224	48.0061
0.44375	42.9482	42.9482	36.6737	38.7723	49.9581
0.444375	42.0775	42.0775	37.7191	39.6282	50.5834
0.445	42.6749	42.6749	38.3851	40.2396	49.9389
0.445625	43.4029	43.4029	38.7771	40.8714	51.6028
0.44625	42.5753	42.5753	39.1707	39.9629	52.7267
0.446875	44.1211	44.1211	39.307	40.0066	51.4324
0.4475	45.051	45.051	37.9129	40.2326	51.9788
0.448125	43.6246	43.6246	36.5594	41.1933	52.8992
0.44875	43.5008	43.5008	38.3751	40.5635	52.9545
0.449375	43.7067	43.7067	40.2778	39.5169	51.817
0.45	44.4951	44.4951	39.796	39.7868	51.6145
0.450625	45.9024	45.9024	39.5672	39.0735	51.1495
0.45125	45.961	45.961	39.8104	40.8455	51.0866
0.451875	46.0497	46.0497	40.2154	41.1588	51.4657
0.4525	44.263	44.263	39.9512	40.6886	50.5154
0.453125	43.9558	43.9558	39.7015	41.1553	51.6388
0.45375	45.472	45.472	41.6293	41.8532	52.7198
0.454375	46.3876	46.3876	41.8248	44.4628	52.0349
0.455	47.1988	47.1988	41	44.0585	51.7511
0.455625	46.9505	46.9505	41.297	42.3118	52.3581
0.45625	46.1189	46.1189	41.1608	42.3817	53.352
0.456875	45.197	45.197	40.7015	42.2299	53.8643
0.4575	46.378	46.378	41.4244	43.3688	53.4353
0.458125	47.7042	47.7042	41.2528	43.2688	53.2221
0.45875	47.4924	47.4924	41.4006	41.4296	52.8577
0.459375	47.0265	47.0265	42.3257	41.8328	52.055
0.46	46.9061	46.9061	41.6826	42.9552	52.536
0.460625	46.0232	46.0232	40.8144	42.7104	53.1994
0.46125	45.0012	45.0012	42.16	41.76	52.76
0.461875	45.0156	45.0156	43.1762	43.0687	52.8657
0.4625	45.7033	45.7033	44.3763	43.7402	55.0892
0.463125	46.836	46.836	43.6843	44.4328	55.0209
0.46375	47.168	47.168	42.9463	43.3104	53.4827
0.464375	48.5703	48.5703	41.5433	42.7055	54.8119
0.465	49.1324	49.1324	41.9009	43.6925	55.2418
0.465625	48.0168	48.0168	43.0465	45.0534	54.9087
0.46625	48.6498	48.6498	42.8336	45.6993	55.1002
0.466875	48.0774	48.0774	40.9891	46.6216	54.6978
0.4675	47.6768	47.6768	43.0782	46.3671	54.2322
0.468125	47.7141	47.7141	43.2277	44.4491	54.4645
0.46875	48.9249	48.9249	43.7339	45.9347	54.5731
0.469375	49.3214	49.3214	44.1397	46.5075	56.5522
0.47	48.155	48.155	44.735	46.4863	57.2264
0.470625	48.6883	48.6883	45.3986	46.0377	56.5151
0.47125	47.5899	47.5899	45.5614	47.2061	57.4251
0.471875	49.5303	49.5303	46.9343	47.2073	57
0.4725	49.7901	49.7901	45.834	44.918	56.9216
0.473125	48.3157	48.3157	43.1336	45.0202	56.7747
0.47375	50.0446	50.0446	43.1069	44.9781	57.6228
0.474375	50	50	44.3302	44.5582	56.0038
0.475	50.4024	50.4024	45.4866	44.8925	56.6839
0.475625	51.9841	51.9841	44.7861	45.8209	56.7864
0.47625	50.5164	50.5164	44.9133	45.776	57.8114
0.476875	48.7927	48.7927	44.9763	45.5531	57.2292
0.4775	48.2288	48.2288	44.179	47.5583	59.1431
0.478125	51.4878	51.4878	44.1096	48.1006	58.4407
0.47875	50.6964	50.6964	45.1824	46.8507	57.4859
0.479375	51.703	51.703	46.2429	45.7805	59.8048
0.48	52.5878	52.5878	44.1604	45.3603	58.6039
0.480625	50.928	50.928	45.6935	48.091	58.421
0.48125	49.5252	49.5252	45.6551	48.7682	58.8813
0.481875	51.8789	51.8789	43.6445	47.2107	58.4179
0.4825	51.2492	51.2492	46.8239	47.7597	61.5985
0.483125	51.4285	51.4285	46.9449	48.0357	58.1401
0.48375	51.9517	51.9517	45.8701	47.8178	57.5903
0.484375	51.3866	51.3866	44.9766	46.9065	58.8861
0.485	51.1935	51.1935	44.8855	46.3085	57.3034
0.485625	53.4283	53.4283	46.814	48.8019	58.9692
0.48625	53.3427	53.3427	47.7784	47.9746	59.9187
0.486875	56.3562	56.3562	45.6148	46.6355	58.235
0.4875	52.125	52.125	47.6102	48.9435	58.799
0.488125	51.4964	51.4964	46.5471	46.9336	59.1276
0.48875	54.471	54.471	45.687	49.5791	60.2671
0.489375	52.3453	52.3453	45.8665	49.7104	60.9966
0.49	50.1484	50.1484	44.3302	51.3489	58.5048
0.490625	54.3664	54.3664	46.0119	50.9923	56.9963
0.49125	53.8198	53.8198	48.8153	50.9938	58.7438
0.491875	55.9559	55.9559	47.803	50.0388	62.1465
0.4925	56.2963	56.2963	46.2343	48.7948	59.4881
0.493125	54.411	54.411	47.3884	49.4644	60.9177
0.49375	54.2652	54.2652	45.8473	50.4951	60.6371
0.494375	54.9923	54.9923	47.1074	50.8238	62.8329
0.495	53.7078	53.7078	43.6388	50.1223	60.2507
0.495625	54.7561	54.7561	47.5006	49.1576	60.0694
0.49625	54.2008	54.2008	48.2474	49.8063	59.7066
0.496875	52.2102	52.2102	47.4287	49.4585	59.8914
0.4975	53.9102	53.9102	47.9305	49.9002	62.5275
0.498125	54.6656	54.6656	48.0859	51.2645	61.1835
0.49875	54.5899	54.5899	50.0505	50.7683	59.4645
0.499375	54.4665	54.4665	49.0132	51.6657	59.1243
0.5	54.343	54.343	48.9433	51.0506	58.2599
0.500625	56.5306	56.5306	50.5213	51.7233	59.1221
0.50125	55.1143	55.1143	48.8987	48.135	60.9667
0.501875	54.9969	54.9969	48.0495	50.9365	61.3373
0.5025	54.5187	54.5187	48.3016	49.585	61.9492
0.503125	53.6269	53.6269	51	49.4	62.12
0.50375	54.589	54.589	50.7278	51.6012	60.9559
0.504375	55.3658	55.3658	50.3728	49.8984	61.7522
0.505	57.0414	57.0414	50.0027	50.549	62.0046
0.505625	59.671	59.671	49.8675	52.72	62.317
0.50625	56.1958	56.1958	49.8743	53.7073	63.6787
0.506875	55.8236	55.8236	49.3763	53.0058	62.0332
0.5075	56	56	48.7637	52.1262	62.7577
0.508125	56.7714	56.7714	49.332	52.474	63
0.50875	55.4703	55.4703	51.2805	51.4077	63.0923
0.509375	57.3835	57.3835	50.7021	51.6442	63.7152
0.51	57.9195	57.9195	50.6788	53.2687	62.6598
0.510625	56.8977	56.8977	51.7889	52.1258	62.8008
0.51125	58.2118	58.2118	50.9805	51.502	63.2632
0.511875	56.6998	56.6998	50.2856	52.2786	63.205
0.5125	56.6311	56.6311	50.4729	52.6691	63.858
0.513125	56.375	56.375	51.1633	54.2437	62.5244
0.51375	57.581	57.581	50.5604	54.959	63.384
0.514375	58.0045	58.0045	52.5254	54.9512	61.2428
0.515	59.0117	59.0117	54.9235	54.6781	60.341
0.515625	58.5541	58.5541	53.0864	54.6586	63.7942
0.51625	57.3825	57.3825	52.1735	55.4328	64.2845
0.516875	57.707	57.707	53.2017	54.0259	62.3002
0.5175	57.1993	57.1993	53.2789	53.127	62.5838
0.518125	58.2142	58.2142	53.1924	53.6879	63.6494
0.51875	56.5374	56.5374	53.633	55.5942	63.2404
0.519375	57.0823	57.0823	53.9766	55.2791	64.1239
0.52	58.3774	58.3774	53.6258	53.6051	64.0676
0.520625	57.5247	57.5247	54.0214	54.9898	62.2211
0.52125	55.981	55.981	52.9943	56.1167	62.1401
0.521875	55.1052	55.1052	52.6497	55.4348	62.3842
0.5225	56.3735	56.3735	53.164	56.0748	64.0749
0.523125	57.8537	57.8537	52.5877	56.1539	65.3984
0.52375	59.9645	59.9645	54.0505	52.783	64.357
0.524375	59.9023	59.9023	53.5538	54.0063	62.5684
0.525	60.4457	60.4457	52.5642	55.4372	62.987
0.525625	60.57	60.57	54.6266	55.4326	63.806
0.52625	58.6651	58.6651	55.1687	57.1726	64.2443
0.526875	59.4634	59.4634	54.5696	56.5674	65.1074
0.5275	60.9235	60.9235	53.5114	56.5906	66.1525
0.528125	62.2171	62.2171	53.8167	57.3844	65.3643
0.52875	62.093	62.093	54.3259	56.2159	64.9488
0.529375	60.0549	60.0549	56.2404	54.6567	64.8659
0.53	59.3913	59.3913	55.9224	55.602	64.8972
0.530625	60.3795	60.3795	54.2149	56.3771	62.8007
0.53125	60.5623	60.5623	53.5144	56.7721	61.3005
0.531875	60.3911	60.3911	55.5411	55.9412	62.8218
0.5325	60.5515	60.5515	57.2729	56.7187	64.086
0.533125	62.5152	62.5152	56.5612	59.4976	63.9894
0.53375	61.2079	61.2079	56.2906	59.596	64.0716
0.534375	58.8246	58.8246	54.8149	58.9232	63.572
0.535	60.2427	60.2427	54.6418	58.196	63.5404
0.535625	61.2195	61.2195	55.9079	57.522	64.1872
0.53625	61.415	61.415	56.4716	56.6214	63.5493
0.536875	61.4359	61.4359	55.5069	56.7809	64.0661
0.5375	60.9055	60.9055	56.7113	56.8993	64.4648
0.538125	61.4707	61.4707	58.1956	58.1343	63.0942
0.53875	60.0859	60.0859	57.8555	57.5827	63.1642
0.539375	60.2184	60.2184	55.7149	56.6522	62.3384
0.54	60.7268	60.7268	56.9403	56.6255	62.3887
0.540625	61.7264	61.7264	58.6801	56.1752	64.9266
0.54125	61.3359	61.3359	57.8447	56.5883	64.1762
0.541875	59.1261	59.1261	57.2567	58.8948	65.9288
0.5425	58.7683	58.7683	57.8033	61.7619	64.6171
0.543125	58.9591	58.9591	59.3189	59.8526	63.2301
0.54375	60.9055	60.9055	57.946	57.1132	63.3885
0.544375	63.04	63.04	59.354	59.3653	63.0668
0.545	61.9424	61.9424	57.2	59.24	65.64
0.545625	60.8446	60.8446	57.0149	58.7254	63.7999
0.54625	63.8611	63.8611	58.8405	61.4213	64.554
0.546875	63.0216	63.0216	56.9315	60.0328	63.7502
0.5475	58.5094	58.5094	58.4585	59.0624	64.6364
0.548125	59.9274	59.9274	61.6267	59.2093	63.7072
0.54875	60.6691	60.6691	60.3446	59.4399	62.4674
0.549375	60.8776	60.8776	59.4498	59.7187	62.9504
0.55	60.8814	60.8814	57.8138	60.4354	62.8111
0.550625	60.7829	60.7829	56.8153	60.6917	61.9104
0.55125	60.9734	60.9734	59.9982	58.3499	63.3355
0.551875	62.9262	62.9262	59.4963	58.4884	64.2627
0.5525	64.5475	64.5475	60.4767	59.0492	62.0562
0.553125	61.4973	61.4973	56.4984	60.2895	62.0777
0.55375	62.1914	62.1914	60.1994	61.1853	64.0327
0.554375	61.9543	61.9543	57.0235	60.2183	61.896
0.555	61.9006	61.9006	59.9774	59.4135	64.4754
0.555625	63.9371	63.9371	59.6631	58.2291	63.2888
0.55625	61.9029	61.9029	60.4987	63.4163	64.8631
0.556875	61.5889	61.5889	59.9664	59.1611	61.2655
0.5575	63.3574	63.3574	62.8644	60.9013	63.1004
0.558125	61.8514	61.8514	59.1664	60.3409	64.1846
0.55875	63.4741	63.4741	59.7198	61.8419	65.8363
0.559375	61.7348	61.7348	62.3001	62.257	64.0079
0.56	62.944	62.944	57.9537	61.1276	65.9701
0.560625	62.8614	62.8614	59.1771	60.9592	64.4557
0.56125	65.5152	65.5152	60.302	60.9854	64.4655
0.561875	65.2327	65.2327	64.5381	63.7717	63.9836
0.5625	62.6064	62.6064	59.9393	60.2845	62.187
0.563125	65.2246	65.2246	60.6939	63.1842	62.2511
0.56375	61.7341	61.7341	59.7284	61.7503	63.6367
0.564375	63.0781	63.0781	59.1456	61.8588	65.51
0.565	64.0057	64.0057	60.6031	60.5714	67.2019
0.565625	63.5219	63.5219	60.9552	60.6896	63.6552
0.56625	61.7974	61.7974	62.5505	63.3116	63.7173
0.566875	62.2953	62.2953	62.1048	63.1204	64.8859
0.5675	63.9055	63.9055	59.2702	63.9903	64.5573
0.568125	62.7652	62.7652	58.774	63.1655	64.1702
0.56875	64.7629	64.7629	59.884	61.8041	65.9474
0.569375	64.2988	64.2988	61.6253	60.2205	64.307
0.57	63.4558	63.4558	61.87	61.6836	65.2948
0.570625	63.5152	63.5152	61.4055	60.1553	66.0809
0.57125	64.9863	64.9863	62.387	61.4265	65.1556
0.571875	65.2931	65.2931	61.3135	60.5082	64.2116
0.5725	65.7897	65.7897	61.1096	62.4126	65.0345
0.573125	60.2893	60.2893	61.6126	64.0909	65.2531
0.57375	64.3045	64.3045	61.9064	62.8195	64.9329
0.574375	62.9919	62.9919	60.8883	62.8734	66.5998
0.575	60.4856	60.4856	60.8447	63	67.2141
0.575625	62.5732	62.5732	61.2537	60.8414	66.3638
0.57625	63.9747	63.9747	61.0985	60.8098	66.0081
0.576875	63.6976	63.6976	61.6221	63.3284	66.4731
0.5775	62.037	62.037	61.9371	64.1202	64.9514
0.578125	63.3193	63.3193	61.5552	63.0919	63.997
0.57875	61.7562	61.7562	61.3613	63.2281	64.0172
0.579375	65.1459	65.1459	61.7992	61.9612	64.6533
0.58	66.0359	66.0359	62.9496	63.5405	65.975
0.580625	63.207	63.207	64.1797	64.1749	66.0054
0.58125	65.49	65.49	60.9229	60.706	65.3194
0.581875	66.4382	66.4382	60.9637	62.4796	67.0149
0.5825	63.2915	63.2915	61.4286	62.9019	67.6281
0.583125	62.4589	62.4589	60.9124	63.7194	66.6766
0.58375	63.1817	63.1817	61.5946	63.5482	66.3046
0.584375	63.02	63.02	62.5883	61.5063	64.7759
0.585	62.7393	62.7393	60.9485	62.671	62.6739
0.585625	64.2656	64.2656	60.6475	62.9878	63.7763
0.58625	62.3051	62.3051	59.9881	62.0955	65.4268
0.586875	64.4831	64.4831	58.64	62.2	65
0.5875	63.3616	63.3616	60.0417	62.5307	64.1439
0.588125	63.6902	63.6902	61.2693	63.5712	65.3582
0.58875	63.9344	63.9344	61.1287	64.3063	63.5849
0.589375	63.5324	63.5324	62.3601	64.1134	62.1157
0.59	64.9453	64.9453	63.619	63.5722	63.1899
0.590625	64.5009	64.5009	63.4537	63.5397	64.0925
0.59125	64.6527	64.6527	61.4148	64.6433	64.3522
0.591875	64.7188	64.7188	60.7507	64.4813	64.7917
0.5925	63.582	63.582	61.5807	64.0432	65.7552
0.593125	62.8725	62.8725	61.9737	63.2017	64.2071
0.59375	65.6688	65.6688	61.8548	61.6418	63.034
0.594375	64.1189	64.1189	60.7935	61.9229	62.4544
0.595	63.7886	63.7886	60.2061	63.6746	61.0776
0.595625	62.5122	62.5122	61.1348	63.9816	61.9413
0.59625	61.734	61.734	61.7501	64.2163	63.1362
0.596875	63.6227	63.6227	61.7926	62.8892	63.56
0.5975	66.9433	66.9433	62.3587	62.3121	64.2531
0.598125	64.3046	64.3046	61.439	64.6362	63.8808
0.59875	63.5396	63.5396	61.1587	64.3966	64.1626
0.599375	62.6269	62.6269	62.8997	63.5062	63.9882
0.6	63.7483	63.7483	61.7814	62.5979	63.2604
0.600625	63.8769	63.8769	59.5522	61.7053	64.7227
0.60125	63.6601	63.6601	59.7175	62.4966	64.7076
0.601875	62.8818	62.8818	60.7506	64.1685	64.0922
0.6025	63.1992	63.1992	61.2482	64.6239	63.7851
0.603125	66.6111	66.6111	62.2711	64.3946	63.9788
0.60375	64.3742	64.3742	62.9185	63.7746	62.8372
0.604375	63.2228	63.2228	61.5044	60.1395	62.5152
0.605	64.8345	64.8345	58.7014	61.3494	61.012
0.605625	64.2436	64.2436	60.617	61.8512	61.8038
0.60625	63.8642	63.8642	61.8578	61.5651	62.8159
0.606875	63.6707	63.6707	63.4638	62.1871	62.9392
0.6075	63.2104	63.2104	62.4314	63.3	62.5388
0.608125	63.6056	63.6056	61.3176	65.3059	62.0505
0.60875	64.118	64.118	63.4641	63.17	63.267
0.609375	62.8476	62.8476	62.6398	62.0279	59.7702
0.61	61.9055	61.9055	61.016	62.1399	63.9071
0.610625	63.1463	63.1463	61.9205	58.6425	65.4145
0.61125	63.4882	63.4882	64.0082	61.7809	63.9376
0.611875	62.4543	62.4543	63.2426	61.8724	65.3918
0.6125	61.9368	61.9368	62.4657	62.0404	64.8185
0.613125	63.0613	63.0613	63.168	61.2798	63.552
0.61375	63.0838	63.0838	60.9138	65.1189	64.9673
0.614375	62.0049	62.0049	63.9453	62.0541	64.5715
0.615	62.3788	62.3788	63.8226	61.9113	63.154
0.615625	62.75	62.75	63.3842	62.0516	63.5435
0.61625	63	63	61.1435	61.9688	62.9637
0.616875	63.1227	63.1227	61.0738	62.1596	64.071
0.6175	63.5449	63.5449	60.806	60.2746	64.8408
0.618125	64.9304	64.9304	60.1612	62.4981	66.022
0.61875	65.4118	65.4118	58.4605	61.1578	64.1448
0.619375	64.4363	64.4363	60.1154	61.8398	63.5086
0.62	62.6212	62.6212	60.5685	61.1052	61.1013
0.620625	61.9482	61.9482	61.5056	62.0567	63.3551
0.62125	63.1967	63.1967	62.4352	64.3904	63.4119
0.621875	64.2341	64.2341	60.0767	63.0119	63.6038
0.6225	63.9431	63.9431	60.4435	62.1887	62.2179
0.623125	64.1849	64.1849	62.7823	59.9184	64.9505
0.62375	64.9035	64.9035	64.7725	56.7261	63.0906
0.624375	63.2988	63.2988	63.3341	63.0884	63.1231
0.625	62.2952	62.2952	59.8871	62.1466	63.4097
0.625625	61.8352	61.8352	57.5048	63.8507	64.3714
0.62625	63.7617	63.7617	60.1036	61.2561	64.6289
0.626875	66.5882	66.5882	61.4046	63.7506	65.7506
0.6275	67.3354	67.3354	61.5433	62.2674	64.2269
