# Supplementary material for: Frictiotaxis underlies focal adhesion-independent durotaxis
Source: Nat Commun. 2025 Apr 23;16:3811. doi: 10.1038/s41467-025-58912-1 (PMC12019219; doi:10.1038/s41467-025-58912-1)
Supplement: Supplementary file 18 — Source Data [file 41467_2025_58912_MOESM18_ESM.zip › Source data/Figure 2b.xlsx]

## Sheet: Adhesiveness
	Number of cells
	Before flushing	After flushing
Agarose	459	0
Agarose	179	1
Agarose	189	11
PLL-PEG-glass	524	20
PLL-PEG-glass	115	18
PLL-PEG-glass	153	4
FN-glass	46	46
FN-glass	74	73
FN-glass	240	222
