# Supplementary material for: Frictiotaxis underlies focal adhesion-independent durotaxis
Source: Nat Commun. 2025 Apr 23;16:3811. doi: 10.1038/s41467-025-58912-1 (PMC12019219; doi:10.1038/s41467-025-58912-1)
Supplement: Supplementary file 18 — Source Data [file 41467_2025_58912_MOESM18_ESM.zip › Source data/Figure 7e.xlsx]

## Sheet: Durotaxis index
Control	PEG
0.457998	0.183743
0.374575	-0.62849
0.642217	0.42849
0.44254	0.123364
0.382942	-0.29452
0.661497	0.374324
0.258774	0.34147
0.7586	0.552182
0.77134	-0.31605
0.522409	0.009253
0.381706	0.314954
0.089866	-0.13477
0.54886	0.150571
0.178469	0.856438
0.574836	0.208292
0.194767	0.284414
0.726928	0.840347
0.371206	-0.54546
0.526368	0.164248
0.641693	-0.09477
0.653157	-0.01522
0.239003	-0.01933
0.716066	0.544781
0.67805	0.326332
-0.14064	0.046553
-0.64382	0.26258
-0.37325	0.495098
-0.26906	0.798272
0.759295	-0.04331
0.323807	0.318646
0.86	0.457567
0.92	-0.05455
-0.19	0.78653
	0.056247
	0.481542
	0.561628
	-0.19431
	0.119291
	-0.73533
	0.534127
	0.097183
