# Supplementary material for: Frictiotaxis underlies focal adhesion-independent durotaxis
Source: Nat Commun. 2025 Apr 23;16:3811. doi: 10.1038/s41467-025-58912-1 (PMC12019219; doi:10.1038/s41467-025-58912-1)
Supplement: Supplementary file 18 — Source Data [file 41467_2025_58912_MOESM18_ESM.zip › Source data/Figure 5e.xlsx]

## Sheet: Tabelle1
Control													30 µM Y-27632
Cell 1		Cell 2		Cell 3		Cell 4		Cell 5		Cell 6			Cell 1		Cell 2		Cell 3		Cell 4		Cell 5		Cell 6
Distance [norm.]	Intensity [norm]	Distance [norm.]	Intensity [norm]	Distance [norm.]	Intensity [norm]	Distance [norm.]	Intensity [norm]	Distance [norm.]	Intensity [norm]	Distance [norm.]	Intensity [norm]		Distance [norm.]	Intensity [norm]	Distance [norm.]	Intensity [norm]	Distance [norm.]	Intensity [norm]	Distance [norm.]	Intensity [norm]	Distance [norm.]	Intensity [norm]	Distance [norm.]	Intensity [norm]
0	0.25732	0	0.54588	0	0.17166	0	0.74645	0	0.31648	0	0.3916		0	0	0	0.14535	0	0.02357	0	0.08814	0	0.79846	0	0.06734
0.00207	0.21938	0.00418	0.57619	0.00364	0.20674	0.00317	0.79046	0.00311	0.34364	0.00417	0.39699		0.0049	0.02694	0.00568	0.16175	0.00446	0	0.00532	0.13598	0.00461	0.82448	0.00613	0.16088
0.00414	0.3273	0.00837	0.6012	0.00727	0.24693	0.00635	0.84989	0.00621	0.36043	0.00833	0.37469		0.00981	0.05821	0.01136	0.16658	0.00893	0.01259	0.01064	0.13372	0.00922	0.88713	0.01227	0.27083
0.00621	0.38022	0.01255	0.5785	0.01091	0.32228	0.00952	0.92495	0.00932	0.46421	0.0125	0.41469		0.01471	0.09607	0.01705	0.16042	0.01339	0.00486	0.01596	0.17504	0.01383	0.91606	0.01841	0.35507
0.00828	0.30938	0.01674	0.62033	0.01454	0.39244	0.0127	0.87332	0.01242	0.48843	0.01667	0.44295		0.01961	0.15112	0.02273	0.1867	0.01786	0.02823	0.02128	0.21122	0.01843	0.92869	0.02454	0.44106
0.01035	0.38871	0.02092	0.67645	0.01818	0.48243	0.01587	0.86684	0.01553	0.51341	0.02083	0.45605		0.02451	0.2373	0.02841	0.22246	0.02232	0.03222	0.02659	0.2547	0.02304	0.92413	0.03068	0.50988
0.01242	0.44891	0.0251	0.61097	0.02182	0.52007	0.01905	0.75836	0.01863	0.44617	0.025	0.41646		0.02941	0.35569	0.03409	0.23014	0.02678	0.03118	0.03191	0.28383	0.02765	0.9487	0.03681	0.55339
0.01449	0.4507	0.02929	0.68121	0.02545	0.48968	0.02222	0.78579	0.02174	0.56578	0.02917	0.44042		0.03431	0.42272	0.03977	0.27833	0.03125	0.03218	0.03723	0.31598	0.03226	0.93197	0.04294	0.62047
0.01656	0.43149	0.03347	0.70382	0.02909	0.46615	0.0254	0.75331	0.02484	0.56116	0.03333	0.46473		0.03922	0.46946	0.04546	0.32295	0.03571	0.05471	0.04255	0.35043	0.03687	0.93587	0.04908	0.68151
0.01863	0.45588	0.03766	0.7134	0.03273	0.45478	0.02857	0.72416	0.02795	0.59576	0.0375	0.54554		0.04412	0.52062	0.05114	0.40419	0.04018	0.03969	0.04787	0.36225	0.04148	0.92979	0.05522	0.70786
0.0207	0.61706	0.04184	0.70078	0.03636	0.44169	0.03174	0.78293	0.03105	0.61285	0.04166	0.50643		0.04902	0.56726	0.05682	0.4516	0.04464	0.05886	0.05319	0.41609	0.04608	0.96399	0.06135	0.75008
0.02277	0.59044	0.04602	0.7668	0.04	0.44367	0.03492	0.74359	0.03416	0.65204	0.04583	0.48851		0.05392	0.58187	0.0625	0.51228	0.0491	0.05788	0.05851	0.37288	0.05069	0.93111	0.06749	0.80393
0.02485	0.65557	0.05021	0.78727	0.04364	0.45094	0.0381	0.77274	0.03727	0.65872	0.05	0.53536		0.05882	0.60563	0.06818	0.57112	0.05357	0.06598	0.06383	0.43088	0.0553	0.94112	0.07362	0.84713
0.02692	0.6568	0.0544	0.88776	0.04727	0.46708	0.04127	0.80932	0.04037	0.58603	0.05417	0.57783		0.06373	0.62114	0.07386	0.60235	0.05804	0.09107	0.06915	0.43348	0.05991	0.93573	0.07975	0.88914
0.02899	0.59151	0.05858	0.89474	0.05091	0.49116	0.04445	0.78188	0.04348	0.64583	0.05834	0.55134		0.06863	0.61226	0.07954	0.65753	0.0625	0.07945	0.07447	0.4239	0.06451	0.93992	0.08589	0.91013
0.03106	0.665	0.06276	0.90797	0.05455	0.52144	0.04762	0.82046	0.04658	0.63342	0.0625	0.55224		0.07353	0.61715	0.08523	0.68552	0.06697	0.09515	0.07979	0.39238	0.06913	0.9342	0.09203	0.93409
0.03313	0.69936	0.06695	0.93204	0.05818	0.53127	0.05079	0.71007	0.04969	0.65048	0.06667	0.54521		0.07843	0.61066	0.09091	0.72136	0.07143	0.09725	0.08511	0.38893	0.07373	0.94983	0.09816	0.94898
0.0352	0.67617	0.07113	0.87506	0.06182	0.50776	0.05397	0.76179	0.0528	0.71155	0.07083	0.58981		0.08333	0.6106	0.09659	0.72637	0.07589	0.12545	0.09043	0.40074	0.07834	0.94524	0.10429	0.94497
0.03727	0.72324	0.07531	0.86553	0.06546	0.52527	0.05714	0.7315	0.0559	0.67114	0.075	0.57905		0.08824	0.60583	0.10227	0.7531	0.08036	0.12299	0.09575	0.40549	0.08295	0.91923	0.11043	0.95224
0.03934	0.68776	0.0795	0.8514	0.06909	0.53314	0.06032	0.68368	0.05901	0.60907	0.07917	0.57865		0.09314	0.59192	0.10795	0.76699	0.08482	0.12708	0.10106	0.42485	0.08756	0.94101	0.11656	0.96171
0.04141	0.72272	0.08368	0.89232	0.07273	0.54531	0.06349	0.70664	0.06211	0.68177	0.08333	0.60973		0.09804	0.57328	0.11364	0.79674	0.08929	0.15624	0.10638	0.39372	0.09216	0.96293	0.1227	0.95464
0.04348	0.80154	0.08787	0.88292	0.07636	0.57979	0.06667	0.73102	0.06522	0.70785	0.0875	0.63268		0.10294	0.56387	0.11932	0.80041	0.09375	0.15871	0.1117	0.44642	0.09678	0.97829	0.12884	0.95335
0.04555	0.86425	0.09205	0.92714	0.08	0.57364	0.06984	0.66378	0.06832	0.63329	0.09167	0.64358		0.10784	0.54603	0.125	0.81311	0.09821	0.17413	0.11702	0.44245	0.10138	1	0.13497	0.97344
0.04762	0.82438	0.09623	0.91237	0.08364	0.60223	0.07302	0.72074	0.07143	0.64158	0.09583	0.65387		0.11274	0.51802	0.13068	0.85618	0.10268	0.17042	0.12234	0.41436	0.10599	0.95912	0.1411	0.96871
0.04969	0.72534	0.10042	0.91597	0.08727	0.62175	0.07619	0.74912	0.07453	0.74819	0.1	0.66966		0.11765	0.46848	0.13636	0.84112	0.10714	0.16846	0.12766	0.44852	0.1106	0.89118	0.14724	0.95786
0.05176	0.67852	0.1046	0.93376	0.09091	0.6389	0.07936	0.67368	0.07764	0.80531	0.10417	0.71143		0.12255	0.4309	0.14205	0.86761	0.11161	0.16901	0.13298	0.47117	0.11521	0.82379	0.15337	0.96306
0.05383	0.7681	0.10879	0.94535	0.09454	0.6509	0.08254	0.73683	0.08074	0.71398	0.10833	0.74317		0.12745	0.39202	0.14773	0.88446	0.11607	0.18759	0.1383	0.4533	0.11981	0.76383	0.15951	0.94511
0.0559	0.73581	0.11297	0.96667	0.09818	0.68155	0.08571	0.76998	0.08385	0.69071	0.1125	0.74954		0.13235	0.3546	0.15341	0.91297	0.12053	0.16615	0.14362	0.41015	0.12443	0.7117	0.16565	0.94321
0.05797	0.7005	0.11715	0.90537	0.10182	0.68884	0.08889	0.68835	0.08696	0.73842	0.11667	0.80209		0.13726	0.3233	0.15909	0.92983	0.125	0.18668	0.14894	0.35988	0.12903	0.69514	0.17178	0.96219
0.06004	0.71196	0.12134	1	0.10545	0.7411	0.09206	0.72378	0.09006	0.73059	0.12083	0.85108		0.14216	0.30514	0.16477	0.94624	0.12946	0.19294	0.15425	0.36398	0.13364	0.63901	0.17791	0.97603
0.06211	0.70317	0.12552	0.89262	0.10909	0.72201	0.09524	0.7315	0.09317	0.85206	0.125	0.8602		0.14706	0.27722	0.17046	0.96961	0.13393	0.19251	0.15957	0.35378	0.13825	0.60465	0.18405	0.98891
0.06418	0.81246	0.12971	0.88517	0.11273	0.73752	0.09841	0.72302	0.09627	0.90744	0.12917	0.88454		0.15196	0.25877	0.17614	0.95499	0.13839	0.21001	0.16489	0.38997	0.14286	0.57434	0.19018	1
0.06625	0.79907	0.13389	0.88854	0.11636	0.72373	0.10159	0.69435	0.09938	0.8689	0.13333	0.8389		0.15686	0.23958	0.18182	0.96455	0.14286	0.19686	0.17021	0.39165	0.14746	0.53649	0.19632	0.9929
0.06832	0.8734	0.13807	0.88945	0.12	0.72846	0.10476	0.74636	0.10248	0.82673	0.1375	0.83437		0.16177	0.21921	0.1875	0.9726	0.14732	0.21387	0.17553	0.40427	0.15208	0.50414	0.20246	0.98035
0.07039	0.80091	0.14226	0.90151	0.12363	0.74482	0.10793	0.6512	0.10559	0.74126	0.14166	0.85392		0.16667	0.20231	0.19318	0.94632	0.15178	0.22459	0.18085	0.42343	0.15668	0.47445	0.20859	0.94882
0.07246	1	0.14645	0.85411	0.12727	0.73698	0.11111	0.7455	0.1087	0.77655	0.14584	0.90846		0.17157	0.19024	0.19886	0.95169	0.15625	0.23647	0.18617	0.45478	0.16129	0.44795	0.21472	0.95023
0.07454	0.89699	0.15063	0.83957	0.13091	0.73231	0.11429	0.70226	0.1118	0.80898	0.15	0.94254		0.17647	0.17409	0.20454	0.9797	0.16072	0.23457	0.19149	0.48527	0.1659	0.40278	0.22086	0.91052
0.07661	0.83533	0.15481	0.79707	0.13455	0.75578	0.11746	0.77731	0.11491	0.74616	0.15417	0.95611		0.18137	0.15693	0.21023	0.96681	0.16518	0.24983	0.19681	0.49687	0.17051	0.35538	0.22699	0.89177
0.07868	0.93166	0.159	0.81942	0.13818	0.75918	0.12064	0.76417	0.11801	0.748	0.15834	0.87223		0.18627	0.14649	0.21591	0.98433	0.16964	0.26394	0.20213	0.47996	0.17511	0.36453	0.23313	0.87638
0.08075	0.95912	0.16318	0.77631	0.14182	0.7263	0.12381	0.76398	0.12112	0.78358	0.1625	0.85205		0.19118	0.13749	0.22159	0.97823	0.17411	0.26211	0.20745	0.50101	0.17972	0.35365	0.23926	0.86786
0.08282	0.94663	0.16737	0.79567	0.14546	0.74401	0.12698	0.74836	0.12422	0.81576	0.16667	0.8825		0.19608	0.12678	0.22727	1	0.17857	0.25375	0.21277	0.5414	0.18433	0.30769	0.2454	0.85775
0.08489	0.86787	0.17155	0.7618	0.14909	0.72612	0.13016	0.75417	0.12733	0.85913	0.17083	0.8726		0.20098	0.1126	0.23295	0.99596	0.18304	0.26013	0.21809	0.56618	0.18894	0.26654	0.25153	0.84421
0.08696	0.85941	0.17573	0.71834	0.15273	0.69739	0.13333	0.73426	0.13044	0.82208	0.175	0.9085		0.20588	0.11037	0.23864	0.96244	0.1875	0.29139	0.22341	0.59383	0.19355	0.25002	0.25767	0.82381
0.08903	0.86503	0.17992	0.77051	0.15636	0.71503	0.13651	0.73216	0.13354	0.83373	0.17917	0.88711		0.21079	0.09647	0.24432	0.96809	0.19196	0.29593	0.22872	0.61677	0.19816	0.21378	0.2638	0.80952
0.0911	0.84807	0.1841	0.71701	0.16	0.70662	0.13968	0.71778	0.13665	0.7953	0.18333	0.81068		0.21569	0.09175	0.25	0.95145	0.19643	0.33639	0.23404	0.65708	0.20277	0.22955	0.26994	0.79269
0.09317	0.97531	0.18829	0.74845	0.16364	0.71513	0.14286	0.77769	0.13975	0.78962	0.1875	0.77177		0.22059	0.08629	0.25568	0.93039	0.20089	0.36162	0.23936	0.63624	0.20737	0.22828	0.27607	0.7882
0.09524	0.88965	0.19247	0.61586	0.16727	0.75082	0.14603	0.79674	0.14286	0.78358	0.19167	0.77285		0.22549	0.08066	0.26136	0.92849	0.20536	0.37157	0.24468	0.64306	0.21198	0.22526	0.28221	0.76141
0.09731	0.9245	0.19665	0.68243	0.17091	0.80158	0.14921	0.78598	0.14596	0.84114	0.19583	0.81109		0.23039	0.08029	0.26705	0.93775	0.20982	0.39331	0.25	0.67925	0.21659	0.19475	0.28834	0.73721
0.09938	0.73884	0.20084	0.55311	0.17455	0.81671	0.15238	0.79322	0.14907	0.81516	0.2	0.76322		0.23529	0.07296	0.27273	0.91947	0.21429	0.39192	0.25532	0.68815	0.2212	0.14232	0.29448	0.73004
0.10145	0.73802	0.20502	0.518	0.17818	0.78899	0.15555	0.8357	0.15217	0.7965	0.20417	0.81034		0.2402	0.07576	0.27841	0.93207	0.21875	0.38859	0.26064	0.75597	0.22581	0.09467	0.30061	0.71848
0.10352	0.66476	0.2092	0.44162	0.18182	0.80523	0.15873	0.78788	0.15528	0.80806	0.20833	0.93425		0.2451	0.07455	0.28409	0.91163	0.22321	0.37763	0.26596	0.79075	0.23042	0.06863	0.30675	0.72289
0.10559	0.67977	0.21339	0.48119	0.18545	0.82249	0.1619	0.8597	0.15838	0.86596	0.2125	1		0.25	0.07767	0.28977	0.9041	0.22768	0.35542	0.27128	0.83009	0.23502	0.09024	0.31288	0.71503
0.10766	0.67798	0.21757	0.47043	0.18909	0.84957	0.16508	0.86951	0.16149	0.82276	0.21667	0.92752		0.2549	0.07335	0.29546	0.87406	0.23214	0.34655	0.27659	0.83247	0.23963	0.06857	0.31902	0.701
0.10973	0.67595	0.22176	0.44973	0.19273	0.84736	0.16825	0.86913	0.1646	0.81786	0.22083	0.9383		0.2598	0.07387	0.30114	0.86485	0.23661	0.35205	0.28191	0.80993	0.24424	0.05163	0.32515	0.6849
0.1118	0.72013	0.22594	0.4761	0.19636	0.89882	0.17143	0.86513	0.1677	0.81134	0.225	0.92172		0.26471	0.07352	0.30682	0.86603	0.24107	0.35105	0.28723	0.81323	0.24885	0.05881	0.33129	0.68737
0.11387	0.77053	0.23012	0.42507	0.2	0.83789	0.1746	0.87627	0.17081	0.88396	0.22917	0.88836		0.26961	0.07605	0.3125	0.85224	0.24553	0.36664	0.29255	0.8752	0.25346	0.06131	0.33743	0.66558
0.11594	0.80461	0.23431	0.4906	0.20363	0.82976	0.17778	0.85094	0.17391	0.87842	0.23333	0.87856		0.27451	0.07502	0.31818	0.83726	0.25	0.34163	0.29787	0.90712	0.25807	0.06727	0.34356	0.66502
0.11801	0.73291	0.23849	0.43945	0.20727	0.84311	0.18095	0.90418	0.17702	0.87094	0.2375	0.84365		0.27941	0.07403	0.32386	0.80969	0.25446	0.32039	0.30319	0.91727	0.26267	0.07512	0.34969	0.6596
0.12008	0.76478	0.24268	0.49054	0.21091	0.84515	0.18413	0.90237	0.18013	1	0.24167	0.87665		0.28431	0.07268	0.32954	0.83977	0.25893	0.33511	0.30851	0.96646	0.26728	0.06981	0.35583	0.65917
0.12215	0.74646	0.24686	0.47137	0.21455	0.86923	0.1873	0.89313	0.18323	0.84429	0.24584	0.87903		0.28922	0.07199	0.33523	0.81744	0.26339	0.35008	0.31383	0.96039	0.27189	0.0656	0.36196	0.65559
0.12422	0.79287	0.25105	0.50321	0.21818	0.85849	0.19048	0.82465	0.18634	0.82466	0.25	0.91212		0.29412	0.07396	0.34091	0.8048	0.26786	0.34407	0.31915	1	0.2765	0.05397	0.3681	0.6509
0.12629	0.75616	0.25523	0.50189	0.22182	0.8523	0.19365	0.80608	0.18944	0.85538	0.25417	0.89165		0.29902	0.07371	0.34659	0.82493	0.27232	0.37034	0.32447	0.97825	0.2811	0.05053	0.37423	0.66812
0.12837	0.74566	0.25942	0.47291	0.22546	0.83092	0.19683	0.82246	0.19255	0.85827	0.25834	0.90404		0.30392	0.07362	0.35227	0.83498	0.27679	0.35482	0.32979	0.95348	0.28572	0.02861	0.38037	0.66642
0.13044	0.83622	0.2636	0.52568	0.22909	0.83796	0.2	0.80036	0.19565	0.81476	0.2625	0.83987		0.30882	0.07424	0.35795	0.8419	0.28125	0.36009	0.33511	0.95061	0.29032	0.01531	0.3865	0.68208
0.13251	0.91762	0.26778	0.50236	0.23273	0.83171	0.20318	0.83027	0.19876	0.86791	0.26667	0.89606		0.31372	0.07839	0.36364	0.83554	0.28571	0.37012	0.34043	0.9758	0.29493	0.01375	0.39264	0.66797
0.13458	0.89981	0.27197	0.47222	0.23636	0.83987	0.20635	0.83541	0.20186	0.84601	0.27083	0.90554		0.31863	0.07284	0.36932	0.82597	0.29018	0.37114	0.34575	0.96069	0.29954	0.01618	0.39877	0.67207
0.13665	0.94951	0.27615	0.42083	0.24	0.83647	0.20952	0.81417	0.20497	0.85051	0.275	0.89495		0.32353	0.07899	0.375	0.83449	0.29464	0.38666	0.35106	0.97507	0.30415	0.01975	0.40491	0.67297
0.13872	0.84831	0.28034	0.45403	0.24364	0.84989	0.2127	0.86389	0.20807	0.94911	0.27917	0.84491		0.32843	0.07612	0.38068	0.80592	0.29911	0.37203	0.35638	0.98088	0.30875	0.02161	0.41104	0.68408
0.14079	0.80355	0.28452	0.43942	0.24727	0.87758	0.21587	0.85808	0.21118	0.92637	0.28333	0.89247		0.33333	0.08022	0.38636	0.80418	0.30357	0.35385	0.3617	0.95949	0.31337	0.00845	0.41718	0.68458
0.14286	0.73053	0.2887	0.43438	0.25091	0.89682	0.21905	0.88332	0.21429	0.94021	0.2875	0.91311		0.33824	0.08139	0.39205	0.76981	0.30804	0.33705	0.36702	0.97577	0.31797	0	0.42331	0.68144
0.14493	0.70928	0.29289	0.3701	0.25455	0.89974	0.22222	0.86923	0.21739	0.87002	0.29167	0.91116		0.34314	0.08244	0.39773	0.73288	0.3125	0.35195	0.37234	0.96673	0.32258	0.03039	0.42945	0.69074
0.147	0.67193	0.29707	0.35732	0.25818	0.94189	0.2254	0.94276	0.2205	0.83455	0.29583	0.85851		0.34804	0.08714	0.40341	0.69169	0.31696	0.34857	0.37766	0.93339	0.32719	0.04752	0.43558	0.70385
0.14907	0.61399	0.30126	0.30286	0.26182	0.94008	0.22857	0.98895	0.2236	0.87922	0.3	0.91398		0.35294	0.09143	0.40909	0.67439	0.32143	0.36652	0.38298	0.96995	0.3318	0.0585	0.44172	0.69439
0.15114	0.59929	0.30544	0.30099	0.26545	0.93273	0.23175	0.94085	0.22671	0.87693	0.30417	0.89414		0.35784	0.0929	0.41477	0.63346	0.32589	0.34945	0.3883	0.98209	0.3364	0.07138	0.44785	0.69446
0.15321	0.58321	0.30962	0.26053	0.26909	0.97001	0.23492	0.97104	0.22981	0.79459	0.30833	0.86257		0.36275	0.09784	0.42046	0.63152	0.33036	0.36198	0.39362	0.96916	0.34102	0.061	0.45399	0.69516
0.15528	0.59885	0.31381	0.27653	0.27273	0.97212	0.23809	0.96247	0.23292	0.89392	0.3125	0.87242		0.36765	0.09939	0.42614	0.62049	0.33482	0.37434	0.39894	0.97167	0.34562	0.07678	0.46012	0.69462
0.15735	0.6522	0.31799	0.23483	0.27636	0.99161	0.24127	0.93333	0.23602	0.83639	0.31667	0.83799		0.37255	0.10497	0.43182	0.59998	0.33928	0.35637	0.40425	0.93702	0.35023	0.06419	0.46626	0.67449
0.15942	0.63883	0.32217	0.21367	0.28	1	0.24444	0.98476	0.23913	0.84312	0.32083	0.83388		0.37745	0.10216	0.4375	0.58227	0.34375	0.36551	0.40957	0.93644	0.35484	0.08076	0.47239	0.64809
0.16149	0.62691	0.32636	0.24462	0.28363	0.99185	0.24762	1	0.24223	0.90878	0.325	0.81353		0.38235	0.11573	0.44318	0.58801	0.34821	0.38309	0.41489	0.95801	0.35945	0.0665	0.47853	0.63656
0.16356	0.61183	0.33054	0.21227	0.28727	0.98546	0.25079	0.96209	0.24534	0.92748	0.32917	0.73332		0.38725	0.11403	0.44886	0.55447	0.35268	0.40784	0.42021	0.94903	0.36405	0.08203	0.48466	0.62419
0.16563	0.73423	0.33473	0.25102	0.29091	0.97903	0.25397	0.90713	0.24845	0.78492	0.33333	0.81154		0.39216	0.12174	0.45454	0.53224	0.35714	0.38531	0.42553	0.97188	0.36866	0.10223	0.4908	0.60055
0.1677	0.71916	0.33891	0.17735	0.29455	0.9393	0.25714	0.92656	0.25155	0.79528	0.3375	0.84938		0.39706	0.13686	0.46023	0.5368	0.36161	0.38668	0.43085	0.97909	0.37327	0.0932	0.49693	0.58452
0.16977	0.57244	0.3431	0.1466	0.29818	0.90748	0.26032	0.87894	0.25466	0.72721	0.34167	0.87818		0.40196	0.13943	0.46591	0.51088	0.36607	0.38924	0.43617	0.97101	0.37788	0.09189	0.50307	0.56945
0.17184	0.54748	0.34728	0.17894	0.30182	0.8868	0.26349	0.88266	0.25777	0.70064	0.34584	0.87562		0.40686	0.14022	0.47159	0.48092	0.37054	0.38464	0.44149	0.99837	0.38249	0.1053	0.5092	0.56295
0.17391	0.56562	0.35147	0.17579	0.30546	0.84215	0.26667	0.83408	0.26087	0.6221	0.35	0.82876		0.41177	0.14942	0.47727	0.47188	0.375	0.38404	0.44681	0.98043	0.3871	0.11024	0.51534	0.53821
0.17598	0.60105	0.35565	0.15706	0.30909	0.87802	0.26984	0.79322	0.26398	0.65354	0.35417	0.79891		0.41667	0.14978	0.48295	0.46096	0.37947	0.39745	0.45213	0.95727	0.3917	0.12065	0.52147	0.52801
0.17805	0.58929	0.35983	0.18458	0.31273	0.87008	0.27302	0.80874	0.26708	0.69133	0.35834	0.87231		0.42157	0.15013	0.48864	0.44614	0.38393	0.4084	0.45745	0.96215	0.39631	0.15198	0.52761	0.50247
0.18012	0.57147	0.36402	0.13509	0.31636	0.88344	0.27619	0.81589	0.27019	0.74373	0.3625	0.83499		0.42647	0.15064	0.49432	0.42352	0.38839	0.40848	0.46277	0.95049	0.40092	0.14883	0.53374	0.49086
0.18219	0.4826	0.3682	0.11684	0.32	0.88337	0.27937	0.81541	0.27329	0.63536	0.36667	0.75375		0.43137	0.14813	0.5	0.41964	0.39286	0.40713	0.46809	0.95158	0.40553	0.14802	0.53988	0.48485
0.18427	0.56928	0.37239	0.12357	0.32364	0.86865	0.28254	0.77969	0.2764	0.65993	0.37083	0.79485		0.43627	0.15742	0.50568	0.4052	0.39732	0.38493	0.47341	0.92685	0.41014	0.16579	0.54601	0.48383
0.18634	0.57774	0.37657	0.13067	0.32727	0.81749	0.28571	0.76855	0.2795	0.64426	0.375	0.80556		0.44118	0.16301	0.51136	0.4074	0.40179	0.3996	0.47872	0.85453	0.41475	0.18967	0.55215	0.47685
0.18841	0.59377	0.38075	0.10407	0.33091	0.80871	0.28889	0.79808	0.28261	0.5967	0.37917	0.82342		0.44608	0.16005	0.51705	0.41544	0.40625	0.4149	0.48404	0.83879	0.41936	0.18026	0.55828	0.4551
0.19048	0.55264	0.38494	0.12501	0.33455	0.78072	0.29206	0.77236	0.28571	0.64881	0.38333	0.84452		0.45098	0.15994	0.52273	0.40434	0.41071	0.43591	0.48936	0.83417	0.42396	0.1976	0.56442	0.4352
0.19255	0.54932	0.38912	0.11427	0.33818	0.75783	0.29524	0.76455	0.28882	0.58956	0.3875	0.91651		0.45588	0.15775	0.52841	0.39063	0.41518	0.47102	0.49468	0.83237	0.42857	0.21149	0.57055	0.44192
0.19462	0.58462	0.39331	0.15887	0.34182	0.76004	0.29841	0.79846	0.29193	0.57436	0.39167	0.86342		0.46078	0.16847	0.53409	0.35786	0.41964	0.44787	0.5	0.81611	0.43318	0.23347	0.57669	0.44999
0.19669	0.71669	0.39749	0.09783	0.34545	0.75547	0.30159	0.78455	0.29503	0.63264	0.39583	0.79098		0.46569	0.16777	0.53977	0.3666	0.42411	0.44666	0.50532	0.79654	0.43779	0.24229	0.58282	0.45663
0.19876	0.75776	0.40167	0.11563	0.34909	0.7352	0.30476	0.82608	0.29814	0.63635	0.4	0.76206		0.47059	0.16731	0.54546	0.34587	0.42857	0.41766	0.51064	0.72357	0.4424	0.25627	0.58896	0.46743
0.20083	0.72253	0.40586	0.08001	0.35273	0.74664	0.30794	0.75988	0.30124	0.65823	0.40417	0.75817		0.47549	0.1698	0.55114	0.33146	0.43303	0.41997	0.51596	0.69252	0.44701	0.25442	0.59509	0.47853
0.2029	0.79573	0.41004	0.09397	0.35636	0.71783	0.31111	0.74693	0.30435	0.60624	0.40833	0.79066		0.48039	0.17378	0.55682	0.31659	0.4375	0.45136	0.52128	0.68028	0.45161	0.23963	0.60123	0.46706
0.20497	0.83019	0.41423	0.15845	0.36	0.68952	0.31428	0.74321	0.30745	0.60823	0.4125	0.79029		0.4853	0.17677	0.5625	0.31329	0.44196	0.4768	0.52659	0.71472	0.45622	0.25268	0.60736	0.46993
0.20704	0.84419	0.41841	0.08957	0.36364	0.68205	0.31746	0.70597	0.31056	0.65377	0.41667	0.76663		0.4902	0.18104	0.56818	0.28665	0.44643	0.46574	0.53191	0.71362	0.46083	0.25653	0.6135	0.47313
0.20911	0.87179	0.42259	0.07083	0.36727	0.63843	0.32063	0.67397	0.31366	0.5538	0.42083	0.84691		0.4951	0.18807	0.57386	0.28277	0.45089	0.50162	0.53723	0.7217	0.46544	0.26096	0.61963	0.4643
0.21118	0.71333	0.42678	0.09205	0.37091	0.67955	0.32381	0.69578	0.31677	0.63412	0.425	0.80169		0.5	0.19691	0.57955	0.2761	0.45535	0.56011	0.54255	0.75605	0.47005	0.29255	0.62577	0.45476
0.21325	0.58546	0.43096	0.07584	0.37454	0.67203	0.32698	0.66987	0.31987	0.54853	0.42917	0.75895		0.5049	0.20782	0.58523	0.24393	0.45982	0.52434	0.54787	0.75563	0.47466	0.28186	0.6319	0.45614
0.21532	0.63704	0.43515	0.09846	0.37818	0.64071	0.33016	0.68654	0.32298	0.51023	0.43334	0.74417		0.5098	0.2215	0.59091	0.24614	0.46429	0.53022	0.55319	0.75516	0.47926	0.29264	0.63804	0.45827
0.21739	0.56846	0.43933	0.06632	0.38182	0.65524	0.33333	0.63806	0.32609	0.47756	0.4375	0.71593		0.5147	0.23215	0.59659	0.22776	0.46875	0.52757	0.55851	0.72923	0.48387	0.31524	0.64417	0.44805
0.21946	0.59204	0.44352	0.08833	0.38546	0.64799	0.33651	0.65987	0.32919	0.52474	0.44167	0.73099		0.51961	0.2513	0.60227	0.24136	0.47322	0.52605	0.56383	0.69665	0.48848	0.30543	0.65031	0.44302
0.22153	0.58783	0.4477	0.0843	0.38909	0.61994	0.33968	0.69683	0.3323	0.60211	0.44584	0.74313		0.52451	0.25994	0.60795	0.21684	0.47768	0.5143	0.56915	0.70093	0.49309	0.30077	0.65644	0.44281
0.2236	0.59284	0.45188	0.09123	0.39273	0.6532	0.34286	0.58987	0.3354	0.58187	0.45	0.76273		0.52941	0.28335	0.61364	0.23595	0.48214	0.49686	0.57447	0.69229	0.49769	0.26936	0.66257	0.46061
0.22567	0.64133	0.45607	0.08413	0.39636	0.65938	0.34603	0.60758	0.33851	0.52649	0.45417	0.72651		0.53431	0.30277	0.61932	0.20699	0.48661	0.50653	0.57979	0.68777	0.50231	0.25196	0.66871	0.46487
0.22774	0.71291	0.46025	0.07747	0.4	0.63321	0.34921	0.60853	0.34162	0.4658	0.45834	0.69115		0.53922	0.31901	0.625	0.21284	0.49107	0.51637	0.58511	0.67862	0.50691	0.25949	0.67485	0.46644
0.22981	0.80002	0.46444	0.06797	0.40364	0.61385	0.35238	0.59882	0.34472	0.46177	0.4625	0.66993		0.54412	0.34027	0.63068	0.20417	0.49554	0.53685	0.59043	0.59975	0.51152	0.28978	0.68098	0.47566
0.23188	0.7696	0.46862	0.08527	0.40727	0.57893	0.35556	0.57872	0.34783	0.41014	0.46667	0.62239		0.54902	0.36023	0.63636	0.20468	0.5	0.56569	0.59575	0.55825	0.51613	0.33219	0.68712	0.47141
0.23395	0.69343	0.4728	0.06443	0.41091	0.56659	0.35873	0.6213	0.35093	0.44282	0.47083	0.60203		0.55392	0.3916	0.64205	0.19949	0.50446	0.55705	0.60106	0.55413	0.52074	0.35581	0.69325	0.4783
0.23602	0.75862	0.47699	0.05557	0.41455	0.55162	0.3619	0.59434	0.35404	0.44385	0.475	0.62281		0.55882	0.41643	0.64773	0.2085	0.50893	0.58234	0.60638	0.52486	0.52534	0.35921	0.69939	0.47133
0.2381	0.80761	0.48117	0.07655	0.41818	0.54976	0.36508	0.59834	0.35714	0.41485	0.47917	0.61069		0.56373	0.44635	0.65341	0.20457	0.51339	0.61019	0.6117	0.48846	0.52996	0.36546	0.70552	0.4816
0.24017	0.72615	0.48536	0.0544	0.42182	0.5341	0.36825	0.5993	0.36025	0.37951	0.48333	0.56328		0.56863	0.49144	0.65909	0.20645	0.51786	0.64781	0.61702	0.48621	0.53456	0.3737	0.71166	0.4718
0.24224	0.56873	0.48954	0.06957	0.42545	0.52188	0.37143	0.60587	0.36335	0.42926	0.4875	0.61538		0.57353	0.53072	0.66477	0.20316	0.52232	0.68333	0.62234	0.46072	0.53917	0.36112	0.71779	0.47357
0.24431	0.59063	0.49372	0.03208	0.42909	0.50856	0.3746	0.63968	0.36646	0.45663	0.49167	0.52884		0.57843	0.56727	0.67046	0.1968	0.52678	0.66555	0.62766	0.45592	0.54378	0.34427	0.72393	0.47146
0.24638	0.68589	0.49791	0.09018	0.43273	0.53501	0.37778	0.68692	0.36956	0.39575	0.49583	0.53736		0.58333	0.60042	0.67614	0.21709	0.53125	0.67434	0.63298	0.41948	0.54839	0.35054	0.73006	0.47637
0.24845	0.59992	0.50209	0.09317	0.43636	0.52094	0.38095	0.66368	0.37267	0.48239	0.5	0.51531		0.58823	0.62524	0.68182	0.20772	0.53571	0.70191	0.6383	0.42168	0.55299	0.3649	0.7362	0.46733
0.25052	0.61149	0.50628	0.10031	0.44	0.53486	0.38413	0.67187	0.37578	0.46707	0.50417	0.47605		0.59314	0.63701	0.6875	0.21571	0.54018	0.71073	0.64362	0.37898	0.55761	0.36951	0.74233	0.48084
0.25259	0.56311	0.51046	0.06699	0.44364	0.51661	0.3873	0.62711	0.37888	0.48224	0.50833	0.47626		0.59804	0.65167	0.69318	0.21503	0.54464	0.72174	0.64894	0.38817	0.56221	0.35058	0.74847	0.48833
0.25466	0.62393	0.51464	0.07144	0.44727	0.51872	0.39047	0.6734	0.38199	0.49589	0.5125	0.43845		0.60294	0.66646	0.69886	0.228	0.5491	0.73021	0.65425	0.36048	0.56682	0.31507	0.7546	0.48846
0.25673	0.62179	0.51883	0.06099	0.45091	0.49139	0.39365	0.67873	0.38509	0.48693	0.51667	0.46084		0.60784	0.6881	0.70455	0.23807	0.55357	0.68878	0.65957	0.38895	0.57143	0.31818	0.76074	0.49783
0.2588	0.59136	0.52301	0.05661	0.45454	0.50191	0.39682	0.65759	0.3882	0.45379	0.52083	0.46026		0.61275	0.7012	0.71023	0.23869	0.55803	0.7023	0.66489	0.39719	0.57604	0.32425	0.76687	0.48746
0.26087	0.51238	0.5272	0.08224	0.45818	0.5057	0.4	0.58958	0.39131	0.49885	0.525	0.43922		0.61765	0.73037	0.71591	0.23767	0.5625	0.69805	0.67022	0.40359	0.58064	0.30686	0.77301	0.50062
0.26294	0.46557	0.53138	0.04117	0.46182	0.5045	0.40318	0.60339	0.39441	0.49711	0.52917	0.41199		0.62255	0.75018	0.72159	0.2351	0.56697	0.72335	0.67554	0.43245	0.58525	0.28596	0.77914	0.51548
0.26501	0.49158	0.53557	0.09851	0.46546	0.52961	0.40635	0.6554	0.39752	0.54287	0.53334	0.40613		0.62745	0.75733	0.72727	0.25776	0.57143	0.70993	0.68085	0.45969	0.58986	0.29373	0.78528	0.52254
0.26708	0.43226	0.53975	0.09261	0.46909	0.53561	0.40952	0.62977	0.40062	0.49002	0.5375	0.41246		0.63235	0.7714	0.73295	0.25439	0.57589	0.72349	0.68617	0.50345	0.59447	0.32638	0.79141	0.52444
0.26915	0.43929	0.54394	0.0585	0.47273	0.52143	0.4127	0.60968	0.40373	0.5238	0.54167	0.38503		0.63725	0.76255	0.73864	0.25131	0.58036	0.72339	0.69149	0.49959	0.59908	0.30772	0.79754	0.54316
0.27122	0.37361	0.54812	0.06211	0.47636	0.50924	0.41587	0.6012	0.40683	0.59812	0.54584	0.40168		0.64216	0.76782	0.74432	0.28417	0.58482	0.71686	0.69681	0.46333	0.60369	0.28637	0.80368	0.55496
0.27329	0.37665	0.5523	0.04444	0.48	0.49497	0.41905	0.63225	0.40994	0.41794	0.55	0.36688		0.64706	0.76107	0.75	0.28816	0.58929	0.69297	0.70213	0.45952	0.6083	0.29663	0.80982	0.55808
0.27536	0.35847	0.55649	0.08458	0.48364	0.47531	0.42222	0.59044	0.41304	0.49055	0.55417	0.34998		0.65196	0.75904	0.75568	0.29853	0.59375	0.72693	0.70745	0.42121	0.6129	0.27134	0.81595	0.57142
0.27743	0.35364	0.56067	0.08684	0.48727	0.48801	0.4254	0.63606	0.41615	0.45658	0.55834	0.318		0.65686	0.74711	0.76136	0.31588	0.59821	0.73913	0.71277	0.42479	0.61751	0.31551	0.82209	0.58179
0.2795	0.35287	0.56486	0.02115	0.49091	0.45955	0.42857	0.64101	0.41926	0.42013	0.5625	0.26857		0.66176	0.73991	0.76705	0.34569	0.60268	0.74932	0.71809	0.40942	0.62212	0.32206	0.82822	0.60396
0.28157	0.33679	0.56904	0.08079	0.49455	0.45862	0.43175	0.63311	0.42236	0.41266	0.56667	0.26332		0.66667	0.73492	0.77273	0.38156	0.60714	0.77905	0.72341	0.41964	0.62673	0.32356	0.83435	0.59999
0.28364	0.36823	0.57322	0.08974	0.49818	0.42945	0.43492	0.59834	0.42547	0.41512	0.57083	0.28647		0.67157	0.73676	0.77841	0.41228	0.61161	0.80217	0.72872	0.41775	0.63134	0.32509	0.84049	0.60229
0.28571	0.31374	0.57741	0.0724	0.50182	0.44893	0.43809	0.51805	0.42857	0.45296	0.575	0.25399		0.67647	0.72988	0.78409	0.44314	0.61607	0.82798	0.73404	0.40744	0.63595	0.30918	0.84663	0.60119
0.28778	0.33109	0.58159	0.05832	0.50545	0.45017	0.44127	0.56205	0.43168	0.49949	0.57917	0.2753		0.68137	0.72621	0.78977	0.46742	0.62053	0.84644	0.73936	0.35774	0.64055	0.31455	0.85276	0.61331
0.28985	0.31004	0.58577	0.06759	0.50909	0.40434	0.44444	0.52738	0.43478	0.44187	0.58333	0.25368		0.68628	0.72066	0.79546	0.52207	0.625	0.85344	0.74468	0.36368	0.64516	0.30059	0.8589	0.60797
0.29193	0.33839	0.58996	0.02688	0.51273	0.39177	0.44762	0.53729	0.43789	0.38593	0.5875	0.27295		0.69118	0.72599	0.80114	0.55074	0.62946	0.85563	0.75	0.33862	0.64977	0.28051	0.86503	0.6012
0.294	0.31858	0.59414	0.07291	0.51636	0.39236	0.45079	0.54396	0.44099	0.3295	0.59167	0.26848		0.69608	0.7363	0.80682	0.59913	0.63393	0.83801	0.75532	0.3263	0.65438	0.27592	0.87116	0.59118
0.29607	0.30443	0.59833	0.05616	0.52	0.40285	0.45397	0.51433	0.4441	0.31833	0.59583	0.27475		0.70098	0.75854	0.8125	0.64293	0.63839	0.85436	0.76064	0.31314	0.65899	0.27254	0.8773	0.57052
0.29814	0.36743	0.60251	0.04341	0.52364	0.39594	0.45714	0.50071	0.4472	0.30528	0.6	0.28269		0.70588	0.77413	0.81818	0.70122	0.64286	0.8665	0.76596	0.29169	0.6636	0.25747	0.88344	0.54945
0.30021	0.32424	0.60669	0.08753	0.52727	0.38879	0.46032	0.54491	0.45031	0.31771	0.60417	0.24868		0.71078	0.77996	0.82386	0.78325	0.64732	0.85978	0.77128	0.28987	0.6682	0.28328	0.88957	0.53934
0.30228	0.37794	0.61088	0.03023	0.53091	0.38049	0.46349	0.50824	0.45342	0.27558	0.60833	0.23882		0.71569	0.78088	0.82955	0.81897	0.65178	0.8904	0.77659	0.31959	0.67281	0.30577	0.89571	0.51411
0.30435	0.37898	0.61506	0.078	0.53454	0.38686	0.46666	0.50071	0.45652	0.34198	0.6125	0.24029		0.72059	0.79247	0.83523	0.83896	0.65625	0.89069	0.78191	0.34535	0.67742	0.34499	0.90184	0.46904
0.30642	0.32286	0.61925	0.0406	0.53818	0.38321	0.46984	0.50948	0.45963	0.31634	0.61667	0.22819		0.72549	0.79471	0.84091	0.85265	0.66071	0.89147	0.78723	0.3559	0.68203	0.35327	0.90797	0.43208
0.30849	0.34501	0.62343	5.47024e-05	0.54182	0.39061	0.47302	0.50586	0.46273	0.25028	0.62084	0.22914		0.73039	0.79719	0.84659	0.83869	0.66518	0.90232	0.79256	0.34819	0.68663	0.36461	0.91411	0.40892
0.31056	0.37385	0.62762	0.00769	0.54546	0.39168	0.47619	0.51014	0.46584	0.23119	0.625	0.23486		0.73529	0.79347	0.85227	0.83725	0.66964	0.89155	0.79788	0.40643	0.69125	0.37561	0.92025	0.38695
0.31263	0.40833	0.6318	0.06136	0.54909	0.36079	0.47937	0.56101	0.46895	0.27429	0.62917	0.2345		0.7402	0.82213	0.85795	0.81763	0.67411	0.87539	0.80319	0.44381	0.69585	0.38019	0.92638	0.36676
0.3147	0.36365	0.63599	0.06144	0.55273	0.37142	0.48254	0.55653	0.47205	0.32414	0.63334	0.21482		0.7451	0.84224	0.86364	0.83422	0.67857	0.87218	0.80851	0.4865	0.70046	0.38023	0.93251	0.34154
0.31677	0.40706	0.64017	0.06626	0.55636	0.36588	0.48571	0.58053	0.47516	0.32528	0.6375	0.19444		0.75	0.85278	0.86932	0.84863	0.68304	0.88604	0.81383	0.54619	0.70507	0.38124	0.93865	0.31768
0.31884	0.38214	0.64435	0.03909	0.56	0.35939	0.48889	0.51453	0.47826	0.33374	0.64167	0.23286		0.7549	0.84723	0.875	0.85914	0.6875	0.87608	0.81915	0.5184	0.70968	0.38892	0.94478	0.30222
0.32091	0.47964	0.64854	0.01707	0.56364	0.38672	0.49206	0.45757	0.48137	0.28417	0.64584	0.17086		0.7598	0.84345	0.88068	0.86159	0.69196	0.93298	0.82447	0.50038	0.71428	0.42237	0.95092	0.26692
0.32298	0.43771	0.65272	0.07837	0.56727	0.36962	0.49524	0.50681	0.48447	0.31776	0.65	0.13217		0.76471	0.84071	0.88636	0.82424	0.69643	0.95367	0.82979	0.49346	0.7189	0.46731	0.95706	0.23266
0.32505	0.43817	0.65691	0.05937	0.57091	0.37142	0.49841	0.54005	0.48758	0.29484	0.65417	0.11336		0.76961	0.8484	0.89205	0.79494	0.70089	0.94006	0.83511	0.48166	0.7235	0.47416	0.96319	0.20822
0.32712	0.49981	0.66109	0.06093	0.57455	0.35337	0.50159	0.49338	0.49068	0.33747	0.65834	0.14872		0.77451	0.8445	0.89773	0.7665	0.70536	0.92659	0.84043	0.48816	0.72811	0.48972	0.96932	0.16853
0.32919	0.50469	0.66527	0.06203	0.57818	0.3481	0.50476	0.5011	0.49379	0.36515	0.6625	0.13689		0.77941	0.8583	0.90341	0.7314	0.70982	0.9171	0.84575	0.4806	0.73272	0.48897	0.97546	0.12349
0.33126	0.35617	0.66946	0.06637	0.58182	0.32962	0.50794	0.54024	0.49689	0.38702	0.66667	0.16198		0.78431	0.86382	0.90909	0.67233	0.71429	0.9312	0.85106	0.4744	0.73733	0.49108	0.98159	0.09424
0.33333	0.38027	0.67364	0.03934	0.58545	0.30952	0.51111	0.53738	0.5	0.37469	0.67083	0.17167		0.78921	0.87448	0.91477	0.65123	0.71875	0.9468	0.85638	0.47311	0.74193	0.50061	0.98773	0.07267
0.3354	0.38084	0.67783	0.03893	0.58909	0.29685	0.51429	0.50662	0.50311	0.26227	0.675	0.17513		0.79412	0.88235	0.92046	0.63913	0.72321	0.92879	0.8617	0.48069	0.74655	0.52266	0.99387	0.0433
0.33747	0.46034	0.68201	0.06371	0.59273	0.26916	0.51746	0.52091	0.50621	0.33304	0.67917	0.16087		0.79902	0.89676	0.92614	0.61905	0.72768	0.92727	0.86702	0.46336	0.75115	0.56401	1	0
0.33954	0.49149	0.68619	0.03531	0.59636	0.27123	0.52063	0.58977	0.50932	0.37563	0.68333	0.16693		0.80392	0.90151	0.93182	0.55485	0.73214	0.9329	0.87234	0.43858	0.75576	0.57248
0.34161	0.3852	0.69038	0.08973	0.6	0.2484	0.52381	0.59549	0.51242	0.34836	0.6875	0.16506		0.80882	0.91965	0.9375	0.48102	0.73661	0.93208	0.87766	0.44425	0.76037	0.57848
0.34368	0.37972	0.69456	0.04003	0.60364	0.25109	0.52698	0.51824	0.51553	0.3527	0.69167	0.16664		0.81373	0.9232	0.94318	0.42484	0.74107	0.91617	0.88298	0.46616	0.76498	0.59232
0.34576	0.36178	0.69874	0.06776	0.60727	0.25018	0.53016	0.535	0.51863	0.42459	0.69583	0.1628		0.81863	0.93777	0.94886	0.39035	0.74553	0.92937	0.8883	0.43662	0.76958	0.59525
0.34783	0.38183	0.70293	0.03858	0.61091	0.21751	0.53333	0.53586	0.52174	0.43179	0.7	0.15513		0.82353	0.95582	0.95455	0.28937	0.75	0.9373	0.89362	0.40923	0.7742	0.6368
0.3499	0.36204	0.70711	0.05726	0.61454	0.19955	0.53651	0.50967	0.52484	0.3593	0.70417	0.15621		0.82843	0.97128	0.96023	0.22415	0.75446	0.94001	0.89894	0.37923	0.7788	0.63581
0.35197	0.24646	0.7113	0.0356	0.61818	0.21212	0.53968	0.51005	0.52795	0.30959	0.70833	0.1278		0.83333	0.96621	0.96591	0.14483	0.75893	0.95138	0.90425	0.39878	0.78341	0.67252
0.35404	0.28204	0.71548	0.05194	0.62182	0.20256	0.54286	0.47852	0.53105	0.31934	0.7125	0.18591		0.83824	0.97475	0.97159	0.09663	0.76339	0.95209	0.90957	0.39533	0.78802	0.68495
0.35611	0.1427	0.71967	0.02993	0.62546	0.17714	0.54603	0.46281	0.53416	0.25468	0.71667	0.18499		0.84314	0.95769	0.97727	0.06674	0.76786	0.97528	0.9149	0.39548	0.79263	0.70435
0.35818	0.16056	0.72385	0.03913	0.62909	0.19682	0.54921	0.47709	0.53727	0.26355	0.72084	0.14383		0.84804	0.94708	0.98295	0.03431	0.77232	0.98184	0.92022	0.4226	0.79723	0.7376
0.36025	0.14098	0.72804	0.06588	0.63273	0.20362	0.55238	0.465	0.54037	0.24197	0.725	0.14135		0.85294	0.9644	0.98864	0.01971	0.77679	0.98848	0.92554	0.38567	0.80184	0.78085
0.36232	0.17287	0.73222	0.08524	0.63636	0.17212	0.55556	0.49748	0.54348	0.22331	0.72917	0.18616		0.85784	0.9598	0.99432	0.00924	0.78125	1	0.93085	0.39538	0.80645	0.81976
0.36439	0.15271	0.7364	0.02941	0.64	0.16665	0.55873	0.47405	0.54658	0.22478	0.73334	0.16184		0.86274	0.97015	1	0	0.78571	0.98952	0.93617	0.39864	0.81106	0.79982
0.36646	0.11717	0.74059	0.06843	0.64364	0.16656	0.56191	0.47347	0.54969	0.21512	0.7375	0.16901		0.86765	0.97149			0.79018	0.97542	0.94149	0.36329	0.81567	0.79479
0.36853	0.11355	0.74477	0.01469	0.64727	0.1606	0.56508	0.44442	0.5528	0.19999	0.74167	0.16962		0.87255	0.97464			0.79464	0.96204	0.94681	0.33956	0.82028	0.79665
0.3706	0.08506	0.74896	0.03623	0.65091	0.15017	0.56825	0.49862	0.5559	0.18215	0.74584	0.1696		0.87745	0.97225			0.79911	0.92856	0.95213	0.28689	0.82489	0.76854
0.37267	0.08581	0.75314	0.00939	0.65455	0.14797	0.57143	0.49319	0.55901	0.22158	0.75	0.18944		0.88235	0.95906			0.80357	0.92255	0.95745	0.25061	0.82949	0.76399
0.37474	0.10753	0.75732	0.08402	0.65818	0.16145	0.5746	0.47709	0.56211	0.1814	0.75417	0.16502		0.88726	0.95656			0.80804	0.91777	0.96277	0.22057	0.8341	0.77631
0.37681	0.15588	0.76151	0.06486	0.66182	0.14248	0.57778	0.44671	0.56522	0.16254	0.75834	0.15115		0.89216	0.96345			0.8125	0.90833	0.96809	0.25012	0.83871	0.78532
0.37888	0.1575	0.76569	0	0.66545	0.1167	0.58095	0.50357	0.56832	0.15611	0.7625	0.15851		0.89706	0.98055			0.81696	0.90558	0.97341	0.24977	0.84332	0.78539
0.38095	0.16809	0.76988	0.10445	0.66909	0.11814	0.58413	0.5151	0.57143	0.14766	0.76667	0.11998		0.90196	0.98192			0.82143	0.93714	0.97872	0.17726	0.84793	0.78841
0.38302	0.19998	0.77406	0.0625	0.67273	0.12669	0.5873	0.53624	0.57453	0.14557	0.77083	0.13161		0.90686	0.97869			0.82589	0.90471	0.98404	0.13675	0.85254	0.82246
0.38509	0.18118	0.77824	0.10423	0.67636	0.12151	0.59048	0.53967	0.57764	0.14261	0.775	0.1891		0.91176	0.98082			0.83036	0.89521	0.98936	0.08848	0.85714	0.85161
0.38716	0.23918	0.78243	0.07498	0.68	0.13502	0.59365	0.52462	0.58074	0.21949	0.77917	0.17215		0.91667	1			0.83482	0.90735	0.99468	0.04397	0.86175	0.8578
0.38923	0.26476	0.78661	0.10084	0.68364	0.12855	0.59682	0.51557	0.58385	0.26018	0.78333	0.18193		0.92157	0.99832			0.83928	0.91806	1	0	0.86636	0.83894
0.3913	0.24139	0.7908	0.09293	0.68727	0.10323	0.6	0.53005	0.58696	0.22866	0.7875	0.19029		0.92647	0.97927			0.84375	0.93282			0.87097	0.86091
0.39337	0.22633	0.79498	0.07377	0.69091	0.10715	0.60317	0.48909	0.59006	0.2102	0.79167	0.19012		0.93137	0.95193			0.84821	0.92329			0.87558	0.84772
0.39544	0.2064	0.79916	0.11314	0.69454	0.11608	0.60635	0.4449	0.59317	0.12662	0.79583	0.12869		0.93627	0.93194			0.85268	0.89382			0.88019	0.85037
0.39751	0.15696	0.80335	0.09231	0.69818	0.11331	0.60952	0.44966	0.59627	0.22369	0.8	0.18181		0.94118	0.89939			0.85714	0.88434			0.88479	0.84172
0.39959	0.20071	0.80753	0.12515	0.70182	0.11811	0.6127	0.47738	0.59938	0.20909	0.80417	0.18517		0.94608	0.87323			0.8616	0.89297			0.8894	0.83994
0.40166	0.20549	0.81171	0.13921	0.70545	0.12053	0.61587	0.49643	0.60248	0.12769	0.80833	0.20697		0.95098	0.85054			0.86607	0.86332			0.89401	0.83795
0.40373	0.20005	0.8159	0.09919	0.70909	0.09738	0.61905	0.53234	0.60559	0.10266	0.8125	0.23146		0.95588	0.79869			0.87054	0.90576			0.89862	0.8239
0.4058	0.22633	0.82009	0.18058	0.71273	0.09641	0.62222	0.50633	0.6087	0.11394	0.81667	0.19917		0.96078	0.72532			0.875	0.88078			0.90322	0.82112
0.40787	0.2154	0.82427	0.25091	0.71637	0.07853	0.6254	0.48081	0.6118	0.08656	0.82084	0.22823		0.96569	0.61236			0.87947	0.89369			0.90784	0.77372
0.40994	0.1898	0.82845	0.29337	0.72	0.07894	0.62857	0.49481	0.61491	0.11677	0.825	0.2736		0.97059	0.48257			0.88393	0.86114			0.91244	0.75966
0.41201	0.16325	0.83264	0.37755	0.72364	0.09105	0.63175	0.41718	0.61801	0.13631	0.82917	0.31628		0.97549	0.34098			0.88839	0.87839			0.91705	0.75814
0.41408	0.1526	0.83682	0.38778	0.72727	0.08184	0.63492	0.45128	0.62112	0.11023	0.83334	0.34506		0.98039	0.25509			0.89286	0.88248			0.92166	0.74777
0.41615	0.18419	0.84101	0.32891	0.73091	0.07615	0.6381	0.38813	0.62422	0.05922	0.8375	0.29986		0.98529	0.19217			0.89732	0.90335			0.92627	0.73855
0.41822	0.18321	0.84519	0.37152	0.73455	0.08259	0.64127	0.39509	0.62733	0.09269	0.84167	0.2905		0.99019	0.14612			0.90179	0.91565			0.93087	0.73173
0.42029	0.25731	0.84937	0.37163	0.73818	0.07985	0.64444	0.32975	0.63044	0.07054	0.84584	0.29592		0.9951	0.10293			0.90625	0.88114			0.93549	0.71219
0.42236	0.19596	0.85356	0.34792	0.74182	0.07841	0.64762	0.34089	0.63354	0.04701	0.85	0.3276		1	0.06857			0.91071	0.8946			0.94009	0.70042
0.42443	0.20064	0.85774	0.31639	0.74545	0.05571	0.65079	0.34518	0.63665	0.09007	0.85417	0.2718						0.91518	0.9118			0.9447	0.69272
0.4265	0.22256	0.86193	0.30261	0.74909	0.07275	0.65397	0.29746	0.63975	0.05383	0.85834	0.20788						0.91964	0.8949			0.94931	0.67049
0.42857	0.21199	0.86611	0.27763	0.75273	0.07093	0.65714	0.30698	0.64286	0.01751	0.8625	0.19705						0.92411	0.88266			0.95392	0.66334
0.43064	0.19993	0.87029	0.28508	0.75636	0.05336	0.66032	0.26822	0.64596	0.08742	0.86667	0.14594						0.92857	0.89576			0.95852	0.63226
0.43271	0.24877	0.87448	0.27548	0.76	0.05773	0.66349	0.30489	0.64907	0.08609	0.87083	0.1285						0.93303	0.84658			0.96314	0.62624
0.43478	0.17558	0.87866	0.22353	0.76364	0.04713	0.66667	0.28755	0.65217	0.14638	0.875	0.14774						0.9375	0.82037			0.96774	0.60837
0.43685	0.17592	0.88285	0.21446	0.76727	0.03677	0.66984	0.27241	0.65528	0.12121	0.87917	0.11855						0.94196	0.70595			0.97235	0.61019
0.43892	0.147	0.88703	0.21958	0.77091	0.05973	0.67301	0.29508	0.65838	0.08618	0.88333	0.11069						0.94643	0.62696			0.97696	0.57084
0.44099	0.14982	0.89121	0.18455	0.77454	0.06268	0.67619	0.2926	0.66149	0.11974	0.8875	0.09545						0.95089	0.52575			0.98157	0.52413
0.44306	0.10244	0.8954	0.25509	0.77818	0.05728	0.67936	0.28555	0.6646	0.10196	0.89167	0.12199						0.95535	0.48123			0.98617	0.51392
0.44513	0	0.89958	0.14069	0.78182	0.03846	0.68254	0.24812	0.6677	0.0862	0.89583	0.08789						0.95982	0.45535			0.99079	0.44079
0.4472	0.06697	0.90377	0.15806	0.78545	0.04143	0.68571	0.23517	0.67081	0.09373	0.9	0.08679						0.96428	0.42631			0.99539	0.38168
0.44927	0.06142	0.90795	0.1046	0.78909	0.03224	0.68889	0.2785	0.67391	0.10518	0.90417	0.06115						0.96875	0.3983			1	0.34156
0.45135	0.0737	0.91214	0.10569	0.79273	0.02304	0.69206	0.29041	0.67702	0.1268	0.90834	0.06399						0.97322	0.3921
0.45342	0.09104	0.91632	0.11233	0.79637	0.02837	0.69524	0.25212	0.68013	0.10209	0.9125	0.08978						0.97768	0.36552
0.45549	0.09048	0.92051	0.09527	0.8	0.03743	0.69841	0.24164	0.68323	0.10482	0.91667	0.0743						0.98214	0.35813
0.45756	0.06715	0.92469	0.11109	0.80364	0.03194	0.70159	0.26698	0.68634	0.12156	0.92084	0.08221						0.98661	0.33284
0.45963	0.05473	0.92887	0.09701	0.80727	0.02717	0.70476	0.29136	0.68944	0.16685	0.925	0.07877						0.99107	0.30856
0.4617	0.0506	0.93306	0.08173	0.81091	0.02118	0.70794	0.23955	0.69255	0.13659	0.92917	0.08578						0.99554	0.30264
0.46377	0.03029	0.93724	0.03909	0.81455	0.00727	0.71111	0.27384	0.69565	0.13214	0.93334	0.07547						1	0.29703
0.46584	0.08385	0.94143	0.08582	0.81818	0.01952	0.71429	0.28746	0.69876	0.15485	0.9375	0.10904
0.46791	0.03619	0.94561	0.07827	0.82182	0.01689	0.71746	0.28374	0.70186	0.14952	0.94167	0.09087
0.46998	0.05456	0.94979	0.13366	0.82545	0.0287	0.72063	0.3547	0.70497	0.1406	0.94584	0.06853
0.47205	0.08991	0.95398	0.04669	0.82909	0.0062	0.72381	0.27184	0.70807	0.13305	0.95	0.09104
0.47412	0.08266	0.95816	0.04623	0.83273	0.00732	0.72698	0.26555	0.71118	0.18453	0.95417	0.08799
0.47619	0.0611	0.96234	0.07154	0.83636	0.012	0.73016	0.27736	0.71429	0.18362	0.95834	0.07845
0.47826	0.06631	0.96653	0.09696	0.84	0.01889	0.73333	0.26755	0.71739	0.24207	0.9625	0.0695
0.48033	0.15698	0.97071	0.04701	0.84364	0.01761	0.73651	0.28088	0.7205	0.23673	0.96667	0.05536
0.4824	0.07775	0.9749	0.09451	0.84727	0.01711	0.73968	0.3047	0.7236	0.2947	0.97083	0.04018
0.48447	0.1172	0.97908	0.04962	0.85091	0.01427	0.74286	0.27774	0.72671	0.24973	0.975	0.07133
0.48654	0.09823	0.98326	0.07944	0.85454	0.00421	0.74603	0.26345	0.72981	0.17733	0.97917	0.07344
0.48861	0.14751	0.98745	0.11466	0.85818	0.00976	0.7492	0.28384	0.73292	0.18378	0.98333	0.04177
0.49068	0.14299	0.99163	0.09174	0.86182	0.0033	0.75238	0.27012	0.73602	0.13629	0.9875	0.0261
0.49275	0.14529	0.99582	0.08978	0.86545	0	0.75555	0.26564	0.73913	0.15937	0.99167	0.04731
0.49482	0.07052	1	0.09375	0.86909	0.01293	0.75873	0.30022	0.74223	0.17822	0.99583	0.03212
0.49689	0.14339			0.87273	0.0328	0.7619	0.30822	0.74534	0.23181	1	0
0.49897	0.08296			0.87637	0.02214	0.76508	0.2425	0.74845	0.23345
0.50104	0.11055			0.88	0.01791	0.76825	0.27993	0.75155	0.27033
0.50311	0.12818			0.88364	0.02055	0.77143	0.28507	0.75466	0.2767
0.50518	0.11082			0.88727	0.04137	0.7746	0.2445	0.75777	0.24261
0.50725	0.09512			0.89091	0.03588	0.77778	0.25212	0.76087	0.22263
0.50932	0.09622			0.89455	0.03171	0.78095	0.2686	0.76398	0.21996
0.51139	0.13289			0.89818	0.02811	0.78413	0.24212	0.76708	0.20436
0.51346	0.17401			0.90182	0.03852	0.7873	0.20392	0.77019	0.18253
0.51553	0.14878			0.90546	0.03779	0.79048	0.23764	0.77329	0.23382
0.5176	0.10725			0.90909	0.05056	0.79365	0.2586	0.7764	0.25519
0.51967	0.08987			0.91273	0.05295	0.79682	0.23697	0.7795	0.21566
0.52174	0.13798			0.91636	0.0467	0.8	0.24736	0.78261	0.16128
0.52381	0.14327			0.92	0.07268	0.80317	0.27269	0.78571	0.13219
0.52588	0.07802			0.92364	0.10189	0.80635	0.24574	0.78882	0.16707
0.52795	0.13863			0.92727	0.09613	0.80952	0.21212	0.79193	0.1177
0.53002	0.11024			0.93091	0.11412	0.8127	0.2304	0.79503	0.0909
0.53209	0.10331			0.93454	0.11189	0.81587	0.20002	0.79814	0.14245
0.53416	0.08168			0.93818	0.10161	0.81905	0.19164	0.80124	0.12071
0.53623	0.10414			0.94182	0.12532	0.82222	0.17954	0.80435	0.1363
0.5383	0.08055			0.94545	0.10996	0.8254	0.18497	0.80745	0.18962
0.54037	0.04232			0.94909	0.11313	0.82857	0.20973	0.81056	0.21748
0.54244	0.03753			0.95273	0.08835	0.83174	0.19078	0.81366	0.1227
0.54451	0.08654			0.95636	0.08754	0.83492	0.18764	0.81677	0.1399
0.54658	0.09367			0.96	0.08709	0.8381	0.20392	0.81988	0.12257
0.54866	0.06415			0.96364	0.08454	0.84127	0.18183	0.82298	0.10297
0.55073	0.02919			0.96727	0.08159	0.84445	0.19259	0.82609	0.13542
0.5528	0.04502			0.97091	0.06671	0.84762	0.19716	0.82919	0.13379
0.55487	0.06391			0.97455	0.07057	0.85079	0.19078	0.8323	0.08532
0.55694	0.07265			0.97818	0.05874	0.85397	0.19697	0.8354	0.0409
0.55901	0.06501			0.98182	0.06636	0.85714	0.1603	0.83851	0.08817
0.56108	0.08979			0.98546	0.04003	0.86032	0.16211	0.84162	0.13485
0.56315	0.11135			0.98909	0.03731	0.86349	0.19078	0.84472	0.19186
0.56522	0.11166			0.99273	0.02561	0.86667	0.15887	0.84783	0.19251
0.56729	0.0938			0.99636	0.02347	0.86984	0.12487	0.85093	0.18338
0.56936	0.08046			1	0.02449	0.87302	0.17354	0.85404	0.1621
0.57143	0.06548					0.87619	0.1764	0.85714	0.10635
0.5735	0.07734					0.87936	0.15992	0.86025	0.08342
0.57557	0.12905					0.88254	0.14468	0.86335	0.15636
0.57764	0.11119					0.88571	0.14744	0.86646	0.18212
0.57971	0.07644					0.88889	0.13754	0.86956	0.17622
0.58178	0.1089					0.89206	0.09944	0.87267	0.10329
0.58385	0.127					0.89524	0.08868	0.87578	0.14022
0.58592	0.13297					0.89841	0.12906	0.87888	0.10445
0.58799	0.08971					0.90159	0.07305	0.88199	0.15876
0.59006	0.09326					0.90476	0.12411	0.88509	0.1492
0.59213	0.07532					0.90793	0.07763	0.8882	0.18827
0.5942	0.17841					0.91111	0.11249	0.89131	0.14683
0.59627	0.17693					0.91429	0.08677	0.89441	0.12476
0.59834	0.13696					0.91746	0.08658	0.89752	0.12162
0.60041	0.14049					0.92064	0.10506	0.90062	0.09909
0.60249	0.09885					0.92381	0.12163	0.90373	0.1052
0.60456	0.08999					0.92698	0.13468	0.90683	0.08915
0.60663	0.11083					0.93016	0.14697	0.90994	0.09007
0.6087	0.11074					0.93333	0.11477	0.91304	0.10789
0.61077	0.04212					0.93651	0.11963	0.91615	0.09005
0.61284	0.12569					0.93968	0.1001	0.91926	0.09444
0.61491	0.10122					0.94286	0.11715	0.92236	0.05577
0.61698	0.08198					0.94603	0.13525	0.92547	0.06562
0.61905	0.04729					0.94921	0.07829	0.92857	0.08512
0.62112	0.09324					0.95238	0.04915	0.93168	0.07746
0.62319	0.09582					0.95555	0.04648	0.93478	0.09103
0.62526	0.10331					0.95873	0.03867	0.93789	0.05685
0.62733	0.0726					0.9619	0.03515	0.94099	0.08045
0.6294	0.0692					0.96508	0.03638	0.9441	0.07195
0.63147	0.11272					0.96825	0	0.9472	0.10391
0.63354	0.09241					0.97143	0.03134	0.95031	0.09301
0.63561	0.13571					0.9746	0.04867	0.95342	0.15269
0.63768	0.12729					0.97778	0.02657	0.95652	0.11226
0.63975	0.15919					0.98095	0.06696	0.95963	0.04489
0.64182	0.18164					0.98413	0.03781	0.96273	0.09628
0.64389	0.14152					0.9873	0.00657	0.96584	0.1181
0.64596	0.13065					0.99048	0.06315	0.96895	0.09783
0.64803	0.13752					0.99365	0.09277	0.97205	0.07267
0.6501	0.16203					0.99683	0.08163	0.97516	0.05949
0.65217	0.17258					1	0.08287	0.97826	0.07968
0.65424	0.19033							0.98137	0.05044
0.65632	0.26207							0.98447	0.04844
0.65839	0.22045							0.98758	0
0.66046	0.21012							0.99068	0.04815
0.66253	0.22056							0.99379	0.06816
0.6646	0.30278							0.99689	0.06383
0.66667	0.26268							1	0.07315
0.66874	0.29469
0.67081	0.33693
0.67288	0.28055
0.67495	0.37967
0.67702	0.35982
0.67909	0.37674
0.68116	0.3228
0.68323	0.41667
0.6853	0.43929
0.68737	0.43981
0.68944	0.44583
0.69151	0.48251
0.69358	0.4945
0.69565	0.48173
0.69772	0.55302
0.69979	0.51277
0.70186	0.40362
0.70393	0.40935
0.706	0.39365
0.70807	0.35698
0.71015	0.33923
0.71222	0.30283
0.71429	0.30988
0.71636	0.31801
0.71843	0.28962
0.7205	0.29221
0.72257	0.21646
0.72464	0.22105
0.72671	0.3002
0.72878	0.26507
0.73085	0.25474
0.73292	0.1606
0.73499	0.23384
0.73706	0.20121
0.73913	0.19852
0.7412	0.12643
0.74327	0.16304
0.74534	0.1691
0.74741	0.14603
0.74948	0.14671
0.75155	0.14911
0.75362	0.14559
0.75569	0.15235
0.75776	0.14773
0.75983	0.13671
0.7619	0.08685
0.76398	0.13669
0.76605	0.15553
0.76812	0.13797
0.77019	0.15509
0.77226	0.18453
0.77433	0.18759
0.7764	0.16341
0.77847	0.17611
0.78054	0.13681
0.78261	0.12329
0.78468	0.13981
0.78675	0.19521
0.78882	0.1212
0.79089	0.14355
0.79296	0.18065
0.79503	0.13201
0.7971	0.13205
0.79917	0.16563
0.80124	0.18045
0.80331	0.19728
0.80538	0.15857
0.80745	0.18125
0.80952	0.16881
0.81159	0.17351
0.81366	0.153
0.81573	0.21042
0.81781	0.24374
0.81988	0.18611
0.82195	0.17779
0.82402	0.22101
0.82609	0.16567
0.82816	0.17037
0.83023	0.18248
0.8323	0.17689
0.83437	0.17806
0.83644	0.18885
0.83851	0.12914
0.84058	0.09468
0.84265	0.13906
0.84472	0.08799
0.84679	0.06222
0.84886	0.05321
0.85093	0.07393
0.853	0.0736
0.85507	0.08327
0.85714	0.104
0.85921	0.11703
0.86128	0.07409
0.86335	0.02784
0.86542	0.09755
0.86749	0.11896
0.86956	0.03349
0.87163	0.12829
0.87371	0.09498
0.87578	0.07582
0.87785	0.08112
0.87992	0.08881
0.88199	0.07761
0.88406	0.06518
0.88613	0.08121
0.8882	0.09087
0.89027	0.11074
0.89234	0.04439
0.89441	0.09736
0.89648	0.12169
0.89855	0.15524
0.90062	0.16452
0.90269	0.13801
0.90476	0.11747
0.90683	0.12001
0.9089	0.10574
0.91097	0.14361
0.91304	0.08933
0.91511	0.07787
0.91718	0.0888
0.91925	0.10482
0.92132	0.0929
0.92339	0.08236
0.92547	0.07004
0.92754	0.10029
0.92961	0.11189
0.93168	0.03424
0.93375	0.04402
0.93582	0.09065
0.93789	0.12592
0.93996	0.12454
0.94203	0.08435
0.9441	0.08381
0.94617	0.1019
0.94824	0.07254
0.95031	0.11848
0.95238	0.10494
0.95445	0.13483
0.95652	0.09899
0.95859	0.11964
0.96066	0.13684
0.96273	0.15213
0.9648	0.11895
0.96687	0.09133
0.96894	0.11432
0.97101	0.11847
0.97309	0.08791
0.97516	0.10046
0.97723	0.07918
0.9793	0.0686
0.98137	0.03518
0.98344	0.06761
0.98551	0.09196
0.98758	0.10982
0.98965	0.07965
0.99172	0.05789
0.99379	0.08726
0.99586	0.0274
0.99793	0.02372
1	0.06127
