# Supplementary material for: Frictiotaxis underlies focal adhesion-independent durotaxis
Source: Nat Commun. 2025 Apr 23;16:3811. doi: 10.1038/s41467-025-58912-1 (PMC12019219; doi:10.1038/s41467-025-58912-1)
Supplement: Supplementary file 18 — Source Data [file 41467_2025_58912_MOESM18_ESM.zip › Source data/Figure 4c.xlsx]

## Sheet: Cell speed
Speed [µm/min] Control	Speed [µm/min] Inhibitor
8.28598	5.41362
3.91074	5.22726
2.63758	3.32743
4.36688	5.54602
5.65158	1.9775
6.55796	4.87756
5.77012	2.35476
12.4856	2.9654
3.66581	6.68289
8.69128	2.32785
3.64289	3.68107
2.82729	4.51371
8.58564	3.50248
3.43581	2.84251
6.80196	7.71405
2.64698	6.07528
5.22044	4.38512
4.83461	10.7591
5.30466	6.31679
4.86382	6.62564
5.75029	9.99028
5.08332	2.48651
2.41234	5.03376
2.15479	5.51414
4.39473	4.68421
1.88847	6.35641
3.51821	3.83409
4.75323	6.61463
5.0559	4.6093
4.45311	5.05581
4.56583	5.79295
4.20758	2.81392
4.78029	3.11789
4.61144	4.62404
6.33151	6.40703
4.26074	6.38606
6.23814	4.80328
3.64025	7.2137
4.091	6.06929
4.0925	7.3346
4.07401	3.74551
5.1832	4.17688
4.45566	4.72334
5.70243	4.53114
6.11216	5.49369
4.88564	4.68218
5.36052	5.4301
5.22615	5.80394
5.1894	5.81586
4.00978	3.28224
6.48262	4.26139
3.23794	4.21169
7.40366	8.20876
5.26046	4.36842
5.86815	3.75614
5.46806	5.78072
5.32852	4.86973
5.08011	5.17647
4.4425	7.03854
4.95299	8.88047
4.73252	6.22692
6.36715	7.25015
3.70233	4.51343
6.92408	4.78198
6.39067	2.81426
7.59226	4.89954
4.51933	5.87283
4.22377	4.46507
6.7882	3.5177
5.54347	5.63267
4.20154	5.49329
3.57981	5.21088
4.1688	9.19213
4.28255	11.126
5.41257	4.33455
2.04145	6.53329
5.38615	4.57243
4.61012	7.02352
5.52112	7.88375
5.97023	2.89149
4.70038	8.00103
3.92647	5.21229
3.41006	5.54895
4.20548	6.81308
4.47869	8.95052
4.84854	6.20226
4.42597	6.43504
2.83604	16.0793
3.33321	10.4987
3.686	6.98628
8.00974	6.6918
4.50792	5.42084
14.2303	5.68923
4.22692	7.68656
13.0175	12.7404
5.74997	9.75189
2.97681	8.44937
4.17469	7.66703
6.41714
3.35804
7.60803
8.29898
