# Supplementary material for: Frictiotaxis underlies focal adhesion-independent durotaxis
Source: Nat Commun. 2025 Apr 23;16:3811. doi: 10.1038/s41467-025-58912-1 (PMC12019219; doi:10.1038/s41467-025-58912-1)
Supplement: Supplementary file 18 — Source Data [file 41467_2025_58912_MOESM18_ESM.zip › Source data/Figure 7b.xlsx]

## Sheet: Friction index
PEG/<PEG>	BSA/<PEG>
0.909573	1.95241
0.994189	1.90049
1.09624	1.65906
