# Supplementary material for: Frictiotaxis underlies focal adhesion-independent durotaxis
Source: Nat Commun. 2025 Apr 23;16:3811. doi: 10.1038/s41467-025-58912-1 (PMC12019219; doi:10.1038/s41467-025-58912-1)
Supplement: Supplementary file 18 — Source Data [file 41467_2025_58912_MOESM18_ESM.zip › Source data/Figure 2e.xlsx]

## Sheet: Cell speed
	PEG	Fibronectin
Cell speed [µm/min]	4.6	0.93
	4.1	1.1
	5.8	0.8
	5.4	1.1
	5	0.95
	5.2	1.1
	6	0.94
	7	1.4
	6.1	1.1
	6.2	0.83
	7	0.92
	7.4	1.4
	6.4	1.1
	4.5	1
	6.5	0.95
	5.9	1.4
	5.6	1.2
	6.6	0.94
	6.4	0.94
	5.2	1
	4.4	1.2
	4.6	0.92
	4.9	1.5
	6.4	1.5
	7.9	1.5
	6.6	0.9
	5.8	1
	6.1	0.94
	7.5	1.3
	5.1	1.2
	5.2	1.1
	6	1
	4.9	1.2
	6.5	0.5
	5.9	1.3
	5.6	1.1
	5.8	1.1
	6.4	0.7
	5.5	0.88
	5.3	1.1
	4.4	0.99
	5.7	1
	4.4	0.64
	5.7	1.1
	5.4	1.2
	4.5	1.1
	5.3	1.2
	5.4	1.2
	6.9	1.1
	6.6	0.96
	4.6	1.5
	4.3	1.1
	8.2	1
	4.5	0.97
	5.6	1.1
	5.9	1.1
	4.8	1.2
	5.6	1.5
	6.1	1.1
	4.1	1
	6	1
	6	0.5
	5.1	1.2
	6.5	0.94
	6.2	1.2
	5.6	1.2
	6.1	1
	5.3	1.3
	7.3	1.2
	6	1.2
	8.1	1
	5.2	1
	5.7	1.4
	6	1.5
	5.2	1.1
	4.9	1.2
	4	1.1
	6.8	1.1
	5.5	1.1
	5.4	1
	5.2	1.2
	6.4	1.4
	6.1	1.4
	5.1	1.1
	4.5	1.2
	4	1.5
	6.7	1.3
	4.2	0.96
	5.2	1.1
	5.4	1
	6.1	1.1
	3.6	0.99
	6.6	0.96
	5.5	0.83
	6.3	1.4
	5.2	1
	6	1.2
	6.7	0.69
	5.8	1.4
	6.1	0.77
