# Supplementary material for: Frictiotaxis underlies focal adhesion-independent durotaxis
Source: Nat Commun. 2025 Apr 23;16:3811. doi: 10.1038/s41467-025-58912-1 (PMC12019219; doi:10.1038/s41467-025-58912-1)
Supplement: Supplementary file 18 — Source Data [file 41467_2025_58912_MOESM18_ESM.zip › Source data/Figure 1c.xlsx]

## Sheet: Agarose stiffness
Agarose concentration [%]	Stiffness [kPa]
0.5	0.541003	0.945224	0.955416	0.913268	0.919353	1.24625	0.94062	0.913268	0.934122	0.942648	0.94461	0.940348	0.952798	0.950245	0.931545	0.946997	0.942208	0.935815	0.938068	0.94273	0.947333	0.966071	0.963257	0.976756	0.961577
1	10.1881	10.7756	10.325	9.23318	10.3331	8.94106	10.4541	9.13677	9.33914	9.11327	9.34596	9.96604	9.74992	10.4794	11.3686	12.7232	13.8364	13.8612	12.8932	11.5296	11.8888	12.4291	12.1533	12.6815	11.7916
1.5	18.5426	20.1167	18.531	17.7033	18.2997	18.086	18.6034	19.9954	18.3707	18.0582	18.4213	18.6641	18.7037	17.7838	17.7569	15.8671	13.437	15.1336	16.7382	15.7448	16.0181	16.2006	16.2631	16.0434	16.4946
3	84.7856	94.3579	91.7692	82.3443	95.9666	85.4521	98.429	93.785	89.7715	101.092	91.2534	92.7099	96.1527	98.0314	92.9988	92.4674	87.546	92.7211	94.8637	87.161	97.084	90.2347	89.1148	101.423	100.034
5	337.989	336.504	330.37	354.371	346.13	361.375	376.456	386.186	393.548	397.029	408.997	429.532	439.14	434.257	442.239	439.567	449.742	460.807	454.185	451.439	462.548	458.639	461.024	471.06	468.424
7	800.425	831.375	786.143	839.548	802.276	851.265	834.257	806.53	798.495	844.189	832.84	842.397	831.14	844.389	851.817	864.967	844.01	864.788	850.665	840.028	837.406	817.149	843.049	830.692	846.085
