# Supplementary material for: Frictiotaxis underlies focal adhesion-independent durotaxis
Source: Nat Commun. 2025 Apr 23;16:3811. doi: 10.1038/s41467-025-58912-1 (PMC12019219; doi:10.1038/s41467-025-58912-1)
Supplement: Supplementary file 18 — Source Data [file 41467_2025_58912_MOESM18_ESM.zip › Source data/Figure 4d.xlsx]

## Sheet: FMI
xFMI_control	xFMI_integrin inhibitors
0.98649	0.98014
0.98947	0.36174
0.97488	0.70329
0.97278	0.10396
0.97605	0.92352
0.97548	0.8055
0.86732	0.78243
0.75852	0.43696
0.98311	0.97314
0.98829	0.92668
0.97761	0.9351
0.98649	0.93814
0.70263	0.98579
0.96407	0.98355
0.98649	0.97566
0.97327	0.96324
0.25659	0.85939
0.43727	0.98844
0.84169	0.60624
0.94773	0.3128
0.97894	0.46657
0.05172	0.98178
0.99006	0.97004
0.97279	0.14234
0.85199	0.38949
0.37689	0.9723
0.70271	-0.23895
0.92053	0.00517
0.79835	0.92831
0.86078	0.97638
0.97953	0.08615
0.45656	0.72291
0.56458	0.98274
0.30143	0.98107
0.86156	0.98383
0.57598	0.76756
0.98699	0.82295
0.95389	0.00563
0.98456	0.82847
0.33083	0.58659
0.74549	0.66575
0.56614	0.80309
0.27977	0.96034
0.93972	0.58783
0.88577	0.62811
0.02182	0.94165
0.45499	0.98384
0.2543	0.21884
0.7051	-0.11674
0.78823	0.80974
0.98939	0.69977
0.98914	0.89886
0.98307	0.98512
0.95331	0.67973
-0.05079	0.63785
0.77306	0.96823
0.9846	0.30241
0.56202	0.97151
0.8927	0.98926
0.92633	0.99294
0.50726	0.86612
0.98907	0.58953
0.37071	0.72248
0.99227	0.19828
0.94715	0.86562
0.9892	0.97515
0.54102	0.97825
0.85701	0.81545
0.71362	0.61843
0.97297	0.60465
-0.12672	0.90469
0.74412	0.89376
0.53394	0.07492
0.3766	0.25801
0.98535	0.6802
0.10762	0.89993
-0.16284	-0.0324
0.53395	0.62946
0.8129	0.6155
0.69255	0.87915
0.19476	0.17158
0.7237	0.75903
0.98232	0.8421
0.76851	0.4736
0.51974	-0.01585
0.98637	0.89706
0.97674	0.98802
0.97445	0.98537
0.66577	0.9737
0.97421	0.97082
-0.05289	0.95998
0.97945	0.79224
0.98769	0.75855
0.69547	0.97728
-0.16509	0.98177
0.94632	0.16485
0.00931	0.99249
0.9865	-0.00547
0.81018	0.6991
0.44486	0.99507
0.70915	-0.06074
0.98077	0.3331
0.98824	0.65209
0.99521	0.69502
	0.71176
	-0.24954
	0.91077
	0.44796
	0.35958
	0.53873
