# Supplementary material for: Frictiotaxis underlies focal adhesion-independent durotaxis
Source: Nat Commun. 2025 Apr 23;16:3811. doi: 10.1038/s41467-025-58912-1 (PMC12019219; doi:10.1038/s41467-025-58912-1)
Supplement: Supplementary file 18 — Source Data [file 41467_2025_58912_MOESM18_ESM.zip › Source data/Supplement Figure 1c.xlsx]

## Sheet: Tabelle1
distance (µm)	intensity
0	0
0.322581	0
0.645161	0
0.967742	0
1.29032	0
1.6129	53
1.93548	50
2.25807	44
2.58065	44
2.90323	52
3.22581	52
3.54839	52
3.87097	53
4.19355	55
4.51613	49
4.83871	50
5.16129	46
5.48387	44
5.80645	46
6.12903	41
6.45161	47
6.77419	57
7.09677	49
7.41936	42
7.74193	39
8.06452	39
8.3871	40
8.70968	34
9.03226	27
9.35484	22
9.67742	20
10	15
10.3226	14
10.6452	16
10.9677	14
11.2903	14
11.6129	11
11.9355	8
12.2581	10
12.5807	11
12.9032	12
13.2258	10
13.5484	5
13.871	4
14.1936	6
14.5161	6
14.8387	6
15.1613	6
15.4839	6
15.8064	7
16.129	6
16.4516	4
16.7742	5
17.0968	5
17.4194	6
17.7419	5
18.0645	2
18.3871	3
18.7097	4
19.0323	2
19.3548	5
19.6774	8
20	6
20.3226	5
20.6452	4
20.9677	5
21.2903	9
21.6129	9
21.9355	10
22.2581	9
22.5806	11
22.9032	14
23.2258	16
23.5484	19
23.871	20
24.1935	25
24.5161	28
24.8387	39
25.1613	47
25.4839	43
25.8065	48
26.129	62
26.4516	71
26.7742	72
27.0968	73
27.4194	82
27.7419	85
28.0645	85
28.3871	88
28.7097	86
29.0323	80
29.3548	79
29.6774	77
30	76
30.3226	77
30.6452	84
30.9677	87
31.2903	88
31.6129	89
31.9355	95
32.2581	99
32.5806	100
32.9032	85
33.2258	81
33.5484	88
33.871	83
34.1936	68
34.5161	68
34.8387	74
35.1613	76
35.4839	74
35.8064	66
36.129	64
36.4516	71
36.7742	57
37.0968	46
37.4194	43
37.7419	40
38.0645	33
38.3871	29
38.7097	30
39.0323	24
39.3548	21
39.6774	23
40	19
40.3226	21
40.6452	22
40.9677	20
41.2903	18
41.6129	16
41.9355	18
42.2581	19
42.5806	10
42.9032	19
43.2258	14
43.5484	13
43.871	12
44.1936	12
44.5161	11
44.8387	17
45.1613	13
45.4839	11
45.8064	14
46.129	12
46.4516	10
46.7742	12
47.0968	9
47.4194	11
47.7419	18
48.0645	12
48.3871	7
48.7097	14
49.0323	17
49.3548	15
49.6774	11
50	14
50.3226	15
50.6452	16
50.9677	21
51.2903	21
51.6129	19
51.9355	19
52.2581	22
52.5806	28
52.9032	33
53.2258	36
53.5484	43
53.871	67
54.1936	64
54.5161	67
54.8387	74
55.1613	86
55.4839	98
55.8064	99
56.129	105
56.4516	113
56.7742	113
57.0968	109
57.4194	124
57.7419	139
58.0645	145
58.3871	137
58.7097	132
59.0323	131
59.3548	133
59.6774	129
60	138
60.3226	123
60.6452	112
60.9677	113
61.2903	123
61.6129	113
61.9355	106
62.2581	111
62.5806	123
62.9032	123
63.2258	122
63.5484	123
63.871	110
64.1936	105
64.5161	102
64.8387	97
65.1613	97
65.4839	79
65.8064	70
66.129	64
66.4516	56
66.7742	57
67.0968	50
67.4193	40
67.7419	39
68.0645	41
68.3871	37
68.7097	30
69.0323	30
69.3548	31
69.6774	32
70	29
70.3226	26
70.6452	22
70.9677	19
71.2903	27
71.6129	26
71.9355	22
72.2581	25
72.5807	25
72.9032	26
73.2258	21
73.5484	23
73.871	18
74.1936	14
74.5161	18
74.8387	25
75.1613	21
75.4839	19
75.8064	20
76.129	18
76.4516	18
76.7742	18
77.0968	21
77.4193	26
77.7419	23
78.0645	24
78.3871	27
78.7097	32
79.0323	30
79.3548	29
79.6774	36
80	40
80.3226	42
80.6452	45
80.9677	53
81.2903	62
81.6129	72
81.9355	89
82.2581	113
82.5807	130
82.9032	147
83.2258	156
83.5484	166
83.871	194
84.1936	219
84.5161	230
84.8387	229
85.1613	232
85.4839	246
85.8064	246
86.129	231
86.4516	229
86.7742	253
87.0968	255
87.4193	255
87.7419	255
88.0645	255
88.3871	255
88.7097	255
89.0323	255
89.3548	254
89.6774	238
90	240
90.3226	246
90.6452	233
90.9677	224
91.2903	228
91.6129	231
91.9355	235
92.2581	238
92.5807	242
92.9032	233
93.2258	211
93.5484	193
93.871	180
94.1936	158
94.5161	142
94.8387	128
95.1613	115
95.4839	101
95.8064	89
96.129	83
96.4516	76
96.7742	71
97.0968	66
97.4193	62
97.7419	58
98.0645	56
98.3871	54
98.7097	51
99.0323	52
99.3548	49
99.6774	43
100	36
100.323	45
100.645	41
100.968	36
101.29	34
101.613	34
101.936	34
102.258	34
102.581	35
102.903	33
103.226	37
103.548	30
103.871	31
104.194	30
104.516	33
104.839	29
105.161	30
105.484	32
105.806	32
106.129	34
106.452	31
106.774	33
107.097	28
107.419	30
107.742	39
108.064	43
108.387	45
108.71	44
109.032	45
109.355	53
109.677	50
110	63
110.323	77
110.645	91
110.968	121
111.29	141
111.613	151
111.936	160
112.258	176
112.581	210
112.903	226
113.226	206
113.548	199
113.871	208
114.194	224
114.516	209
114.839	223
115.161	230
115.484	233
115.806	240
116.129	251
116.452	253
116.774	227
117.097	215
117.419	220
117.742	220
118.064	206
118.387	212
118.71	227
119.032	234
119.355	227
119.677	220
120	216
120.323	240
120.645	231
120.968	207
121.29	206
121.613	226
121.936	235
122.258	235
122.581	204
122.903	160
123.226	133
123.548	120
123.871	107
124.194	83
124.516	82
124.839	75
125.161	65
125.484	68
125.806	64
126.129	56
126.452	54
126.774	50
127.097	50
127.419	50
127.742	46
128.065	47
128.387	39
128.71	38
129.032	37
129.355	36
129.677	33
130	35
130.323	30
130.645	30
130.968	28
131.29	32
131.613	29
131.935	31
132.258	30
132.581	29
132.903	28
133.226	28
133.548	25
133.871	27
134.194	26
134.516	27
134.839	29
135.161	30
135.484	32
135.806	31
136.129	37
136.452	35
136.774	38
137.097	37
137.419	35
137.742	39
138.065	40
138.387	43
138.71	51
139.032	61
139.355	70
139.677	88
140	93
140.323	97
140.645	105
140.968	109
141.29	114
141.613	118
141.935	125
142.258	139
142.581	148
142.903	152
143.226	159
143.548	168
143.871	170
144.194	164
144.516	156
144.839	154
145.161	152
145.484	153
145.806	158
146.129	162
146.452	164
146.774	164
147.097	166
147.419	167
147.742	164
148.065	167
148.387	173
148.71	186
149.032	197
149.355	187
149.677	191
150	225
150.323	242
150.645	206
150.968	149
151.29	122
151.613	118
151.935	105
152.258	86
152.581	80
152.903	70
153.226	60
153.548	57
153.871	52
154.194	48
154.516	47
154.839	47
155.161	45
155.484	42
155.806	40
156.129	40
156.452	39
156.774	38
157.097	35
157.419	32
157.742	31
158.065	29
158.387	29
158.71	25
159.032	24
159.355	27
159.677	25
160	23
160.323	24
160.645	22
160.968	23
161.29	21
161.613	22
161.935	22
162.258	23
162.581	25
162.903	20
163.226	22
163.548	24
163.871	27
164.194	22
164.516	22
164.839	27
165.161	29
165.484	28
165.806	27
166.129	25
166.452	28
166.774	28
167.097	33
167.419	33
167.742	36
168.065	41
168.387	49
168.71	58
169.032	70
169.355	76
169.677	89
170	93
170.323	95
170.645	99
170.968	101
171.29	93
171.613	98
171.935	93
172.258	81
172.581	82
172.903	101
173.226	112
173.548	110
173.871	110
174.194	155
174.516	199
174.839	181
175.161	126
175.484	110
175.806	122
176.129	109
176.452	77
176.774	64
177.097	67
177.419	57
177.742	53
178.065	53
178.387	57
178.71	55
179.032	57
179.355	54
179.677	48
180	49
180.323	45
180.645	49
180.968	40
181.29	34
181.613	33
181.935	33
182.258	29
182.581	31
182.903	24
183.226	29
183.548	29
183.871	24
184.194	27
184.516	26
184.839	19
185.161	19
185.484	30
185.806	22
186.129	23
186.452	21
186.774	25
187.097	23
187.419	25
187.742	25
188.065	25
188.387	21
188.71	22
189.032	24
189.355	23
189.677	21
190	26
190.323	24
190.645	24
190.968	30
191.29	35
191.613	35
191.935	33
192.258	29
192.581	34
192.903	36
193.226	38
193.548	41
193.871	46
194.194	50
194.516	55
194.839	54
195.161	59
195.484	79
195.806	91
196.129	100
196.452	119
196.774	135
197.097	156
197.419	163
197.742	153
198.065	153
198.387	159
198.71	155
199.032	145
199.355	138
199.677	146
200	157
200.323	156
200.645	152
200.968	141
201.29	141
201.613	138
201.935	139
202.258	136
202.581	141
202.903	148
203.226	154
203.548	155
203.871	152
204.194	150
204.516	153
204.839	147
205.161	139
205.484	139
205.806	125
206.129	113
206.452	107
206.774	101
207.097	97
207.419	89
207.742	85
208.065	81
208.387	70
208.71	67
209.032	62
209.355	58
209.677	54
210	51
210.323	47
210.645	45
210.968	43
211.29	46
211.613	46
211.935	42
212.258	41
212.581	42
212.903	35
213.226	34
213.548	34
213.871	34
214.194	37
214.516	33
214.839	31
215.161	29
215.484	28
215.806	34
216.129	33
216.452	33
216.774	35
217.097	32
217.419	29
217.742	30
218.065	32
218.387	35
218.71	37
219.032	38
219.355	33
219.677	31
220	38
220.323	42
220.645	44
220.968	46
221.29	50
221.613	54
221.935	56
222.258	58
222.581	63
222.903	68
223.226	82
223.548	98
223.871	113
224.194	131
224.516	157
224.839	190
225.161	207
225.484	209
225.806	200
226.129	208
226.452	222
226.774	225
227.097	231
227.419	243
227.742	242
228.065	241
228.387	255
228.71	255
229.032	255
229.355	253
229.677	242
230	252
230.323	255
230.645	255
230.968	251
231.29	247
231.613	247
231.935	241
232.258	237
232.581	236
232.903	217
233.226	202
233.548	203
233.871	204
234.194	197
234.516	195
234.839	203
235.161	201
235.484	190
235.806	173
236.129	166
236.452	157
236.774	141
237.097	118
237.419	109
237.742	94
238.065	93
238.387	86
238.71	76
239.032	70
239.355	69
239.677	61
240	62
240.323	64
240.645	57
240.968	49
241.29	50
241.613	50
241.935	49
242.258	43
242.581	44
242.903	48
243.226	43
243.548	37
243.871	37
244.194	38
244.516	38
244.839	38
245.161	36
245.484	37
245.806	46
246.129	42
246.452	38
246.774	40
247.097	43
247.419	45
247.742	52
248.065	46
248.387	52
248.71	53
249.032	51
249.355	64
249.677	66
250	71
250.323	66
250.645	73
250.968	79
251.29	87
251.613	100
251.935	104
252.258	120
252.581	139
252.903	170
253.226	192
253.548	220
253.871	238
254.194	253
254.516	255
254.839	255
255.161	255
255.484	255
255.806	255
256.129	255
256.452	255
256.774	255
257.097	255
257.419	255
257.742	255
258.065	255
258.387	255
258.71	255
259.032	255
259.355	255
259.677	255
260	255
260.323	255
260.645	255
260.968	255
261.29	255
261.613	255
261.935	255
262.258	255
262.581	255
262.903	255
263.226	255
263.548	255
263.871	255
264.193	255
264.516	255
264.839	228
265.161	203
265.484	194
265.807	174
266.129	153
266.452	139
266.774	127
267.097	118
267.419	112
267.742	102
268.065	93
268.387	92
268.71	81
269.032	72
269.355	77
269.677	65
270	63
270.323	64
270.645	58
270.968	55
271.29	49
271.613	44
271.935	43
272.258	46
272.581	51
272.903	41
273.226	35
273.548	38
273.871	40
274.193	36
274.516	32
274.839	27
275.161	30
275.484	32
275.807	32
276.129	29
276.452	25
276.774	25
277.097	25
277.419	29
277.742	31
278.065	27
278.387	30
278.71	30
279.032	28
279.355	32
279.677	31
280	33
280.323	34
280.645	33
280.968	34
281.29	41
281.613	47
281.935	53
282.258	55
282.581	46
282.903	43
283.226	48
283.548	51
283.871	52
284.193	55
284.516	58
284.839	65
285.161	78
285.484	81
285.807	86
286.129	86
286.452	77
286.774	77
287.097	77
287.419	79
287.742	93
288.065	110
288.387	119
288.71	115
289.032	100
289.355	91
289.677	91
290	96
290.323	96
290.645	98
290.968	96
291.29	90
291.613	85
291.935	79
292.258	73
292.581	71
292.903	71
293.226	72
293.548	72
293.871	66
294.193	63
294.516	58
294.839	51
295.161	47
295.484	40
