# Supplementary material for: Frictiotaxis underlies focal adhesion-independent durotaxis
Source: Nat Commun. 2025 Apr 23;16:3811. doi: 10.1038/s41467-025-58912-1 (PMC12019219; doi:10.1038/s41467-025-58912-1)
Supplement: Supplementary file 18 — Source Data [file 41467_2025_58912_MOESM18_ESM.zip › Source data/Supplement Figure 5b.xlsx]

## Sheet: Cell detachment
	Number of cells		Percentage	Mean	Diff
	Before flushing	After flushing
1_Control	199	192	96.4824	92.8233	7.17671
2_Control	48	47	97.9167
3_Control	113	95	84.0708
1_Inhibitor	239	110	46.0251	27.409	72.591
2_Inhibitor	206	34	16.5049
3_Inhibitor	198	39	19.697
