# Supplementary material for: Frictiotaxis underlies focal adhesion-independent durotaxis
Source: Nat Commun. 2025 Apr 23;16:3811. doi: 10.1038/s41467-025-58912-1 (PMC12019219; doi:10.1038/s41467-025-58912-1)
Supplement: Supplementary file 18 — Source Data [file 41467_2025_58912_MOESM18_ESM.zip › Source data/Figure 3b.xlsx]

## Sheet: Inst. velocity
	Uniform																					Gradient
Time [min]	1	2	3	4	5	6	7	8	9	10	11	12	13	14	15	16	17	18	19	20		1	2	3	4	5	6	7	8	9	10	11	12	13	14	15	16	17	18	19	20
1	1.245	3.32	0.415	0.83	0.83	0.83	1.66	4.98	0	1.66	3.32	3.32	4.15	2.49	2.49	0	0.83	0.83	1.245	4.98		1.66	3.32	1.78	0.89	5.34	2.49	0.89	2.67	0	3.56	3.32	0	0	6.23	4.98	0	0	1.66	2.49	-2.49
2	2.905	6.64	6.225	2.49	1.66	3.32	4.15	1.66	0	2.075	0.83	2.49	0.83	0.83	2.49	2.49	2.49	0	4.98	0.83		1.66	1.66	3.56	3.56	0.89	4.98	5.34	9.79	1.66	1.78	3.32	1.78	2.49	8.9	1.66	0.83	4.15	6.64	0.83	5.81
3	7.885	5.81	9.96	2.49	2.49	3.32	4.15	7.47	2.49	0.83	2.49	1.66	0.83	1.66	1.66	4.15	2.49	1.66	0.415	0.83		1.66	14.94	3.56	8.01	1.78	4.15	2.67	9.79	4.15	3.56	3.32	3.56	0.83	4.45	3.32	2.49	2.49	2.49	1.66	3.32
4	1.66	2.49	2.075	2.49	4.15	8.3	4.15	4.15	1.66	2.075	4.15	0.83	1.66	1.66	1.66	1.66	1.66	4.15	0.415	1.66		4.98	7.47	7.12	7.12	2.67	4.15	7.12	7.12	4.15	1.78	6.64	3.56	0.83	1.78	8.3	1.66	4.15	4.15	1.66	0
5	2.905	6.64	1.66	3.32	3.32	0.83	6.64	1.66	2.075	0.83	3.32	0	1.66	1.66	0	0.83	0.83	0.83	0.415	3.32		0.83	14.11	5.34	7.12	7.12	4.98	5.34	10.68	7.47	1.78	7.47	3.56	4.15	6.23	6.64	6.64	2.49	11.62	2.49	0
6	4.98	4.98	0.83	4.98	0.83	2.49	5.81	1.66	1.66	1.66	9.96	0.83	0	0.83	1.66	0.83	1.66	1.66	0	1.66		4.15	5.81	7.12	7.12	0.89	4.98	7.12	5.34	4.98	1.78	4.15	-4.45	5.81	4.45	2.49	1.66	1.66	6.64	2.49	0
7	2.075	4.98	0.415	4.15	0	4.98	4.98	4.98	2.905	2.905	6.64	0	5.81	1.66	2.49	4.98	1.245	1.66	-0.83	2.49		2.49	5.81	7.12	3.56	0.89	2.49	2.67	2.67	1.66	-1.78	2.49	7.12	4.98	5.34	4.15	0.83	0	6.64	0.83	1.66
8	4.565	4.15	3.735	3.32	3.32	2.49	6.225	4.98	5.81	4.98	3.32	0	0.83	3.32	3.32	4.98	1.245	0.83	0	2.49		2.49	9.96	0.89	6.23	0	6.64	3.56	3.56	7.47	1.78	2.49	-2.67	0	1.78	5.81	5.81	1.66	3.32	0.83	0
9	7.055	2.49	3.32	4.98	1.66	2.49	5.81	3.32	2.49	3.735	3.32	0	1.66	1.66	2.49	2.49	0.83	0.83	0.83	0.83		7.47	4.98	2.67	5.34	4.45	4.98	3.56	5.34	4.98	0.89	2.49	0	0.83	1.78	7.47	0	0.83	1.66	0.83	0
10	4.15	5.81	4.15	4.98	1.66	1.66	4.565	6.64	2.075	6.64	3.32	0	2.49	1.66	0	0.83	0.83	0.83	2.075	0.83		9.13	6.64	9.79	4.45	2.67	5.81	4.45	2.67	1.66	2.67	2.49	7.12	2.49	1.78	3.32	3.32	0.83	3.32	3.32	3.32
11	9.545	5.81	5.395	4.98	1.66	4.98	6.64	-1.66	2.075	3.32	2.49	0	1.66	1.66	-9.13	4.98	-0.415	0.83	3.32	2.49		6.64	15.77	5.34	4.45	6.23	8.3	12.46	9.79	2.49	0.89	3.32	4.45	1.66	2.67	0.83	14.94	1.66	3.32	3.32	4.98
12	9.13	3.32	2.905	2.49	1.66	6.64	5.81	5.81	2.905	3.735	2.49	-0.83	1.66	2.49	-2.49	0.83	-1.245	0	4.565	0.83		7.47	4.15	5.34	0.89	9.79	6.64	8.01	3.56	1.66	0	1.66	3.56	5.81	4.45	5.81	4.15	2.49	4.98	0.83	6.64
13	4.98	6.64	9.13	3.32	5.81	6.64	4.15	4.15	3.32	3.735	9.13	-1.66	1.66	1.66	0	1.66	-1.245	1.66	3.735	1.66		6.64	2.49	4.45	1.78	5.34	11.62	2.67	0.89	9.96	3.56	0.83	2.67	0.83	2.67	5.81	3.32	3.32	3.32	0.83	2.49
14	6.225	7.47	0	4.98	4.15	4.98	5.81	3.32	3.32	4.565	1.66	-0.83	3.32	3.32	3.32	0.83	-0.83	0	9.13	1.66		14.11	4.15	8.9	1.78	4.45	12.45	8.01	3.56	4.15	4.45	1.66	1.78	2.49	0.89	2.49	1.66	0.83	3.32	0.83	5.81
15	4.15	7.47	6.225	2.49	4.98	4.98	4.565	2.49	7.055	3.735	2.49	1.66	2.49	4.15	0	0.83	4.565	2.49	3.735	1.66		8.3	2.49	5.34	4.45	6.23	6.64	1.78	4.45	0.83	1.78	1.66	2.67	1.66	1.78	5.81	0	2.49	3.32	4.15	4.98
16	4.15	10.79	2.075	2.49	1.66	2.49	3.735	4.15	4.565	4.565	9.13	3.32	0.83	1.66	-1.66	3.32	5.81	0.83	3.32	2.49		4.15	4.15	8.9	3.56	5.34	1.66	2.67	8.9	4.15	3.56	2.49	0.89	2.49	1.78	5.81	0.83	1.66	3.32	0.83	4.15
17	7.055	5.81	3.32	3.32	0	4.15	6.225	1.66	2.075	2.905	1.66	-0.83	1.66	2.49	2.49	2.49	4.15	1.66	4.15	0.83		13.28	4.98	8.01	3.56	0.89	3.32	5.34	8.01	8.3	3.56	1.66	5.34	1.66	0.89	3.32	4.15	1.66	4.15	0	5.81
18	5.81	5.81	2.905	2.49	1.66	1.66	4.98	4.98	1.66	1.66	0.83	-1.66	3.32	1.66	8.3	1.66	3.32	1.66	4.15	2.49		22.41	7.47	2.67	5.34	6.23	4.98	5.34	5.34	9.13	2.67	4.15	2.67	1.66	0.89	4.98	1.66	2.49	1.66	0.83	4.15
19	6.225	4.98	2.905	2.49	2.49	1.66	4.15	0.83	1.245	3.32	1.66	3.32	1.66	0.83	1.66	0.83	2.075	0.83	7.055	0.1		14.94	5.81	3.56	1.78	5.34	7.47	5.34	4.45	5.81	11.57	0.83	1.78	3.32	4.45	2.49	1.66	0	3.32	1.66	4.15
20	5.81	10.79	2.49	4.98	4.15	3.32	5.395	2.49	1.245	5.395	2.49	3.32	0.83	1.66	0.83	1.66	1.245	0	4.98	-0.3		9.96	9.96	7.12	4.45	3.56	3.32	2.67	0.89	6.64	3.56	0.83	2.67	2.49	4.45	1.66	3.32	2.49	4.15	1.66	7.47
21	5.81	6.64	4.98	5.81	5.81	1.66	5.81	3.32	0.83	2.905	2.49	7.47	0.83	1.66	3.32	1.66	0.83	0.83	6.225	-0.5		14.94	1.66	4.45	5.34	6.23	8.3	0.89	3.56	4.98	2.67	7.47	1.78	5.81	3.56	2.49	2.49	0.83	5.81	0.83	0.83
22	9.96	3.32	5.81	2.49	4.15	8.3	4.565	6.64	2.49	2.49	3.32	0.83	0.83	1.66	1.66	3.32	0	1.66	5.395	-0.7		6.64	9.13	8.01	3.56	9.79	5.81	4.45	8.01	9.13	8.9	3.32	3.56	4.98	0	3.32	0.83	0	9.96	0.83	1.66
23	12.865	6.64	4.15	1.66	3.32	8.3	2.905	4.15	0.83	2.49	4.15	3.32	4.15	1.66	0	1.66	1.66	1.66	2.075	-0.83		3.32	5.81	8.9	2.67	5.34	9.13	3.56	2.67	11.62	2.67	4.98	1.78	2.49	0	2.49	2.49	1.66	4.98	0.83	2.49
24	2.075	9.13	6.64	1.66	4.15	3.32	5.81	2.49	1.245	4.565	1.66	1.66	1.66	1.66	1.66	1.66	2.49	0	4.15	-2.49		4.98	1.66	7.12	2.67	8.9	5.81	6.23	1.78	5.81	1.78	1.66	1.78	0.83	0.89	0.83	0.83	1.66	7.47	0	0.83
25	5.81	6.64	5.81	1.66	2.49	7.47	5.81	2.49	1.245	4.15	4.15	1.66	3.32	2.49	3.32	3.32	5.81	1.66	2.905	-2.49		13.28	11.62	3.56	7.12	4.45	4.98	5.34	7.12	4.98	5.34	2.49	2.67	1.66	1.78	2.49	0	1.66	8.3	0	1.66
26	5.395	4.98	2.49	1.66	0.83	5.81	4.565	3.32	0.83	4.15	5.81	3.32	1.66	1.66	1.66	1.66	6.225	0	4.98	-3.32		2.49	1.66	4.45	5.34	7.12	5.81	3.56	8.01	4.98	4.45	4.15	2.67	1.66	4.45	1.66	0	1.66	6.64	1.66	1.66
27	7.055	4.98	1.245	3.32	3.32	1.66	2.905	3.32	3.32	0.415	2.49	1.66	2.49	2.49	0	1.66	2.49	0	7.47	-1.66		5.81	6.64	6.23	3.56	13.35	4.98	4.45	0.89	4.98	3.56	3.32	2.67	2.49	2.67	1.66	3.32	0.83	4.98	0.83	0
28	9.96	3.32	3.735	2.49	3.32	3.32	5.81	2.49	1.245	1.66	4.15	1.66	1.66	2.49	-2.49	1.66	0.83	0.83	3.32	-1.66		3.32	2.49	5.34	8.9	5.34	5.81	4.45	7.12	2.49	4.45	0	4.45	1.66	0.89	1.66	1.66	1.66	4.98	0.83	2.49
29	9.545	8.3	3.32	0.83	5.81	3.32	4.565	1.66	2.905	1.66	4.98	0.83	2.49	0	-0.83	0.83	2.075	1.66	4.15	-3.32		8.3	2.49	15.13	5.34	8.9	4.15	4.45	4.45	7.47	7.12	3.32	0.89	2.49	1.78	3.32	1.66	1.66	8.3	0.83	2.49
30	6.64	1.66	0.83	1.66	3.32	0.83	4.565	0	0.83	2.905	1.66	2.49	1.66	0	0	1.66	1.66	0.83	7.055	-1.66		4.98	4.15	5.34	5.34	6.23	1.66	9.79	7.12	8.3	6.23	2.49	3.56	1.66	2.67	3.32	2.49	2.49	2.49	0	1.66
31	17.845	4.15	3.32	0.83	4.15	1.66	7.47	1.66	1.245	2.075	1.66	1.66	4.15	1.66	1.66	0.83	1.66	1.66	4.98	-1.66		4.98	6.64	3.56	8.01	4.45	4.98	3.56	10.68	4.98	7.12	3.32	5.34	1.66	4.45	1.66	1.66	1.66	4.15	-1.66	5.81
32	9.96	4.98	2.49	2.49	4.15	1.66	6.64	1.66	7.055	2.49	4.15	0.83	2.49	0.83	0.83	0	0.415	1.66	3.32	-1.66		14.94	9.96	4.45	1.78	9.79	9.13	0.89	6.23	4.98	11.57	0.83	8.01	0.83	2.67	4.98	0.83	2.49	3.32	0.83	4.15
33	7.055	3.32	3.32	4.98	2.49	0.83	4.98	3.32	2.905	1.66	3.32	0.83	1.66	0.83	2.49	-0.83	1.66	2.49	3.735	-1.66		7.47	4.15	5.34	6.23	11.57	4.98	6.23	0.89	4.98	8.01	1.66	1.78	2.49	0.89	5.81	2.49	0.83	4.98	2.49	1.66
34	10.375	3.32	4.15	1.66	4.15	4.98	4.98	1.66	3.735	1.66	-1.66	0	1.66	0.83	2.49	-0.83	2.075	0.83	1.245	-1.66		6.64	3.32	1.78	5.34	13.35	4.15	3.56	2.67	6.64	7.12	2.49	1.78	1.66	1.78	2.49	4.15	1.66	3.32	1.66	2.49
35	12.45	1.66	3.32	4.98	3.32	6.64	5.81	0	8.3	1.66	-2.49	1.66	4.15	0.83	4.98	-1.66	0.83	0.83	3.32	-2.49		14.11	5.81	2.67	4.45	11.57	7.47	1.78	5.34	4.15	9.79	2.49	3.56	2.49	0.89	4.15	1.66	0.83	4.15	0	2.49
36	3.735	6.64	3.735	1.66	1.66	3.32	2.075	3.32	6.64	-0.83	-0.83	0.83	2.49	0.83	0.83	0	1.66	0.83	3.32	-1.66		9.96	4.15	4.45	8.01	1.78	6.64	2.67	2.67	4.98	6.23	4.15	1.78	4.15	1.78	1.66	0.83	2.49	3.32	0	2.49
37	6.64	8.3	1.66	0.83	2.49	4.15	7.055	4.15	6.225	-0.83	-1.66	1.66	0.83	0.83	-1.66	0	1.66	1.66	0.83	-0.83		9.96	11.62	5.34	5.34	5.34	5.81	4.45	4.45	4.15	8.01	3.32	2.67	4.98	0	2.49	1.66	0.83	3.32	0.83	2.49
38	10.79	3.32	2.075	2.49	3.32	2.49	4.98	3.32	6.64	-0.415	0.83	0.83	0.83	-4.15	-9.13	2.49	0.83	0	-0.415	-2.49		3.32	9.96	10.68	2.67	3.56	5.81	4.45	8.9	1.66	1.78	1.66	2.67	1.66	5.34	2.49	2.49	0.83	3.32	0.83	1.66
39	6.225	7.47	4.15	1.66	4.15	1.66	3.32	2.49	3.735	-0.83	0.83	0.83	1.66	-4.98	-0.83	2.49	0.83	0	-4.98	-1.66		2.49	4.98	7.12	6.23	1.78	8.3	1.78	0	4.98	4.45	4.15	1.78	3.32	6.23	3.32	0	0	4.15	0	3.32
40	8.3	4.98	2.49	2.49	5.81	3.32	14.11	7.47	1.66	-0.83	-2.49	1.66	0.83	-4.98	4.98	0.83	1.245	-3.32	-0.83	-2.49		3.32	2.49	3.56	7.12	1.78	4.15	4.45	4.45	8.3	7.12	4.98	1.78	2.49	0.89	4.98	3.32	0	4.98	0	4.98
41	8.3	5.81	1.66	2.49	1.66	4.98	2.075	3.32	0.83	-2.075	-6.64	1.66	2.49	-1.66	3.32	0.83	0.415	0	-0.83	-1.66		4.15	0.83	1.78	1.78	3.56	4.15	5.34	3.56	6.64	3.56	4.15	1.78	0.83	0	2.49	1.66	0	7.47	-0.83	3.32
42	2.075	3.32	2.49	4.15	1.66	0	0.83	0.83	0.415	-4.565	-2.49	4.15	0.83	2.49	4.15	3.32	1.245	0	-0.83	-1.66		5.81	1.66	4.45	5.34	1.78	4.15	4.45	6.23	1.66	3.56	1.66	3.56	1.66	0.89	3.32	1.66	0.83	4.15	1.66	0.83
43	5.395	5.81	3.735	3.32	1.66	4.98	0	1.66	2.075	-1.66	-3.32	0.83	1.66	3.32	2.49	0.83	1.245	-0.83	-0.83	-0.83		9.13	1.66	2.67	5.34	5.34	3.32	8.01	3.56	5.81	6.23	2.49	1.78	4.98	0.89	4.15	0.83	0.83	4.15	1.66	2.49
44	10.375	4.15	2.905	3.32	3.32	4.98	0	1.66	0.83	-3.735	-4.15	0.83	1.66	2.49	-1.66	0.83	0.415	2.49	-1.66	-2.49		6.64	4.98	2.67	3.56	9.79	3.32	8.01	4.45	4.98	12.46	1.66	1.78	0	3.56	1.66	2.49	1.66	4.15	0	1.66
45	7.885	2.49	3.32	4.98	4.15	4.15	0	1.66	0	-2.49	-4.15	0.83	0.83	4.98	-1.66	1.66	0.415	0	-4.565	0		4.98	1.66	2.67	5.34	3.56	5.81	3.56	7.12	2.49	5.34	3.32	1.78	1.66	3.56	3.32	1.66	1.66	4.98	0	1.66
46	11.205	4.15	2.49	2.49	4.15	0.83	-0.415	1.66	1.66	-1.245	-2.49	0	0.83	1.66	0	0.83	0.83	1.66	-7.885	-5.81		9.96	3.32	4.45	3.56	1.78	3.32	3.56	6.23	1.66	8.9	6.64	0.89	1.66	0.89	2.49	1.66	1.66	5.81	0	1.66
47	5.81	4.98	4.565	4.98	0.83	1.66	-0.415	1.66	4.98	-1.245	-1.66	0	1.66	0.83	2.49	0.83	0	1.66	-5.395	-1.66		8.3	5.81	5.34	1.78	1.78	4.15	12.46	2.67	6.64	8.01	4.98	0.89	3.32	0	5.81	1.66	1.66	2.49	0.83	1.66
48	4.565	4.98	5.395	5.81	1.66	3.32	-0.83	2.49	0	-1.66	-1.66	0.83	0.83	4.15	0.83	0	0.83	0	-4.98	-1.66		13.28	2.49	4.45	10.68	8.01	4.15	4.45	4.45	7.47	5.34	1.66	2.67	4.15	1.78	6.64	3.32	0.83	1.66	-1.66	1.66
49	7.885	3.32	2.905	4.98	1.66	0.83	-0.83	1.66	0.83	-1.66	-3.32	0.83	1.66	1.66	0	0	0.83	0	-0.83	-0.83		6.64	9.96	2.67	3.56	8.9	2.49	0.89	8.01	5.81	4.45	3.32	0.89	1.66	7.12	1.66	1.66	0	2.49	-0.83	1.66
50	7.885	4.98	3.32	4.15	3.32	3.32	0	0.83	1.66	-0.83	-0.83	0	1.66	-1.66	0	-3.32	0.83	-0.83	-0.83	-1.66		11.62	3.32	9.79	2.67	2.67	4.15	2.67	1.78	5.81	4.45	1.66	1.78	4.15	0	4.98	1.66	0.83	0.83	0	4.98
51	6.225	8.3	4.565	1.66	2.49	1.66	-0.415	2.49	0.83	0.83	-2.49	0.83	0.83	-1.66	0	-0.83	0	-0.83	1.245	-0.83		5.81	3.32	8.01	2.67	8.01	4.15	1.78	5.34	2.49	0.89	3.32	1.78	2.49	0	3.32	1.66	0.83	2.49	2.49	3.32
52	6.225	4.15	3.735	2.49	2.49	2.49	-0.415	4.98	0.83	1.66	-2.49	0	0.83	-3.32	2.49	-0.83	-0.415	0.83	-1.66	-1.66		12.45	0.83	1.78	8.9	0	4.15	1.78	3.56	4.15	5.34	0.83	1.78	1.66	2.67	3.32	2.49	0.83	1.66	1.66	4.98
53	6.64	7.47	3.32	2.49	1.66	1.66	0	3.32	1.245	0.83	-2.49	1.66	0.83	-1.66	0.83	-0.83	-0.83	2.49	-4.565	-2.49		11.62	7.47	5.34	4.45	16.91	3.32	2.67	8.9	2.49	2.67	0.83	1.78	4.15	0.89	2.49	5.81	1.66	1.66	0.83	3.32
54	4.15	5.81	2.905	1.66	1.66	1.66	0	3.32	2.075	0.83	-1.66	0.83	1.66	-1.66	-5.81	2.49	-0.415	0	-2.905	-2.49		19.09	1.66	4.45	2.67	2.67	4.98	4.45	3.56	2.49	3.56	2.49	2.67	3.32	2.67	4.15	1.66	1.66	2.49	0	3.32
55	1.66	3.32	0.83	0.83	2.49	3.32	0	4.15	0	0.415	-1.66	1.66	2.49	0	2.49	1.66	0	-1.66	-2.075	-1.66		6.64	6.64	4.45	8.9	4.45	3.32	3.56	3.56	4.98	5.34	2.49	2.67	3.32	0.89	1.66	1.66	1.66	1.66	-1.66	1.66
56	5.6	3.32	2.905	4.15	2.49	1.66	0	0.83	1.66	0.415	-0.83	0.83	0.83	-1.66	3.32	-2.49	1.245	-1.66	-4.98	-1.66		9.96	7.47	1.78	0.89	2.67	7.47	1.78	4.45	6.64	7.12	2.49	5.34	3.32	0.89	4.98	1.66	1.66	3.32	-0.83	3.32
57	2.5	6.64	1.66	1.66	2.49	0.83	0	0.83	1.66	0.83	-1.66	0.83	0	0	0	-0.83	0.83	-2.49	-1.66	-1.66		5.81	2.49	3.56	4.45	8.01	2.49	1.78	2.67	5.81	5.34	3.32	4.45	2.49	1.78	6.64	3.32	0	4.15	0	1.66
58	6.8	4.98	3.32	2.49	3.32	1.66	-1.245	0.83	0.83	0.83	-1.66	1.66	0	0.83	-4.15	0	0.415	-4.15	-5.81	0		4.15	0	5.34	7.12	0.89	4.98	6.23	3.56	2.49	5.34	2.49	1.78	3.32	1.78	6.64	3.32	2.49	3.32	2.49	1.66
59	5.6	1.66	3.32	2.49	4.98	4.15	-0.415	1.66	0	0.415	-1.66	0.83	0	2.49	-0.83	0	-2.49	-0.83	-2.075	-1.66		2.49	1.66	4.45	5.34	5.34	3.32	6.23	7.12	4.15	4.45	1.66	4.45	4.15	0.89	2.49	0.83	0.83	3.32	0	-3.32
60	4.5	3.32	2.075	3.32	3.32	0	0.415	4.98	3.32	0.83	-0.83	0.83	0	3.32	3.32	-0.83	-1.245	-0.83	-3.735	-1.66		3.32	13.28	0.89	2.67	5.34	2.49	7.12	1.78	2.49	2.67	2.49	7.12	2.49	1.78	3.32	9.13	1.66	1.66	0.83	-1.66
61	5.6	4.15	3.32	1.66	3.32	1.66	2.49	4.15	0	3.735	-3.32	0.83	1.66	1.66	0.83	-0.83	-0.415	3.32	-1.245	-1.66		6.64	3.32	3.56	3.56	7.12	3.32	1.78	3.56	3.32	1.78	2.49	5.34	4.15	1.78	3.32	0	1.66	-0.83	0.83	-11.62
62	7.8	1.66	3.32	6.64	2.49	1.66	2.075	5.81	0.415	0.83	-0.83	0	3.32	1.66	0	0	-1.245	2.49	-0.83	-1.66		6.64	4.98	2.67	0	3.56	5.81	2.67	2.67	2.49	1.78	6.64	2.67	0.83	1.78	4.15	3.32	0	-4.98	1.66	-9.96
63	8.7	2.49	3.32	3.32	0.83	1.66	1.66	4.15	0.415	1.245	-0.83	0.83	0	-5.81	0	-2.49	-1.66	2.49	-3.735	-3.32		7.4	4.98	10.68	2.67	5.34	4.15	4.45	10.68	1.66	0	4.15	4.45	0.83	1.78	4.15	1.66	0.83	-0.83	1.66	-8.3
64	9.4	4.15	3.32	4.15	0.83	0.83	1.245	0	0.83	0.415	-0.83	1.66	1.66	-1.66	-0.83	-0.83	-2.075	3.32	-2.49	-0.83		6.2	4.98	5.34	3.56	3.56	4.15	3.56	5.34	3.32	-0.89	2.49	3.56	2.49	0	4.15	1.66	0.83	-1.66	0.83	-8.3
65	8.2	1.66	2.49	5.81	3.32	2.49	2.075	2.49	0.83	0.83	-0.83	0.83	0.83	-0.83	-3.32	-1.66	-1.245	0.83	-2.905	-4.15		6.5	0.83	7.12	1.78	3.56	4.15	6.23	2.67	4.15	0.89	1.66	3.56	2.49	0	4.15	0.83	-1.66	2.49	0	-6.64
66	7.5	3.32	3.32	1.66	2.49	1.66	1.245	3.32	2.49	1.245	-0.83	0	1.66	0	-1.66	-3.32	-2.075	0.83	-2.075	-1.66		5.6	0.83	3.56	5.34	1.78	4.98	7.12	0.89	5.81	0.89	3.32	2.67	0.83	1.78	3.32	0	-3.32	-5.81	0	-9.13
67	5.2	2.49	0.415	1.66	4.15	3.4	0.415	2.49	0.83	0.415	-1.66	2.49	1.66	0	-1.66	-2.49	-0.83	1.66	-4.15	-0.83		6.7	11.62	3.56	4.45	5.34	3.32	6.23	1.78	4.15	0.89	1.66	1.78	2.49	3.56	4.15	0.83	-0.83	-1.66	-0.83	-3.32
68	5.2	4.15	4.98	2.49	3.32	2.4	0	3.32	0.83	2.075	0	2.49	0.83	1.66	3.32	-3.32	-0.83	0	-1.245	-1.66		4.2	0.83	7.12	9.79	4.45	5.81	5.34	2.67	5.81	3.56	3.32	4.45	2.49	4.45	3.32	1.66	-0.83	-4.15	1.66	-2.49
69	2.1	4.15	2.905	1.66	2.49	4.5	-1.66	6.64	0.83	0.83	-0.83	1.66	0.83	1.66	1.66	-3.32	-0.83	1.66	-3.32	-0.83		4.5	3.32	3.56	4.45	0.89	7.47	7.12	6.23	3.32	3.56	4.98	0.89	2.49	2.67	4.98	1.66	3.32	-4.98	1.66	-3.32
70	5.6	5.81	1.66	4.98	1.66	2.7	-1.245	1.66	0	0.415	-1.66	0	-1.66	1.66	-1.66	0	-1.66	2.49	-5.395	-3.32		6.5	0.83	1.78	1.78	3.56	3.32	0.89	3.56	3.32	0.89	4.98	4.45	1.66	2.67	3.32	1.66	2.49	-9.13	-2.49	-3.32
71	6.2	4.98	2.49	2.49	1.66	1.2	-0.415	1.66	-0.83	0.83	-1.66	1.66	-1.66	2.49	-6.64	-2.49	-2.49	0	-2.49	-2.49		4.5	1.66	0	1.78	3.56	1.66	3.56	2.67	3.32	1.78	3.32	0.89	1.66	0.89	3.32	0	2.49	-5.81	0	-3.32
72	6.2	2.49	2.49	1.66	4.15	2.4	-2.2	1.66	-1.245	1.66	0	1.66	-0.83	-3.32	0.83	-1.66	-2.075	-4.15	-2.075	-0.83		5.5	1.66	3.56	4.45	1.78	4.98	10.68	1.78	4.98	0.89	1.66	4.45	1.66	1.78	3.32	0	2.49	-6.64	1.66	-1.66
73	8.3	3.32	1.66	2.49	4.15	2.6	-1.2	6.64	-0.415	0.415	0.83	2.49	-0.83	-4.15	1.66	-0.83	-1.245	-0.83	-8.3	-1.66		5.6	1.66	3.56	2.67	2.67	6.64	3.56	3.56	3.32	1.78	3.32	0	3.32	0.89	4.15	0.83	0.83	-4.15	0.83	-1.66
74	6.3	3.32	3.735	2.49	4.98	5.3	-0.2	0.83	-3.32	0	2.49	1.66	1.66	-0.83	1.66	-0.83	-0.415	-0.83	-1.66	-1.66		7.8	4.15	19.58	8.9	0.89	4.15	5.34	6.23	1.66	4.45	1.66	0.89	0.83	1.78	0.83	2.49	0	-2.49	0.83	0
75	6	2.49	3.735	4.98	3.32	5.1	-0.4	0.83	0	0.415	1.66	0	2.49	0	-0.83	-1.66	-1.245	-1.66	-2.905	-2.49		7.6	0.83	0.89	6.23	5.34	4.98	4.45	6.23	2.49	1.78	2.49	1.78	1.66	0.89	2.49	1.66	0	-4.15	0	4.98
76	5.3	3.32	1.66	2.49	0.83	3.1	1	0	-1.66	0.415	0	2.49	1.66	2.49	-4.15	-1.66	-1.245	-3.32	-4.15	-2.49		6.1	3.32	0.89	5.34	9.79	4.15	8.01	3.56	4.15	1.78	3.32	0.89	3.32	0.89	2.49	3.32	1.66	-3.32	0	0
77	7.8	0.83	3.32	3.32	4.15	2.9	0.4	-1.66	-0.83	0.415	0.83	0.83	-3.32	-2.49	0.83	-0.83	-1.245	-1.66	-2.49	0		5	3.2	1.78	3.56	2.67	4.15	5.34	8.01	0.83	0.89	0.83	3.56	4.15	1.78	1.66	1.66	4.98	-0.83	0.83	-3.32
78	2.6	2.49	4.98	3.32	3.32	2.5	1.5	-1.66	-0.83	0	3.32	1.66	-1.66	-3.32	4.98	-0.83	-2.49	-1.66	-3.32	-1.66		6	3.4	1.78	3.56	2.67	5.81	6.23	4.45	-1.66	-4.45	3.32	1.78	3.32	1.78	0.83	1.66	0.83	-0.83	-1.66	-1.66
79	5.5	4.15	4.15	0	1.66	2.6	2.4	-0.83	-2.905	0	4.15	1.66	-0.83	-0.83	0.83	-0.83	-4.15	-0.83	-2.905	-2.49		5.1	3.4	5.34	7.12	3.56	4.98	4.45	0.89	3.32	-1.78	2.49	1.78	4.15	0.89	1.66	1.66	0.83	-0.83	0.83	-2.49
80	6	4.15	4.15	1.66	0.83	0.4	2.6	3.32	-0.415	0	4.98	0.83	-0.83	-0.83	0.83	-0.83	-2.075	-1.66	-0.83	-1.66		5.9	3.5	7.12	1.78	7.12	4.15	8.9	2.67	-0.83	-1.78	3.32	3.56	0.83	0	-2.49	4.98	-1.66	0	0	-3.32
81	2.1	1.66	4.15	3.32	6.64	2.3	1.9	4.15	0	-1.245	5.81	0.83	-0.83	6.64	0	-0.83	-1.245	-2.49	-2.075	-2.49		4.9	3.2	1.78	10.68	2.67	4.98	9.79	2.67	0	0	3.32	1.78	2.49	4.45	-3.32	1.66	-1.66	1.66	-0.83	-2.49
82	8.1	2.49	4.98	4.15	1.66	2.4	2.3	-1.66	3.32	-1.245	3.32	1.66	1.66	1.66	0	-0.83	-0.83	-1.66	-2.905	-0.83		5.2	3.1	1.78	4.45	1.78	4.98	3.56	3.56	-3.32	2.67	0.83	2.67	2.49	4.45	-1.66	1.66	-3.32	0	0.83	-3.32
83	5.1	2.49	8.3	0	2.49	2.5	2.5	-5.81	2.075	-2.075	1.66	0	-3.32	4.15	0	0	-1.66	-3.32	-4.98	-2.49		5.4	3.9	7.12	2.67	3.56	4.98	3.56	4.45	-0.83	0.89	3.32	2.67	0.83	0.89	0	1.66	-1.66	-4.98	1.66	-1.66
84	5.4	3.32	5.395	3.32	2.49	0.5	2.4	-2.49	3.32	-1.245	2.49	1.66	0	2.49	-0.83	-1.66	-3.32	-2.49	-8.3	-1.66		5.9	7.9	6.23	8.9	3.56	3.32	7.12	6.23	4.15	1.78	1.66	1.78	3.32	2.67	3.32	2.49	2.49	-2.49	0	-1.66
85	5.2	3.32	5.395	1.66	-1.66	0.6	3.4	0	2.075	-1.245	4.15	0	-1.66	2.49	0	-2.49	-2.075	-2.49	-3.32	-2.49		5.3	3.9	7.12	3.56	6.23	3.32	0.89	5.34	2.49	0.89	0	3.56	0.83	3.56	0	0.83	4.98	-2.49	-0.83	-1.66
86	6.9	1.66	2.49	3.32	1.66	-0.1	3.2	9.96	2.905	-0.83	2.49	-0.83	-1.66	4.15	0	-0.83	-1.245	-1.66	-3.735	-0.83		5.9	3.5	4.45	6.23	3.56	3.32	2.67	4.45	1.66	0	0.83	5.34	3.32	2.67	-9.13	0	2.49	-4.15	-0.83	-1.66
87	7.4	6.64	5.81	3.32	1.66	0.1	2.1	4.98	1.245	1.66	0.83	0.83	-3.32	2.49	0	-1.66	0	-0.83	-2.075	-1.66		8.4	2.5	0.89	4.45	4.45	4.98	9.79	4.45	2.49	3.56	3.32	1.78	2.49	2.67	-7.47	0	2.49	-2.49	0	-3.32
88	7.7	5.9	6.64	3.32	2.49	0.7	1.9	2.49	0.415	2.905	2.49	0.83	-2.49	4.98	0.83	-0.83	0.83	-1.66	-2.075	-3.32		6.5	3.2	2.67	3.56	4.45	3.32	5.34	1.78	4.98	0.89	3.32	3.56	2.49	0	-2.49	0.83	0.83	-1.66	0.83	-1.66
89	5.1	3.5	3.32	0.83	3.32	-0.5	0.9	2.49	1.245	1.66	0.83	1.66	-3.32	1.66	-1.66	-0.83	0	-0.83	-2.075	-0.83		5.9	8.4	1.78	4.45	6.23	4.98	3.56	3.56	2.49	0.89	2.49	4.45	2.49	0	-4.98	1.66	1.66	-6.64	0	-2.49
90	3.1	8.4	2.49	4.15	3.32	-0.2	0.1	-1.66	-2.905	1.66	1.66	0.83	-1.66	0.83	-1.66	-1.66	-1.66	0	-2.905	-0.83		6.4	5.9	2.67	2.67	1.78	4.15	3.56	2.67	2.49	0	2.49	1.78	4.15	1.78	-4.98	3.32	1.66	-4.98	0	-0.83
91	5.7	2.5	3.32	1.66	3.32	0.2	-0.2	-6.64	-1.245	1.66	1.66	0.83	-1.66	2.49	0	0	-1.245	0	-4.15	-1.66		4.9	6.4	2.67	7.12	1.78	4.15	7.12	4.45	3.32	0	0.83	0.89	1.66	0.89	-0.83	2.49	1.66	-2.49	-0.83	-2.49
92	7.2	5.7	3.735	1.66	2.49	-0.4	-0.4	0	-2.075	0.83	1.66	1.66	-0.83	0.83	3.32	0	-0.83	3.32	-4.15	-1.66		4.2	9.3	5.34	3.56	3.56	3.32	3.56	1.78	2.49	-1.78	1.66	3.56	0.83	5.34	-2.49	0.83	0.83	-2.49	1.66	-0.83
93	6.5	7.2	2.075	4.98	1.66	0.2	-0.6	-1.66	-2.905	0	2.49	0	-1.66	-1.66	0	1.66	-1.245	3.32	-1.66	-1.66		9.4	8.1	0.89	3.56	3.56	2	1.78	2.67	4.15	0	3.32	1.78	1.66	0.89	-3.32	0.83	0.83	-4.98	0.83	-0.83
94	7.3	2.5	2.905	4.15	2.49	-0.5	-1.2	-4.98	-2.075	1.66	1.66	0.83	-0.83	-4.98	-3.32	1.66	-0.83	0	-4.15	-1.66		5.3	3.4	7.12	8.01	0	3	1.78	1.78	1.66	1.78	0	3.56	1.66	6.23	-4.15	0	1.66	-5.81	0	-0.83
95	8	5.3	1.245	4.15	2.49	0.4	-0.5	-6.64	-1.66	1.66	1.66	0.83	-0.83	-2.49	0	0.83	-0.83	0.83	-2.905	-1.66		4.5	5.3	6.23	10.68	1.78	2.4	5.34	2.67	2.49	0.89	2.49	3.56	0.83	1.78	-2.49	1.66	2.49	-4.98	-0.83	-1.66
96	5.5	5.2	0.83	3.32	1.66	1.2	-2.3	-4.98	-4.98	0.83	2.49	0.83	-0.83	-2.49	1.66	2.49	-2.075	2.49	-4.15	-1.66		8.1	5.9	5.34	2.67	5.34	2.5	2.67	1.1	1.66	0	0.83	1.78	0	0.89	-0.83	0	0.83	-4.15	0	-1.66
97	5	6.7	2.49	3.32	0.83	0.5	-1.3	-4.15	-2.905	1.66	1.66	-0.2	-0.83	-2.49	0.83	0.83	-1.245	-1.66	-1.245	-1.66		5.6	3.1	7.12	3.56	1.78	2.6	5.34	0	4.15	0	3.32	0	2.49	0	0	0.83	0	-4.15	0	-3.32
98	0.4	3.1	4.15	0	1.66	1	-1.2	-4.15	-1.66	0.83	0.83	-1.4	-0.83	0.83	4.15	0	-0.415	-3.32	-2.905	-2.49		5.3	3.9	5.34	5.34	8.9	2.2	2.67	-0.1	4.98	0	1.66	5.34	0.83	0.89	-1.66	4.98	0	-4.98	-1.66	-2.49
99	6.2	4.6	4.565	2.49	2.49	-0.1	-1.1	-1.66	-5.395	0.83	4.15	-5.6	-0.83	0.83	3.32	-2.49	-0.415	-4.15	-0.83	-1.66		5.6	5.9	0.89	11.57	5.34	3.1	2.67	-1.1	4.98	0	1.66	0.89	0	8.01	-3.32	2.49	1.66	-2.49	0	-1.66
100	7.3	3	2.075	3.32	2.49	0.1	-1	-2.49	0	2.49	0.83	-3.5	-2.49	1.66	2.49	-0.83	-0.83	-1.66	-3.1	-0.83		5.9	6.2	1.78	4.45	1.78	2.1	1.78	-3.4	3.32	0	1.66	0.89	-0.1	3.56	-0.83	3.32	0	-4.15	0	-2.1
