# Supplementary material for: Frictiotaxis underlies focal adhesion-independent durotaxis
Source: Nat Commun. 2025 Apr 23;16:3811. doi: 10.1038/s41467-025-58912-1 (PMC12019219; doi:10.1038/s41467-025-58912-1)
Supplement: Supplementary file 18 — Source Data [file 41467_2025_58912_MOESM18_ESM.zip › Source data/Figure 2d.xlsx]

## Sheet: Tabelle1
		Lamellipodia					Blebs
	Adhesive	70	75	80			30	25	20
	Non-Adhesive	5	1	2			95	99	98
